# Supplementary material for: Comparative Proteomic Analysis of Self‐Compatible Turnera Mutants Suggests Glutathione S‐Transferase 8 Is Involved in Overcoming S‐Morph Female Self‐Incompatibility Response
Source: Plant Direct. 2025 Nov 28;9(12):e70125. doi: 10.1002/pld3.70125 (PMC12661371; doi:10.1002/pld3.70125)
Supplement: Supplementary file 2 — Data S1: RNA expression data used for WGNCA analysis. [file PLD3-9-e70125-s004.tab]

ID	JSMB3	JSMB2	JSMB1	JSCMB2	JSCMB1	JLMB3	JLMB2	JLMB1
MK814806.1:160744..162263	0	0	0	0	0	0	0	0
MK814806.1:165250..166387	0	0	0	0	0	0	0	0
MK814808.1:17956..18382	0	0	0	0	0	0	0	0
MK890302.1:21835..21972	1.513319	1.589723	1.001153	0.556931	1.026709	1.271783	1.255276	2.288194
MK890302.1:304670..304831	291.198792	114.80069	332.540375	559.968628	456.050446	624.322632	601.897583	517.296021
MK890303.1:322420..322644	236.477081	225.057465	201.815964	106.551743	154.801224	325.217896	307.706604	297.27179
Tsubulata_000001	21.616386	21.659788	24.764162	23.438744	29.61808	30.880722	17.450384	18.427643
Tsubulata_000003	0.106363	0	0.110471	0	0	0	0	0
Tsubulata_000005	68.348701	70.472069	70.91304	66.498573	64.917976	45.426704	56.207485	53.009022
Tsubulata_000006	65.146362	57.66856	67.947762	40.998608	30.172604	45.447563	36.451347	36.331635
Tsubulata_000008	0	0	0	0	0	0	0	0
Tsubulata_000009	0	0	0	0	0	0	0	0
Tsubulata_000010	0	0	0	0	0	0	0	0
Tsubulata_000012	0	0	0	0	0	0	0.029316	0
Tsubulata_000013	635.233398	602.309021	527.305664	520.536194	564.229797	1032.886963	934.70874	926.168335
Tsubulata_000014	31.26539	25.724522	22.822851	18.151966	24.752819	42.285885	41.549938	42.127331
Tsubulata_000017	1.256566	1.679872	1.573812	3.10369	2.755148	2.175347	2.638315	3.325277
Tsubulata_000018	2.837648	3.026099	4.169899	1.532622	0.765048	4.165889	2.697186	3.41101
Tsubulata_000019	0	0	0	0	0	0	10.938964	12.318325
Tsubulata_000021	0	0	0	0	0	0	0	0
Tsubulata_000022	0	0	0	0	0	0	0	0
Tsubulata_000025	0	0	0.129072	0	0	0	0	0
Tsubulata_000026	325.887695	553.277161	494.912231	437.176697	351.908813	534.035278	484.542725	555.910278
Tsubulata_000027	4.821417	5.658563	5.282153	4.739813	6.710372	4.254085	3.984556	3.801082
Tsubulata_000028	0.357457	0.389898	0.815242	1.115902	0.253767	0.770032	0.366203	0.384714
Tsubulata_000030	44.37191	48.962139	51.122795	54.678944	62.316135	38.33609	45.408958	39.289116
Tsubulata_000033	33.950993	44.73082	47.764599	25.709986	16.071051	14.631011	19.382488	17.889269
Tsubulata_000034	63.27882	95.638138	103.83493	51.152126	48.123192	46.14521	50.926712	50.175949
Tsubulata_000036	8.881626	11.577227	9.456735	13.46821	11.926795	13.528338	15.594021	15.281813
Tsubulata_000037	0	0.056983	0.043069	0.131288	0.148391	0.107549	0	0.058432
Tsubulata_000038	55.474663	56.885422	67.668457	70.91066	65.855965	50.957466	62.779785	61.764168
Tsubulata_000039	161.612991	173.806854	174.067352	185.657364	176.849625	143.092392	143.315704	135.657913
Tsubulata_000040	4.7438	6.406264	5.426195	8.788587	8.220842	4.21289	4.387318	4.574617
Tsubulata_000041	0.270795	0.762163	0.412168	5.756351	4.747328	0.174351	0.385008	0.200891
Tsubulata_000042	39.537003	48.376068	51.92247	60.120953	53.712456	46.304039	41.561531	40.780231
Tsubulata_000043	0	0	0	0.191048	2.205035	0.293663	0	0
Tsubulata_000044	9.898133	11.37253	12.968826	26.557402	29.082895	10.958336	9.574893	10.407603
Tsubulata_000045	29.663822	27.38085	26.029139	23.230261	25.859245	40.1577	36.537437	36.031353
Tsubulata_000046	177.564316	169.178391	162.388107	119.932426	117.393578	167.721085	156.616241	156.216751
Tsubulata_000047	0	0	0	0	0	0	0	0
Tsubulata_000048	3.838425	4.264688	3.699824	5.588587	5.78624	5.673055	5.093928	4.473418
Tsubulata_000049	115.800392	109.924637	105.74865	82.488152	94.646454	130.615021	116.21566	121.783844
Tsubulata_000051	2.147773	1.184476	0.964325	6.507053	3.709156	5.105925	2.577315	6.051076
Tsubulata_000054	9.779348	6.797441	7.870552	12.074507	11.20607	8.31847	7.126954	6.641591
Tsubulata_000058	0	0	0	0	0	0	0	0
Tsubulata_000059	0	0	0	0	0	0	0	0
Tsubulata_000060	59.018375	63.54657	68.491966	97.331573	90.129044	56.55798	57.13995	61.317875
Tsubulata_000061	0	0	0	0	0	0	0	0
Tsubulata_000062	28.401697	28.205288	29.938604	23.161022	26.557693	22.07472	27.130636	29.588253
Tsubulata_000063	5.578974	7.774416	8.700993	12.127206	8.454025	7.57151	7.577144	6.592506
Tsubulata_000065	1.59588	1.109834	0.692815	0.762587	0.928678	0.547753	0.324216	0.899033
Tsubulata_000066	9.237274	12.016153	10.792052	27.365471	26.735725	8.815226	7.436829	9.01332
Tsubulata_000067	87.059029	76.986954	64.149857	56.992016	63.545761	139.358017	127.875694	130.822662
Tsubulata_000068	29.892336	35.61087	36.397491	48.011295	50.67392	31.697041	33.246975	34.098862
Tsubulata_000069	15.228403	17.556635	16.898638	29.508625	27.552696	14.778776	17.425344	15.509315
Tsubulata_000072	17.455463	21.028454	16.170935	9.524884	13.012292	19.842884	22.906235	21.331985
Tsubulata_000073	18.92988	20.172108	18.408861	11.542924	10.830537	16.330044	14.046333	15.207526
Tsubulata_000074	7.396039	10.899658	10.184872	11.122856	11.916901	10.317682	5.587482	4.526502
Tsubulata_000075	309.623718	284.775665	270.234375	223.231873	209.695404	366.182159	321.554749	314.412994
Tsubulata_000076	0	0	0	0	0	0	0	0
Tsubulata_000077	0.888852	1.634159	1.155676	2.962772	2.273028	0.569281	0.794917	0.64896
Tsubulata_000078	237.525192	243.178421	218.440872	225.140427	225.200714	303.119904	315.414703	340.271729
Tsubulata_000079	9.766672	13.906206	11.731324	16.748667	14.151871	11.093257	10.982074	11.494617
Tsubulata_000080	1.142745	1.416072	0.946537	2.856479	3.828209	0.427706	1.118915	0.931498
Tsubulata_000081	26.540848	24.565918	23.284386	18.512589	17.918125	37.376015	38.137321	34.482979
Tsubulata_000082	88.292946	84.635597	89.020172	93.314392	105.125458	104.628784	96.435219	97.831932
Tsubulata_000085	58.380295	57.089867	60.615738	41.087559	42.981686	15.11736	15.28592	17.138762
Tsubulata_000086	427.83075	431.72818	488.156342	380.554352	408.187439	356.547974	398.37326	396.907135
Tsubulata_000087	0	0	0	0	0	0	0	0
Tsubulata_000089	0	0	0	0	0	0	0	0
Tsubulata_000090	46.395569	52.730736	50.113201	43.377323	38.069073	25.011005	25.989246	27.000645
Tsubulata_000091	0	0	0	0	0	0	0	0
Tsubulata_000092	10.947994	13.165368	10.100462	14.594709	13.831975	7.998867	8.313726	10.755961
Tsubulata_000093	53.462215	57.836964	58.667492	53.764896	58.765118	60.505615	61.716282	62.297703
Tsubulata_000094	0.683525	0.803448	0.543581	1.807016	1.702253	1.396706	1.882613	1.754344
Tsubulata_000096	3.982966	5.138319	6.788923	8.085707	7.357903	4.773347	4.122638	3.489109
Tsubulata_000097	11.363447	9.610278	11.537379	18.07111	19.709261	14.365026	15.175803	13.713603
Tsubulata_000098	0.79168	0.584265	1.200874	3.088567	1.838205	2.458711	1.807532	1.407766
Tsubulata_000099	247.304932	357.259064	337.987061	270.945587	220.042953	320.868378	266.167938	271.523315
Tsubulata_000100	3.497662	4.893936	5.303822	6.950103	5.751672	4.559381	3.225398	5.055794
Tsubulata_000101	0	0	0	0	0	0	0	0
Tsubulata_000102	0	0	0	0	0	0	0	0
Tsubulata_000103	0	0	0	0	0	0	0	0
Tsubulata_000104	0	0	0	0	0	0	0	0
Tsubulata_000105	14.659972	16.554747	17.185257	19.528753	21.89418	15.583538	11.753248	13.435508
Tsubulata_000107	10.022386	11.014185	9.740119	13.734261	12.620321	15.30899	14.02961	14.138573
Tsubulata_000108	0.176034	0.57235	0.293328	2.216716	1.366971	0.22063	0.270079	0.200264
Tsubulata_000109	7.851608	5.522491	9.287516	10.459785	12.678939	10.975401	10.329057	10.41236
Tsubulata_000110	210.773041	219.3694	232.117706	163.559891	158.190704	133.2547	126.140984	122.275192
Tsubulata_000111	1.479413	1.889378	1.566518	1.148711	0.76351	0	0.263857	0.432027
Tsubulata_000112	54.094494	48.069778	53.023487	56.586014	57.660446	19.557566	27.939676	35.207157
Tsubulata_000113	9.657081	10.697435	9.973499	16.037594	12.985476	5.015968	6.573867	8.087469
Tsubulata_000114	138.974075	102.782852	105.173515	79.941536	89.947159	112.596092	96.452271	105.599968
Tsubulata_000116	4.296095	5.945697	4.310115	5.222796	5.008359	3.95922	1.997166	2.485139
Tsubulata_000117	0.319709	0.796704	0.713096	2.497974	2.974494	0.270975	0.530847	0.636751
Tsubulata_000118	41.016762	47.115314	49.630402	59.022915	63.013992	56.849514	48.969769	49.427948
Tsubulata_000120	0	0	0	0	0	0	0	0
Tsubulata_000124	28.425482	33.157761	32.94083	48.162487	50.165493	54.135353	50.039207	47.739685
Tsubulata_000126	0	0	0	0	0	0	0	0
Tsubulata_000129	1.204322	1.493707	1.257514	1.674983	1.029024	1.077138	0	0.62356
Tsubulata_000130	0.670117	0.330197	0.388204	0	0	1.411625	1.899623	1.019502
Tsubulata_000131	88.747711	83.404488	83.392128	104.815956	94.821777	94.698242	113.390251	107.03112
Tsubulata_000133	208.283264	240.386673	244.257233	280.306702	246.85788	205.454346	220.012329	213.039642
Tsubulata_000134	55.114273	65.174858	66.081001	69.403473	63.501801	52.382195	57.066559	56.393784
Tsubulata_000135	6.632705	8.164193	7.856729	16.767748	17.1971	5.131011	6.01759	3.648494
Tsubulata_000136	61.986313	60.698544	59.443615	55.740028	51.004677	60.498047	58.449188	61.731869
Tsubulata_000139	0	0	0	0	0.333724	0	0	0
Tsubulata_000140	6.720248	7.244098	8.285163	5.809538	7.486046	5.308465	5.357435	6.814682
Tsubulata_000141	0.529367	0.450075	0.627111	1.323675	0.301055	0.700522	0.199767	0.287688
Tsubulata_000142	12.650421	12.454051	13.239667	15.273827	14.063887	16.082722	17.393059	17.040127
Tsubulata_000143	0	0	0	0	0	0	0	0
Tsubulata_000144	21.540306	22.505825	19.96011	31.738441	31.378117	26.520563	22.475201	22.569014
Tsubulata_000145	0	0	0	0	0	0.514306	0.9933	0.979965
Tsubulata_000146	22.362047	23.099829	22.597879	37.864296	31.692751	11.220797	10.121189	9.351285
Tsubulata_000147	1737.292236	1405.002075	1442.428833	1406.68042	1450.858032	1027.272217	1168.49292	1119.841797
Tsubulata_000148	0	0	0	0	0	0	0	0
Tsubulata_000149	10.72324	9.104929	10.243955	10.251246	12.226819	11.930056	14.674965	18.26877
Tsubulata_000151	0	0	0	0	0	0	0	0
Tsubulata_000152	0	0	36.568829	0	0	25.502743	29.168674	30.958345
Tsubulata_000156	103.827538	97.694725	105.065773	64.712463	78.303337	94.476669	136.072983	127.039528
Tsubulata_000157	0	0.230438	0.038399	0	0	0	0	0
Tsubulata_000162	0	0	0	0	0	0	0	0
Tsubulata_000163	4.518629	4.764902	4.50507	7.741425	6.037331	3.732968	5.434985	4.41877
Tsubulata_000165	2.788348	1.903028	2.415446	0.503096	1.312422	1.613437	1.11151	1.701502
Tsubulata_000166	28.256235	36.780048	33.390961	32.077431	34.176987	36.349159	30.007534	34.102455
Tsubulata_000170	0	0	0	0	0	0	0	0
Tsubulata_000173	11.865441	14.22666	13.076704	13.265448	17.150816	20.066841	23.127192	21.644707
Tsubulata_000175	51.768135	57.705029	53.75618	50.156616	60.116547	49.778328	51.533195	58.645103
Tsubulata_000177	3.409117	2.241122	2.318698	2.47834	0.470686	4.234797	2.48649	2.390433
Tsubulata_000179	0	0	0	0	0	0	0	0
Tsubulata_000180	550.762573	543.853516	590.940369	720.250488	691.028198	346.358246	384.466766	359.59021
Tsubulata_000185	8.602424	5.674454	8.773457	16.468748	15.568606	1.18544	0.92843	2.774023
Tsubulata_000188	0	0	0	0	0	0	0	0
Tsubulata_000189	0	0	0	0	0	0	0	0
Tsubulata_000195	2.951519	0.442338	0.896495	0.40559	2.299345	2.835363	3.04655	4.95981
Tsubulata_000197	4.79073	5.484444	4.477865	4.867152	4.762276	4.246911	3.730864	3.489357
Tsubulata_000201	2.921422	2.867685	3.093576	1.761703	1.885036	1.592053	2.297573	3.023962
Tsubulata_000206	0.617821	0.442624	0.424292	0	0.477391	1.521928	0.975526	0.493636
Tsubulata_000207	0	0	0	0	0	0	0	0
Tsubulata_000208	153.399429	145.230865	148.443161	127.257164	118.842857	168.368439	170.627548	183.651718
Tsubulata_000209	60.401947	92.314804	66.313965	95.963318	55.161583	42.931023	45.67495	40.935158
Tsubulata_000211	3.392278	2.288433	2.013602	1.079506	1.71594	1.513265	3.312077	1.783855
Tsubulata_000216	2.391933	1.813648	3.182653	12.209523	12.726546	5.302183	6.291382	6.141507
Tsubulata_000220	231.40773	182.201324	176.775467	149.710175	166.067535	296.080597	269.263824	289.265839
Tsubulata_000221	10.277149	12.302382	14.521594	21.130268	21.771137	10.210137	9.49723	11.171259
Tsubulata_000222	0	0	0	0	0	0	0	0
Tsubulata_000224	740.997314	664.286133	715.196777	564.212708	590.296448	625.886902	616.053528	569.239868
Tsubulata_000225	148.626221	152.374985	150.904495	158.099167	152.577637	135.959961	131.627701	142.352753
Tsubulata_000226	0.219851	0	0.37363	0	0	0	0	0
Tsubulata_000227	11.267114	13.952352	14.231748	14.76658	18.041769	9.66181	10.781538	10.91619
Tsubulata_000232	14.82277	17.379601	20.307898	37.118149	40.624435	19.063126	13.966694	15.736588
Tsubulata_000235	30.477303	29.532242	25.453533	28.900904	32.612305	29.689367	27.555347	28.504639
Tsubulata_000238	115.388641	98.904388	115.202049	64.514107	80.611366	99.025681	93.34375	95.095192
Tsubulata_000239	19.225836	18.865482	17.521255	25.972305	26.520363	22.984365	27.247128	29.157261
Tsubulata_000241	0	0	0	0	0	0	0	0
Tsubulata_000243	0	0	0	0	0	0	0	0
Tsubulata_000248	0	0	0	0	0	0	0	0
Tsubulata_000250	0	0	0.070235	0	0	0	0	0
Tsubulata_000252	1.668088	3.122525	3.967983	2.54436	1.922393	1.601485	0.996174	1.582595
Tsubulata_000254	228.486038	199.710266	230.25412	176.375122	190.659668	146.92511	156.140381	162.405914
Tsubulata_000257	210.671112	233.291748	223.174988	184.418533	195.367584	331.224487	255.825729	261.658325
Tsubulata_000258	1.344632	1.862767	2.009339	2.402376	1.886572	1.571061	1.369932	1.829359
Tsubulata_000259	21.049635	22.267408	25.305372	26.334585	26.615061	19.430519	19.973181	19.519707
Tsubulata_000261	0	0.155186	0.346814	0.371439	0.516846	0.034876	0	0
Tsubulata_000263	0	0	0	0	0	0	0	0
Tsubulata_000266	0	0	0	0	0	0	0	0
Tsubulata_000267	3.252862	4.148172	4.269309	5.903187	5.12926	3.871377	3.416244	2.860036
Tsubulata_000268	3.168204	2.727467	2.004809	5.476131	7.885069	3.735445	3.828088	3.658447
Tsubulata_000269	0	0	0	0	0	0	0	0
Tsubulata_000270	25.236877	25.68215	27.599979	27.491085	28.411123	21.100451	25.493103	26.295219
Tsubulata_000271	4.00294	5.328159	4.427849	7.597495	5.671288	3.865078	2.778968	3.475526
Tsubulata_000273	0	1.351353	0.931105	1.313486	0.437987	1.976053	1.251098	1.648714
Tsubulata_000278	1.448557	1.136587	1.203133	4.216648	4.925985	2.022589	2.490372	3.935461
Tsubulata_000279	2.623666	3.215673	1.668411	8.465219	4.245284	9.629915	5.867676	7.620972
Tsubulata_000280	1.574978	0.773272	1.983951	1.459997	1.313365	2.939784	2.492443	2.510332
Tsubulata_000281	32.313538	38.283562	38.542435	24.053274	25.367073	49.432602	45.915554	44.704979
Tsubulata_000283	0	0.003283	0	0	0	0	0.000348	0
Tsubulata_000284	17.778069	15.237133	13.966437	18.891016	13.429262	10.812572	19.863564	17.197254
Tsubulata_000285	32.837303	36.465107	37.454502	18.35331	28.116243	23.862968	30.803984	30.42362
Tsubulata_000286	0	0	0	0	0	0	0	0
Tsubulata_000287	0	0	0	0	0	0	0	0
Tsubulata_000288	0	0	0	0	0	0	0	0
Tsubulata_000289	0	0	0	0.097415	0	0	0	0
Tsubulata_000290	0.141822	0.307126	0.18261	4.396366	4.344553	1.791403	1.374061	0.924152
Tsubulata_000291	37.500973	36.865368	40.193024	45.773193	40.585377	37.354053	34.939056	35.198997
Tsubulata_000292	0	0	0	0	0	0	0.084413	0
Tsubulata_000293	331.042603	294.886078	306.198425	222.387238	216.111069	260.578491	293.138367	284.311737
Tsubulata_000294	2.339692	4.009563	3.874084	12.155964	14.164738	3.139978	2.293928	2.27599
Tsubulata_000296	0	0	0	0	0	0	0	0
Tsubulata_000297	0.761244	0.382132	0.343353	0	0	0	0.096878	0.116666
Tsubulata_000298	5.513056	4.644253	6.557989	6.986952	7.060943	3.084548	3.450031	3.37261
Tsubulata_000299	0	0	0	0	0	0	0	0
Tsubulata_000300	0	0	0	0	0	0.301295	0.322176	0
Tsubulata_000301	100.390541	90.507133	89.440155	100.179642	105.154297	162.719727	143.537933	152.854797
Tsubulata_000302	1.832491	1.644423	3.224587	3.298842	2.259077	2.02365	3.234071	1.620759
Tsubulata_000303	12.210651	11.106872	11.619244	41.449936	28.986135	62.800201	72.501343	71.651237
Tsubulata_000304	1.0488	0.282207	0.808473	2.056557	0.697248	0.678707	0.204005	1.620112
Tsubulata_000305	6.590847	9.708498	7.858962	24.148546	23.844444	12.630072	16.12882	15.958189
Tsubulata_000306	0	0	0	0	0	0	0	0
Tsubulata_000307	0.462429	0.244283	0.34265	0.57189	0.63708	0.339511	0.476184	0.06593
Tsubulata_000308	4.378378	3.584955	4.80068	11.141824	5.774512	1.352407	1.583674	0.624919
Tsubulata_000310	0	3.141102	2.752595	4.146187	0	0	0	0
Tsubulata_000314	0	0	0	0	0	0	0	0
Tsubulata_000316	8.583134	9.538137	7.654749	11.265026	10.037351	4.309778	8.506572	4.233876
Tsubulata_000317	5.953552	8.511962	12.632833	18.545589	9.964558	3.851597	5.043471	4.018
Tsubulata_000319	0	0	0	0	0	0	0	0
Tsubulata_000321	0	0	0	0	0	0	0	0
Tsubulata_000322	0	0	0	0	0	0	0	0
Tsubulata_000323	65.287804	61.792728	64.467224	78.913811	77.872597	68.177338	73.819344	65.285217
Tsubulata_000325	1.550682	1.119594	1.841555	2.19251	2.545392	4.450463	6.009487	4.396441
Tsubulata_000328	0.920392	0.771815	0.887415	2.786253	4.066344	1.222361	0.643677	0.497015
Tsubulata_000329	2.222526	2.199781	1.455584	6.784021	7.166471	0.39008	0.599933	1.422063
Tsubulata_000330	0	0	0	0	0	0	0	0
Tsubulata_000331	0.956595	2.177073	1.472034	0.911742	0.871581	0.541758	0.507268	0.862101
Tsubulata_000332	3.209889	1.774995	4.349243	5.790682	6.475567	2.655832	1.856904	3.436095
Tsubulata_000333	573.042847	538.137268	470.19986	390.319336	470.312042	698.43988	652.776428	654.7771
Tsubulata_000334	0	0	0	0	0	0	0	0
Tsubulata_000335	0	0	0	0	0	0	0	0
Tsubulata_000336	38.649517	45.575592	40.72319	46.420647	47.343994	42.846569	37.780334	37.782368
Tsubulata_000337	0	0	0	0	0	0.066252	0	0
Tsubulata_000339	37.08197	40.721142	40.777302	17.23027	17.89329	22.458643	17.120161	18.020882
Tsubulata_000340	0.365014	0.538667	0.541615	1.533567	2.439074	0.879005	0.673348	0.967567
Tsubulata_000341	1.948336	2.950419	2.842791	5.893548	6.285717	4.048904	2.325824	1.75564
Tsubulata_000344	0	0	0	0	1.748674	0.713381	0.757731	0
Tsubulata_000346	0	0.108968	0.182261	0	0.227007	0.325275	0	0
Tsubulata_000347	16.721777	18.016649	18.722212	20.489231	25.181208	16.469355	16.671032	15.546222
Tsubulata_000348	0	0	0.517191	0.682243	0.293335	0.755196	0.415842	0
Tsubulata_000349	2.744796	3.488105	4.218938	5.052489	4.56706	2.924592	2.998466	1.782975
Tsubulata_000350	0	0	0	0	0	0	0	0
Tsubulata_000351	22.339474	26.325972	26.291786	26.580397	34.256908	26.109238	28.71224	26.352406
Tsubulata_000353	9.823518	8.637386	9.871271	10.629641	9.765978	8.878027	9.715726	9.592853
Tsubulata_000354	17.366049	22.279154	20.708843	21.35449	21.430153	17.732971	17.827154	17.262094
Tsubulata_000355	0	0	0.34805	1.195805	4.321583	0.625674	0.164526	0.559279
Tsubulata_000356	0	0	0	0.237095	0.299735	0.137206	0	0
Tsubulata_000357	0	0	0	0	0	0	0	0
Tsubulata_000358	0	0	0	0	0.195732	0	0	0
Tsubulata_000359	65.368004	71.258995	77.647293	58.168148	80.257713	31.120642	39.165535	36.937302
Tsubulata_000360	11.156885	14.44474	13.308328	10.50595	12.124112	7.176125	6.913589	7.366702
Tsubulata_000361	0.537573	0.632189	0.190597	0.750818	0.543097	0.406957	0.497837	0.350506
Tsubulata_000362	0.025739	0.075033	0	0.249677	0.09322	0.392523	1.593558	0.861812
Tsubulata_000365	67.966644	68.015053	67.021606	64.090134	65.859283	71.154167	73.465805	70.013649
Tsubulata_000366	15.005328	16.028009	14.633393	14.550447	16.913809	13.595671	14.367791	15.189989
Tsubulata_000367	13.444815	19.745932	15.947932	22.697638	24.617048	16.530014	16.202314	15.259284
Tsubulata_000369	1.402377	1.911545	2.017798	3.128094	2.932727	0.454081	1.272463	0.728945
Tsubulata_000370	33.408627	28.265972	33.617138	32.367294	45.06181	22.494078	23.505466	23.602398
Tsubulata_000371	81.381592	78.028938	85.592697	213.827759	237.932831	164.782684	176.786591	161.651108
Tsubulata_000372	390.696686	386.828369	426.25705	414.136292	425.742065	428.687805	437.636597	446.269409
Tsubulata_000373	215.225098	169.228088	173.665131	133.863724	155.518402	241.459549	233.108322	236.780258
Tsubulata_000374	2.989461	3.807228	3.535848	5.265399	3.272553	1.70242	1.755294	1.509614
Tsubulata_000375	0	0	0	0	0	0	0	0
Tsubulata_000376	0	0	0	0	0	0	0	0
Tsubulata_000377	0	0	0	0	0	0	0	0
Tsubulata_000378	0	0	0	0	0	0	0.103737	0
Tsubulata_000379	5.844326	7.201103	6.745129	12.364258	13.611368	8.477825	9.649737	7.881571
Tsubulata_000380	54.265152	62.546101	62.900169	67.572601	64.291504	41.859695	44.989307	41.404209
Tsubulata_000381	0	0	0	0	0	0	0	0
Tsubulata_000382	0	0	0	0	0	0	0	0
Tsubulata_000388	40.945778	43.250435	44.012894	47.421082	45.101543	34.27021	36.753838	38.60733
Tsubulata_000390	10.213539	10.824998	9.068804	0.796781	2.135018	5.444196	4.986139	5.060468
Tsubulata_000391	0	0	0	0	0	0	0	0
Tsubulata_000392	3.254641	3.948649	4.821422	6.022347	6.392417	3.463384	3.485358	4.893631
Tsubulata_000393	28.123661	34.402077	32.011139	36.459019	34.889496	22.366333	24.443893	24.974648
Tsubulata_000397	1.665126	2.072521	2.495353	2.242929	3.459687	0.535096	1.635214	1.948152
Tsubulata_000398	11.883143	15.87534	11.066422	14.240651	12.644337	8.883707	9.13455	11.30212
Tsubulata_000400	5.847527	5.290883	7.167713	9.931263	10.781167	6.331387	6.320101	6.063275
Tsubulata_000401	0	0	0.055282	0.197306	0.360304	0	0	0
Tsubulata_000403	1.362224	0.714499	0.366545	2.196291	1.361292	1.524454	1.016233	0.850656
Tsubulata_000404	4.431223	4.087992	4.443493	5.551232	4.5524	4.497792	4.756708	5.133552
Tsubulata_000407	1.772864	0	1.508147	0	0	0	0	0
Tsubulata_000408	0	0	0	0	0.105069	0.430346	0.219521	0.161422
Tsubulata_000410	0	0	0	0.258702	0	0	0	0
Tsubulata_000411	32.033497	29.046921	26.925694	16.853756	23.245232	36.288784	29.02726	30.414022
Tsubulata_000412	15.802318	16.265793	16.295471	17.173443	19.747206	18.703627	17.396626	14.948513
Tsubulata_000413	0	0	0	0	0	0	0	0
Tsubulata_000414	66.084877	72.551239	77.108879	98.554306	112.271683	61.141186	67.690994	64.64724
Tsubulata_000416	9.411129	5.874168	8.044676	5.690352	6.54607	1.66979	1.845769	1.845027
Tsubulata_000421	0	0	0	1.025786	0.536641	0	0	0
Tsubulata_000422	0	0	0	0	0.189607	0	0	0
Tsubulata_000423	237.113235	263.900635	283.298004	261.620087	240.597382	141.6064	147.612289	150.685867
Tsubulata_000424	8.364376	10.350996	10.2435	12.975037	14.646676	6.136133	7.598135	6.858959
Tsubulata_000428	224.235931	221.216034	224.668045	197.404022	193.008224	147.576797	177.847717	166.551788
Tsubulata_000431	4.793313	5.771857	7.878655	15.714134	5.405785	4.095719	3.757526	2.808077
Tsubulata_000432	0	0	0	0.103097	1.298303	0	0	0
Tsubulata_000433	0	0	0	0	0	0	0	0
Tsubulata_000434	0	0.809709	0.742622	0	0	0.55644	0	0.813541
Tsubulata_000439	0	0.450526	0	0	0	0.062073	0	0
Tsubulata_000440	0	0	0	0	0	0	0	0
Tsubulata_000441	0	0	0	0	0	0	0	0
Tsubulata_000442	0	0	0	2.043625	1.804531	0	0.745166	0.400719
Tsubulata_000443	33.321251	34.832581	39.860989	55.063255	50.000286	47.805721	60.955009	53.022579
Tsubulata_000444	0	0	0	0	0	0	0	0
Tsubulata_000445	15.559882	16.190435	15.972283	25.841253	24.191759	14.075969	13.262318	12.005143
Tsubulata_000446	11.28441	14.14549	13.276991	15.062948	17.864861	11.167591	11.437243	11.910941
Tsubulata_000449	16.058525	18.165306	15.771792	22.806519	20.786005	18.000916	16.557989	19.274168
Tsubulata_000450	57.58094	65.450455	70.620316	97.054108	97.626724	63.459789	70.84301	67.55513
Tsubulata_000451	13.909012	17.23892	20.192707	16.521818	15.1383	13.103388	13.323634	12.331983
Tsubulata_000452	19.674	12.310048	14.46824	18.187395	15.868526	30.390154	31.454964	27.181671
Tsubulata_000454	0	0	0	0	0	0	0	0
Tsubulata_000455	0	0	0	0	0	0	0	0
Tsubulata_000456	0	0	0.097039	0	0.113842	0	0	0
Tsubulata_000457	15.134813	15.869929	14.052318	7.592429	8.314542	8.848958	11.731742	11.869473
Tsubulata_000458	24.781038	23.441629	22.574274	29.924147	29.812897	23.136028	24.185335	26.741606
Tsubulata_000459	7.989143	8.940347	7.576662	15.537022	14.888863	12.781032	9.544136	9.215528
Tsubulata_000460	2.585432	3.958112	2.482512	1.388912	0.784029	1.848335	1.859464	2.202377
Tsubulata_000461	0	0	0	0	0	0	0	0
Tsubulata_000462	0	0	0	0	0	0	0	0
Tsubulata_000464	60.436794	55.86298	54.301128	52.942883	63.83287	52.265636	64.039948	54.317425
Tsubulata_000465	26.769339	29.64669	30.842607	30.489611	33.684898	25.949501	25.275177	25.151567
Tsubulata_000469	0.521741	0	0.427682	0.113898	0	0	0.110169	0.10751
Tsubulata_000472	52.614532	50.788597	47.574673	34.905293	45.500324	64.532852	60.299259	60.343506
Tsubulata_000473	0	0	0	0	0	0	0	0
Tsubulata_000475	27.907787	39.729012	35.924843	140.485062	119.266632	37.362923	39.201694	36.031841
Tsubulata_000483	65.658791	61.568497	64.94545	50.375031	59.81971	36.617962	39.923477	43.193798
Tsubulata_000486	0.290572	0.956143	0.28059	1.025781	2.514616	0.14218	0	0.10751
Tsubulata_000490	0	0	0	0	0	0	0	0
Tsubulata_000494	46.509129	43.373608	42.202789	44.306629	40.551132	28.374414	31.830593	32.358231
Tsubulata_000495	29.884092	31.159752	27.655045	23.826605	20.217678	25.763767	28.015364	24.383192
Tsubulata_000505	3.992871	4.423517	4.244082	7.990435	9.701427	5.197635	3.797463	3.289349
Tsubulata_000510	50.887066	68.110252	66.998154	80.23571	77.878403	38.835911	44.128452	45.448647
Tsubulata_000514	4.018549	4.662361	4.255499	5.9504	7.644361	4.007554	3.157788	3.743008
Tsubulata_000516	14.049276	15.276714	15.323642	14.164984	13.767992	11.173553	9.357897	12.001194
Tsubulata_000518	1.38302	0.697596	0.665816	1.606626	1.778332	0.604708	0.245768	0.809338
Tsubulata_000524	39.960808	38.468559	33.671543	13.987534	9.761827	14.711195	17.405107	19.598341
Tsubulata_000528	7.515335	9.397304	7.814057	15.555397	12.296115	8.773458	6.535419	6.629699
Tsubulata_000529	10.450006	9.7985	9.43908	8.136738	13.895048	18.741247	15.992669	16.528728
Tsubulata_000534	56.132877	52.320854	47.542709	60.166763	60.717476	70.570618	77.486542	75.279442
Tsubulata_000538	0	0	0	0	0	0	0	0
Tsubulata_000539	9.641399	11.963907	12.162551	22.047258	20.90016	9.384628	9.006735	11.671862
Tsubulata_000540	26.963671	29.217405	24.393223	35.109135	36.86771	25.490278	26.098886	23.968752
Tsubulata_000542	20.521503	20.215729	22.584198	22.313931	24.02552	20.306622	22.456749	22.263956
Tsubulata_000543	3.809911	3.580585	4.711557	6.032266	6.040656	2.865343	1.925206	3.286885
Tsubulata_000544	6.709221	11.528497	9.289358	10.449203	7.865825	2.566186	2.343465	2.041639
Tsubulata_000545	2.5088	4.339982	5.269062	4.289795	6.51454	3.449853	3.43959	3.462146
Tsubulata_000546	2.770386	2.158459	3.029804	8.927926	6.804515	5.900794	3.322924	5.118458
Tsubulata_000547	24.702431	26.920382	27.903843	31.240648	32.067684	21.678307	21.659382	22.250353
Tsubulata_000552	0	0	0.239467	0	0.248663	0.212812	0	0
Tsubulata_000553	120.591827	146.50824	151.312546	161.463043	175.948898	133.554474	138.109726	141.898239
Tsubulata_000554	22.685104	25.364391	21.81661	18.61286	25.724972	31.63896	26.145617	27.209986
Tsubulata_000556	262.653564	261.386993	282.022858	241.346664	210.967743	209.223282	234.948135	230.654602
Tsubulata_000557	5.276226	6.807148	6.422246	26.121738	34.58123	9.477106	8.208783	6.549568
Tsubulata_000560	27.363012	24.430153	22.494892	35.192104	33.078606	20.321117	17.402054	19.484921
Tsubulata_000561	18.765343	12.99519	11.815686	25.832775	28.54451	19.474878	27.080276	31.077818
Tsubulata_000563	19.359501	22.850933	22.198198	41.367226	42.170528	23.121515	21.738731	23.096458
Tsubulata_000564	160.753448	179.064911	161.237625	124.570747	125.11348	251.7341	217.138321	215.467514
Tsubulata_000565	92.624123	89.670044	80.555336	89.661079	76.936028	68.504196	78.356461	85.283195
Tsubulata_000566	11.687361	14.280041	15.049734	25.421547	29.200224	15.943395	15.108511	13.781697
Tsubulata_000568	5.667429	6.977307	7.157048	10.367175	8.249768	5.584408	5.685932	6.143684
Tsubulata_000569	20.776291	22.472805	24.514874	27.393217	26.872328	28.221592	30.143934	28.986916
Tsubulata_000570	0	0	0	3.965544	2.416506	12.053493	8.920937	11.437179
Tsubulata_000574	17.595104	18.242985	16.08602	24.539324	26.049896	16.703144	16.298407	15.247822
Tsubulata_000575	9.448723	11.648935	13.03401	14.911015	16.147112	7.859017	8.143643	8.978265
Tsubulata_000576	0	0.348523	0.258566	0.562602	0	0	0	0
Tsubulata_000582	26.633093	28.061512	30.768064	18.699434	26.529097	23.646023	23.605728	26.190601
Tsubulata_000584	0	0	0	0	0	0	0	0
Tsubulata_000585	0	0	0.175122	0	0	0	0	0
Tsubulata_000587	0.51921	0.402573	1.154836	2.26229	1.503106	1.175721	0.461471	0.767392
Tsubulata_000590	16.80027	13.258323	16.349266	16.771156	19.031788	13.014557	16.391165	15.947864
Tsubulata_000591	27.587799	37.258652	32.179161	39.8447	31.181314	28.014952	25.60685	25.828957
Tsubulata_000592	423.922455	507.51178	519.082031	597.366821	596.776978	295.887146	313.90036	298.069336
Tsubulata_000593	19.81328	27.048542	26.770512	66.546097	83.659935	25.333187	23.753061	21.794779
Tsubulata_000594	0.501938	0.680733	0.346326	0.578971	0.37312	0.198413	0	0
Tsubulata_000595	0	0	0	0.192835	0	0	0	0
Tsubulata_000596	0	0	0	0	0	0	0	0
Tsubulata_000599	7.140409	12.436711	10.436654	17.95578	15.508251	10.208286	10.953689	11.243525
Tsubulata_000600	0	0	0	0	0	0	0	0
Tsubulata_000601	0	0	0	0	0	0	0	0
Tsubulata_000603	0	0	0	0	0	0	0	0
Tsubulata_000604	0	0.405471	0.273286	0	0	0.807589	0.189177	0.580328
Tsubulata_000605	6.965519	7.84464	7.406501	6.030711	3.228766	7.540826	7.700447	10.260669
Tsubulata_000606	0	0	0	0	0	0	0	0
Tsubulata_000607	0	0	0	0	0	0	0	0
Tsubulata_000608	0	0	0	0	0	0	0	0
Tsubulata_000609	18.80299	18.494562	21.127443	20.059776	20.883995	17.530724	18.646061	17.554068
Tsubulata_000611	0	51.85775	0	0	0	0	0	62.097214
Tsubulata_000612	8.772733	10.208577	10.726295	16.985062	17.694574	7.36893	8.421072	8.863259
Tsubulata_000613	20.280832	22.497938	21.951017	16.939293	12.040833	5.168151	3.99437	6.527913
Tsubulata_000616	0	0	0	0	0	0	0	0
Tsubulata_000617	47.290611	49.253841	49.829872	40.126064	57.682888	41.554634	43.210888	46.410595
Tsubulata_000618	34.431961	30.894043	38.872063	42.509598	48.69611	19.767355	28.728767	24.474188
Tsubulata_000619	1.783947	1.961562	1.675547	1.308463	1.957144	3.04217	1.455901	1.772223
Tsubulata_000620	49.369667	33.33548	28.405807	25.500221	42.697075	89.117203	85.663086	74.963089
Tsubulata_000621	0.522772	0.71914	0.7879	5.855406	3.352555	0.739171	0.573393	0.813337
Tsubulata_000624	0	0	0.376475	2.12237	1.910054	0	0	0
Tsubulata_000625	0	0	0	0	0	0	0.418171	0
Tsubulata_000626	0.057003	0.15315	0.196607	1.047654	0.815625	0.213875	0.296398	0.138902
Tsubulata_000627	13.657547	15.474447	16.306236	25.374142	28.420315	11.682759	10.613435	10.858913
Tsubulata_000629	68.761551	64.181046	67.063812	62.180946	68.077957	51.372913	53.583946	56.863174
Tsubulata_000631	22.568977	20.266987	18.543732	16.603067	20.048616	37.799572	35.065002	36.958103
Tsubulata_000632	132.450012	144.464523	125.831856	83.467972	58.14529	124.890305	150.368301	144.445282
Tsubulata_000634	0	0	0	0	0	0	0	0
Tsubulata_000635	44.433876	45.781372	50.49881	53.005413	55.576969	47.18364	42.46402	40.012058
Tsubulata_000639	17.79236	23.25523	24.120987	25.45006	26.491299	17.462177	16.135912	18.482681
Tsubulata_000640	1.168745	1.479097	0.923599	5.012901	3.985926	0.733469	0.690434	0.528431
Tsubulata_000641	3.82855	5.640459	4.231828	7.576472	6.953626	2.660294	3.935447	4.618164
Tsubulata_000642	387.610046	373.619965	362.457825	272.824768	310.606018	686.518677	572.797302	577.609009
Tsubulata_000643	12.915217	10.032262	12.447967	14.812189	12.23638	13.196378	14.443435	10.117305
Tsubulata_000644	28.758389	23.433598	26.595036	27.909956	32.794502	21.40694	20.833353	23.518019
Tsubulata_000645	1.952667	2.407939	1.918363	6.142588	3.09973	1.242756	0.767784	1.518773
Tsubulata_000646	18.357454	22.634027	21.563007	24.056795	20.424	32.438686	27.444944	25.929663
Tsubulata_000647	305.602051	323.477234	331.789642	383.031891	427.465454	341.5159	364.103882	334.978577
Tsubulata_000648	20.351633	29.327677	27.540562	37.690094	53.52066	18.999126	19.656029	20.130894
Tsubulata_000649	38.189053	55.374264	53.020576	83.890907	88.588264	39.693913	40.357346	39.042881
Tsubulata_000650	8.802693	7.978513	8.626448	8.360269	10.00911	39.456612	36.822048	47.285576
Tsubulata_000651	1.961993	4.321173	2.68788	9.96441	15.792719	1.160992	1.07662	1.660451
Tsubulata_000653	27.38872	28.5009	29.40519	27.114388	30.329105	20.935467	24.182331	27.217949
Tsubulata_000654	18.035116	26.216219	20.891224	6.358603	1.309738	4.803243	6.179523	6.007609
Tsubulata_000655	0	0	0	0	0	0	0	0
Tsubulata_000656	0	0	0	0	0	1.92269	1.19712	0
Tsubulata_000657	1.01514	3.687357	2.559542	0.587272	0.391856	1.003367	1.127547	1.07625
Tsubulata_000658	21.516636	25.006104	23.112785	28.784872	31.594919	24.967371	21.170059	21.762712
Tsubulata_000659	6.85604	7.917946	7.68914	16.494072	13.926517	6.204877	5.711857	8.000536
Tsubulata_000660	2.080741	4.990541	7.368419	3.420252	6.35079	5.332482	5.1667	4.075234
Tsubulata_000661	48.58136	55.511555	55.104961	73.342926	62.066475	30.865704	35.793602	35.400013
Tsubulata_000662	6.215505	5.816378	5.588996	5.089766	5.544917	5.880636	5.316684	5.440573
Tsubulata_000663	25.76829	28.712635	24.389902	29.094288	29.225533	24.9503	28.996094	31.215973
Tsubulata_000664	222.840317	202.303253	196.276474	262.034698	277.909943	173.327652	202.072571	194.975815
Tsubulata_000665	22.140261	26.619202	24.923496	26.961176	30.597813	21.269613	22.036688	21.316898
Tsubulata_000668	0	0	0	0	0	0	0	0
Tsubulata_000669	0	0	0	0	0	0	0	0
Tsubulata_000670	0	0	0	0	0	0	0	0
Tsubulata_000671	0	0	0	0	0	0	0	0
Tsubulata_000672	0	0	0	0	0	0	0	0
Tsubulata_000673	23.995079	25.917166	24.521612	4.202122	4.827854	1.09508	0.635515	0.530267
Tsubulata_000676	5.033404	7.317749	6.534883	6.561329	9.671353	2.14524	2.912189	1.401791
Tsubulata_000678	1.857114	1.453579	2.04178	2.421937	1.384943	0.592171	0.526851	1.119391
Tsubulata_000679	0	0	0	0	0	0	0	0
Tsubulata_000681	0	0	0	0	0	0	0	0
Tsubulata_000682	120.308372	117.69455	120.592255	79.09433	91.863007	87.300369	87.537941	89.813065
Tsubulata_000683	23.172163	27.936369	27.33021	35.443092	34.328857	18.041294	22.075623	20.358835
Tsubulata_000684	0	0	0.201545	0.270299	0.440788	0	0	0
Tsubulata_000685	0.216735	0.463349	0.528132	0.447014	0.353898	0	0	0.213371
Tsubulata_000686	130.306244	119.097565	102.321884	71.455132	97.603294	142.605362	112.6119	120.324394
Tsubulata_000687	0	0	0	0.083776	0	0	0	0
Tsubulata_000690	0	0	0	0	0	0	0	0
Tsubulata_000691	0.212839	0.130663	0.079911	0	0.108632	0	0	0
Tsubulata_000696	0	0	0	0	0	0	0	0
Tsubulata_000698	0	0	0	0	0	0	0	0
Tsubulata_000706	45.115215	49.196354	50.904556	51.457829	54.992485	37.373569	40.374767	35.65601
Tsubulata_000707	25.416952	31.109404	28.775089	33.715717	34.013367	25.630192	31.534122	29.583336
Tsubulata_000713	0	0	0	0	0	0	0	0
Tsubulata_000715	0	0	0	0	0	0	0	0
Tsubulata_000717	0	0	0	0	0	0	0	0
Tsubulata_000719	12.55055	12.496044	8.772588	7.232728	7.282581	17.647545	15.228821	14.13859
Tsubulata_000720	0	0	0	0	0	0	0	0
Tsubulata_000721	0	0	0	0	0	0	0	0
Tsubulata_000725	7.298428	9.982821	9.835317	39.370468	44.996342	7.368487	8.434027	8.460792
Tsubulata_000726	46.772179	44.159206	49.575527	71.428482	59.203636	31.494978	33.789639	37.826302
Tsubulata_000729	0.393799	0.558161	0.413789	0.875545	2.455149	0.907403	0.28935	0.773685
Tsubulata_000730	58.756874	51.692307	56.493011	92.164665	88.562515	48.995274	55.44503	51.013382
Tsubulata_000731	0	0	0	0	0	0	0	0
Tsubulata_000744	29.88591	30.689899	29.249077	37.751965	38.263283	60.971081	58.761398	58.219959
Tsubulata_000745	0	0	0	0	0	0	0	0
Tsubulata_000750	0	0	0	0	0	0	0	0
Tsubulata_000757	12.608522	16.701794	16.646156	30.602734	35.188873	19.945807	20.461906	18.697754
Tsubulata_000758	19.118408	21.569988	25.776125	86.723785	82.223213	26.802246	25.798912	26.075335
Tsubulata_000760	111.795052	99.619957	104.16851	2.68829	49.680275	119.624321	139.409302	122.954613
Tsubulata_000763	0	0	0	0	0	0	0	0
Tsubulata_000764	0	0	0	0	0	0	0	0
Tsubulata_000766	0	0	0	0	0	0	0	0
Tsubulata_000767	0	0	0	0	0	0	0	0
Tsubulata_000769	78.351105	116.743591	102.741165	85.810791	73.75071	32.533943	29.155947	35.186897
Tsubulata_000770	0	0	0.105348	0	0	0	0	0.414181
Tsubulata_000771	0	0	0	0	0	0	0	0
Tsubulata_000772	0	0	0	0	0	0	0	0
Tsubulata_000775	0.803279	0.353773	0.160639	3.533856	4.411328	0	0.345395	0.337059
Tsubulata_000776	13.017694	12.607777	13.006351	25.984386	22.522745	15.619474	15.934248	18.120785
Tsubulata_000779	94.156662	80.457169	73.683655	73.023674	66.843948	69.583656	79.609673	84.094742
Tsubulata_000781	12.749718	17.650127	11.211761	19.260044	19.884602	11.604769	11.11205	10.251271
Tsubulata_000782	13.471222	13.333979	19.618788	9.375639	17.418377	10.834424	12.218302	10.942492
Tsubulata_000785	1.176846	1.445596	1.266068	1.202118	2.307644	2.469483	1.929515	2.146335
Tsubulata_000786	0	0	0	0	0.010463	0	0.022218	0.043805
Tsubulata_000787	1.568024	2.741745	3.15779	4.421497	3.375235	1.349204	1.18142	1.731664
Tsubulata_000789	23.683844	27.570616	27.176483	43.937832	48.075188	32.565571	29.038933	29.42971
Tsubulata_000790	0.169238	0.139611	0.104592	2.591825	1.226567	1.220414	1.41527	1.62093
Tsubulata_000795	8.094624	7.52584	9.762899	20.114452	20.197781	5.765482	7.648377	8.097426
Tsubulata_000797	92.547806	90.943939	94.548065	65.148117	69.667641	100.126183	94.985382	87.293388
Tsubulata_000798	0	0	0	0	0	0	0	0
Tsubulata_000799	0	0	0	0	0	0	0	0
Tsubulata_000800	0	0.206135	0.864054	5.960978	3.003526	0	0	0
Tsubulata_000801	0.596369	1.397463	0.983772	3.191658	1.328162	0	0	0
Tsubulata_000802	0	0	0	0	0	0	0	0
Tsubulata_000803	0	0	0	0	0.131383	0	0	0
Tsubulata_000804	0	0	0	0	0	0	0	0
Tsubulata_000805	8.439436	9.923391	10.134068	7.970291	10.192173	7.478817	9.734818	8.61311
Tsubulata_000806	21.12566	20.957193	21.682404	33.0938	24.513697	29.055193	27.223328	33.032413
Tsubulata_000810	12.747396	7.979882	7.797735	2.333956	0.790511	2.27844	2.5119	2.813939
Tsubulata_000814	2.102996	2.026729	3.310748	4.786107	4.563955	3.712123	2.991926	4.167802
Tsubulata_000815	1.080614	1.061928	1.301194	1.585919	1.932811	3.359635	1.789638	2.861166
Tsubulata_000816	1.133209	1.686658	1.503525	3.084796	4.2344	1.547399	2.177497	2.376884
Tsubulata_000817	0	0.194438	0.224848	0	0.248465	0.147693	0.201	0
Tsubulata_000819	0.177901	0	0.081691	0	0	0	0	0
Tsubulata_000820	0	0	0	0	0	0	0	0
Tsubulata_000823	0	0	0	0	0	0	0	0
Tsubulata_000824	0	0	0	0	0	0	0	0
Tsubulata_000826	0	0	0	0	0	0	0	0
Tsubulata_000829	0	0	0.422607	0	0	0	0	0.115712
Tsubulata_000830	0	0	0	0	0	0	0	0
Tsubulata_000837	0	0	0	0	0	0	0	0
Tsubulata_000839	0	0	0	0	0	0	0	0
Tsubulata_000840	0	0	0	0	0	0	0	0
Tsubulata_000844	54.831684	55.673386	54.757729	31.419735	24.628218	19.048069	17.168295	16.785158
Tsubulata_000845	5.689845	7.782691	8.645552	10.201467	12.416289	8.947233	8.651453	9.978661
Tsubulata_000847	4.241096	7.935081	7.712021	11.47393	5.405274	2.016716	2.17548	1.476678
Tsubulata_000848	192.648575	159.027328	164.06459	130.698929	126.752647	228.962601	233.265823	246.153839
Tsubulata_000849	56.665745	49.346123	55.73283	59.407078	50.506214	43.113586	44.01651	43.864212
Tsubulata_000854	63.926605	79.027039	80.60685	100.674385	95.955132	65.637245	70.57032	66.70575
Tsubulata_000858	23.72743	27.770561	28.873997	31.822847	32.062748	20.343674	20.088453	19.387808
Tsubulata_000862	0	0	0	0	0	0	0	0
Tsubulata_000863	0	0	0	0	0	0	0	0
Tsubulata_000864	7.184069	7.465013	9.135385	11.771996	13.054928	8.71367	10.276721	8.287605
Tsubulata_000865	51.519226	49.054344	48.455627	74.867607	76.662926	75.520844	74.591377	77.727112
Tsubulata_000867	26.72238	28.069675	23.835745	21.070486	23.808008	29.603916	27.34096	27.052935
Tsubulata_000869	0	0	0	0	0	0	0	0
Tsubulata_000870	15.473792	15.190549	12.642886	13.251764	13.192307	17.054844	18.985394	18.81835
Tsubulata_000872	0	0	0	0	0	0	0	0
Tsubulata_000873	2.166255	2.301336	3.881558	0	1.985216	0.833818	0.885659	0.435042
Tsubulata_000875	0	0	0	0	0	0.402856	0	0
Tsubulata_000877	4.096539	3.061059	3.434901	2.939267	3.496058	13.89224	17.64789	15.110936
Tsubulata_000880	0	0	0	0	0	0	0	0
Tsubulata_000882	0	0	0	0	0	0	0	0
Tsubulata_000884	0	0	0	0	0	0	0	0
Tsubulata_000889	3.630141	3.943772	4.332023	3.885509	2.920047	2.222572	2.468327	1.731887
Tsubulata_000891	2.626979	3.515252	3.502467	6.374772	7.873923	3.281597	2.238232	3.219078
Tsubulata_000896	0	0	0	0	0	0	0	0
Tsubulata_000898	0	0	0	0	0	0	0	0
Tsubulata_000899	0	0	0	0	0	0	0	0
Tsubulata_000901	0	0	0	0	0	0	0	0
Tsubulata_000904	13.120773	12.537638	15.812842	17.083284	18.319071	11.79527	11.908187	11.657195
Tsubulata_000905	0	0	0	0	0	0	0	0
Tsubulata_000906	0.607087	0.613931	0.709993	0.098514	0	0.487149	0	0.251458
Tsubulata_000907	10.46404	10.753271	10.545589	12.878107	12.709426	10.364202	11.060591	9.71339
Tsubulata_000908	4.426937	5.529241	5.901361	6.472147	8.199125	4.12663	4.166339	3.393075
Tsubulata_000915	7.503727	8.474866	7.874573	6.615323	5.960849	12.961332	14.119958	11.691649
Tsubulata_000916	1.656476	1.777431	2.242749	0.898906	1.980001	1.419069	2.015148	1.869367
Tsubulata_000919	21.141365	24.038227	22.782085	33.034332	33.393272	23.818224	22.653173	23.494564
Tsubulata_000921	20.730318	18.210861	20.008799	23.262785	24.202084	15.447062	17.975246	19.4589
Tsubulata_000922	9.969628	10.709579	11.006121	12.182082	14.049897	8.484653	10.073252	10.226339
Tsubulata_000923	9.613036	9.325437	11.942084	13.98394	14.685045	8.670505	8.313648	10.554744
Tsubulata_000924	1.855078	3.289415	2.145088	9.865573	12.917702	3.336877	1.603388	0.361235
Tsubulata_000925	7.478741	7.160212	8.123711	8.647947	9.876238	8.298833	8.104482	7.76473
Tsubulata_000929	0	0	0	0	0	0	0	0
Tsubulata_000932	2.065172	2.972168	4.09417	5.289711	4.658685	5.733999	3.363564	7.030696
Tsubulata_000933	13.438108	16.155926	16.502499	12.0509	14.639304	9.934123	14.729755	9.453945
Tsubulata_000934	8.541421	6.613883	5.593202	6.055861	6.196136	2.958475	2.893439	3.295617
Tsubulata_000935	10.143745	9.491231	11.178043	13.43566	11.174501	8.548938	10.746975	9.006341
Tsubulata_000939	7.955444	5.95313	10.046578	10.167111	7.848306	2.90156	6.331368	1.905912
Tsubulata_000940	10.644054	14.284754	10.895667	28.032427	26.523718	20.905325	21.110394	20.595966
Tsubulata_000941	32.062584	30.624716	40.028683	37.793003	27.61809	40.9203	26.597094	41.882889
Tsubulata_000945	19.921354	23.046144	21.811699	20.763531	25.497528	24.511726	21.618372	22.708668
Tsubulata_000946	3.301799	4.804564	4.823919	10.429612	9.014461	6.305189	5.098111	5.376527
Tsubulata_000947	5.484743	7.089705	7.271553	11.772454	12.150943	4.792182	4.73533	4.583193
Tsubulata_000949	62.461563	59.807602	55.7995	91.979164	58.421795	126.925766	139.086792	122.65287
Tsubulata_000950	73.73661	93.454521	100.320358	102.485016	102.930656	77.411552	73.401794	77.131401
Tsubulata_000951	2.279283	3.322325	3.183426	3.960616	4.289205	4.580993	2.604246	4.051358
Tsubulata_000952	0	0	0.081233	0	0.261558	0	0	0.263029
Tsubulata_000953	28.358355	37.370174	36.343262	49.527348	36.164639	32.679237	30.800554	36.614136
Tsubulata_000954	0	0	0	0	0	0	0	0
Tsubulata_000958	0.514919	0.477178	0	0.691998	0.782907	0.478056	0.532362	1.05873
Tsubulata_000969	66.559898	58.812759	61.025375	46.124893	49.900276	50.1586	62.909824	59.694096
Tsubulata_000970	5.207568	7.200918	6.947514	9.423895	8.69348	4.940018	4.842317	5.285819
Tsubulata_000971	8.182315	9.941571	9.076086	13.877547	16.515707	7.279233	5.954271	8.437147
Tsubulata_000973	0	0	0	0	0	0	0	0
Tsubulata_000974	0	0	0	0	0	0	0	0
Tsubulata_000975	0	0	0	0	0	0	0	0
Tsubulata_000980	108.050499	137.044418	106.532547	108.769585	104.551796	85.065918	97.373535	112.045647
Tsubulata_000981	129.23317	149.812622	134.447571	128.489243	122.943192	88.39946	87.011124	103.831627
Tsubulata_000982	322.120728	246.364075	244.189133	163.045975	182.946045	207.46698	234.024612	235.128342
Tsubulata_000985	0	0	0	0	0	0.188706	0	0
Tsubulata_000987	0	0	0	0	0	0	0	0
Tsubulata_000988	0	0	0	0	0	0	0	0
Tsubulata_000989	0	0	0	0	0	0	0.428368	0
Tsubulata_000990	8.191245	7.946602	7.415988	8.209986	6.126163	8.864759	7.524884	9.26459
Tsubulata_000992	59.089645	60.89431	61.346302	54.246262	52.443878	64.704559	67.7864	61.668861
Tsubulata_000993	22.469355	27.893118	27.238602	27.873423	31.467916	27.36878	28.790798	28.537008
Tsubulata_000994	25.970573	24.489841	25.522129	24.514782	28.747227	15.901999	15.015182	19.217474
Tsubulata_000995	0	0	0.056925	0.158474	0	0.078627	0	0
Tsubulata_000996	76.807625	88.583763	93.239403	100.008636	103.262917	93.134331	90.409988	93.266441
Tsubulata_000997	0	0	0	0.114801	0	0	0	0
Tsubulata_001001	78.533516	80.807579	84.13237	88.836273	97.801079	55.107334	59.269779	53.223042
Tsubulata_001002	0	0	0	0	0	0	0	0
Tsubulata_001005	5.22772	5.666765	7.302307	9.008032	7.329975	6.739184	6.448231	11.547215
Tsubulata_001010	22.972885	29.934908	32.133812	30.310682	24.604092	11.103065	20.207888	21.167746
Tsubulata_001011	26.68214	0	0	0	0	79.265549	0	0
Tsubulata_001017	0.829056	0.947905	0.79313	3.55569	5.571908	0.65154	0.891352	0.629953
Tsubulata_001018	12.084239	12.107961	11.201495	11.260495	11.922943	8.767272	8.629654	6.565434
Tsubulata_001019	0	0	0	0	0	0	0	0
Tsubulata_001020	137.414856	154.057831	148.212555	164.359604	158.586853	143.634659	137.589676	149.259293
Tsubulata_001021	294.018463	315.226257	327.590759	329.029907	333.425842	324.587769	322.148315	306.530121
Tsubulata_001022	178.920853	149.862488	149.265594	109.448959	120.639915	120.277702	137.782761	132.974045
Tsubulata_001023	1.448977	0.798652	1.096879	1.998992	1.662124	4.954426	5.179907	5.531401
Tsubulata_001024	35.915375	37.331806	40.734966	72.591125	80.024506	36.552956	39.455219	41.547657
Tsubulata_001027	0	0	0	0	0	0	0	0
Tsubulata_001028	15.530424	11.888232	10.800362	7.435849	11.269217	32.171955	27.852318	29.058319
Tsubulata_001029	0	0	0	0	0	0	0	0
Tsubulata_001030	45.057308	45.696625	47.383678	50.403927	55.703644	47.575634	49.622532	50.572037
Tsubulata_001031	29.811945	34.536308	34.67514	37.2141	38.52417	40.289291	34.8078	39.262814
Tsubulata_001032	6.11384	8.906621	8.093279	6.291607	2.815722	1.236296	0.985858	0.978322
Tsubulata_001033	51.217529	57.156967	61.937332	68.407288	67.886612	47.523083	49.038559	44.651806
Tsubulata_001035	0	0	0	0	0	0	0	0
Tsubulata_001036	0	0	0	0	0	0	0	0
Tsubulata_001038	30.046867	32.392754	28.521227	32.0522	29.682692	23.6026	25.825949	26.980074
Tsubulata_001039	0	0.359528	0.547623	0.587783	0.643467	0.529048	0.610015	0.431005
Tsubulata_001040	22.368519	24.380373	25.369614	34.652462	37.827202	18.434641	16.634726	14.002496
Tsubulata_001041	11.964438	11.252297	10.909385	14.106569	17.619843	21.370897	24.525948	28.54097
Tsubulata_001042	11.482042	7.377994	8.487399	11.836982	14.278722	12.125576	14.847498	17.781269
Tsubulata_001043	57.317947	49.002102	55.66317	53.544739	66.548119	43.68644	40.013721	45.166897
Tsubulata_001044	31.275011	34.76527	36.955158	39.347252	50.097057	26.612272	27.504562	24.736889
Tsubulata_001045	13.408873	17.901625	18.132261	27.926287	33.781269	14.542527	18.485689	15.349349
Tsubulata_001046	36.906811	33.902081	39.922691	37.523613	48.294369	38.690075	38.750484	42.266792
Tsubulata_001047	2.734486	2.392125	4.387475	8.607079	9.829111	1.797687	1.732707	3.857758
Tsubulata_001048	9.498531	11.657699	12.993227	20.457129	20.955248	10.80175	12.019687	12.13147
Tsubulata_001050	0	0	0	0	0	0	0	0
Tsubulata_001051	0	0	0	0	0.211999	0	0	0
Tsubulata_001052	176.444824	193.459152	196.363754	188.978088	163.120743	120.397614	125.692421	131.050644
Tsubulata_001053	3.33883	5.332786	4.938945	6.663067	6.642129	4.4177	4.802928	4.919951
Tsubulata_001055	10.019685	11.356713	12.278423	11.970199	9.975134	11.801289	13.055005	15.590108
Tsubulata_001056	3.565259	1.831023	2.426377	2.042094	1.564998	0	0.578268	0.394645
Tsubulata_001057	12.734119	14.546776	13.063559	21.248564	23.019272	17.930033	13.958388	14.004408
Tsubulata_001058	4.824452	6.409308	6.108534	20.711428	20.357954	7.764838	8.736577	7.170326
Tsubulata_001059	13.169463	13.262283	13.11738	17.42705	19.206522	13.885215	16.65374	13.514566
Tsubulata_001060	14.161887	13.449199	16.007008	19.260088	17.885235	14.233853	14.506497	14.852374
Tsubulata_001061	0	0	0	0	0	0	0	0
Tsubulata_001062	0	0	0	0	0	0	0	0
Tsubulata_001063	8.6877	11.373232	11.202503	6.541662	8.782556	6.313568	8.128386	9.746242
Tsubulata_001064	167.059814	172.984436	179.51738	198.762802	199.757187	229.530777	229.402954	230.956909
Tsubulata_001065	0	0	0	0	0	0	0	0
Tsubulata_001069	25.1577	29.464867	30.410769	33.069439	34.815884	18.715357	20.913254	18.959173
Tsubulata_001071	5.722579	5.439442	5.982822	7.939353	9.379012	8.365047	9.434514	8.751056
Tsubulata_001072	17.333069	21.785645	22.068256	29.247265	27.552917	15.785962	17.69068	18.920303
Tsubulata_001073	22.894461	28.948635	24.371147	26.015158	24.409218	6.854925	8.442381	7.585257
Tsubulata_001074	28.09724	31.247799	33.827869	68.843384	75.915848	31.087473	32.566544	31.069778
Tsubulata_001075	0.147895	0	0.088331	0	0	0	0	0.076188
Tsubulata_001076	21.255119	20.885857	27.938215	69.503326	60.709557	110.512276	114.55983	103.182152
Tsubulata_001077	16.204845	19.059875	22.995962	43.002823	41.174118	22.539577	23.398052	20.196701
Tsubulata_001081	163.706192	130.986893	120.056206	69.263138	103.83242	192.234238	192.184799	174.077042
Tsubulata_001082	25.339508	27.897289	28.856527	52.840992	44.532284	35.645954	36.788383	36.043007
Tsubulata_001083	51.566975	41.991394	42.034863	47.885078	57.728649	86.316925	71.558289	76.766945
Tsubulata_001084	0.3861	1.095955	0.370103	3.355297	2.936162	0.35605	0	0.402734
Tsubulata_001085	0	0	0	0	0	0	0	0
Tsubulata_001087	316.119232	311.790619	325.640411	345.554321	347.972473	279.355347	274.539001	269.150482
Tsubulata_001088	0.815528	1.019539	1.346127	4.26619	5.170036	11.935616	13.817528	12.455403
Tsubulata_001089	0	0	0	0	0	0	0	0
Tsubulata_001091	0	0	0	0	0	0	0	0
Tsubulata_001093	0	0	0	0	0	0	0	0
Tsubulata_001094	9.534043	12.202614	12.870794	16.313438	17.207314	5.363398	6.153338	5.648439
Tsubulata_001097	940.389648	1035.70874	961.392944	892.516724	809.977173	1512.697388	1348.465454	1383.359375
Tsubulata_001098	45.664494	33.212215	32.414703	31.337824	53.541851	31.183458	38.911057	36.213001
Tsubulata_001099	0	0	0	0	0	0	0	0
Tsubulata_001100	0	0	0	0	0.331774	0	0	0
Tsubulata_001101	0	0	0	0	0	0	0	0
Tsubulata_001102	157.488571	162.282684	165.389618	139.2435	136.014923	157.182999	149.090591	150.048431
Tsubulata_001103	26.290888	28.740038	29.709101	47.915073	58.040501	25.089035	27.963127	24.783421
Tsubulata_001104	61.340614	66.430763	60.167885	48.839363	34.46727	12.766531	9.456937	11.68967
Tsubulata_001106	0	0	0.054955	1.927955	1.179648	0.387768	0.187788	0.184345
Tsubulata_001108	0	0	0	0	0	0	0	0
Tsubulata_001110	0	0	0	0	0	0	0	0
Tsubulata_001111	18.130005	19.045685	16.359602	26.227884	24.137585	13.910328	15.541538	15.980142
Tsubulata_001112	39.210392	49.372963	43.969273	58.771381	50.247528	45.221848	39.46719	43.303123
Tsubulata_001113	55.179256	58.373741	59.191486	69.290123	66.286003	52.986191	51.826027	53.623108
Tsubulata_001114	2.707211	3.564318	3.307428	2.655603	1.752401	1.785649	2.184252	2.760935
Tsubulata_001115	2.632569	2.602639	2.39484	2.869829	2.730211	1.67123	1.990161	1.94081
Tsubulata_001118	0	0	0	0	0	0	0	0
Tsubulata_001121	0	0	0	0	0	0	0	0
Tsubulata_001123	9.515641	10.283825	8.90703	10.402612	13.193822	10.903977	10.219574	10.393243
Tsubulata_001124	83.527702	82.230652	92.992531	84.514893	72.352699	81.089943	94.870872	95.242729
Tsubulata_001125	16.173222	13.854798	13.482998	15.468247	14.076655	12.5341	13.999666	16.25102
Tsubulata_001130	0	0	0	0	0	0	0	0
Tsubulata_001131	14.853152	16.374249	16.912928	19.694521	21.728741	14.958988	17.571289	17.729033
Tsubulata_001132	0	0	0	0	0	0	0	0
Tsubulata_001133	6.913854	6.752606	9.035943	11.685602	15.032478	7.927811	8.266572	8.077044
Tsubulata_001134	2.760727	5.126976	5.979967	6.591612	4.386598	1.310512	1.603999	1.275105
Tsubulata_001137	0.742507	1.291807	1.182966	0.700247	0.358204	1.089092	1.269537	0.66114
Tsubulata_001138	114.236122	89.901054	100.302643	96.49353	79.822655	87.329758	95.674278	93.063713
Tsubulata_001139	75.217728	80.648735	80.78875	105.121025	106.527191	71.20787	74.203239	72.534111
Tsubulata_001140	0	0	0	0	0	0	0	0
Tsubulata_001143	0	0	0	0	0	0	0	0
Tsubulata_001148	31.240255	32.230461	28.904524	28.486368	31.039721	28.386997	29.3283	27.812195
Tsubulata_001150	676.65271	687.040039	664.304321	559.384155	515.288086	714.804199	755.060608	759.29834
Tsubulata_001151	2.198313	3.439658	3.008797	3.699825	3.671827	2.862025	3.557711	2.094468
Tsubulata_001156	0	0	0	0	0	0	0	0
Tsubulata_001158	0	0	0	0	0	0	0	0
Tsubulata_001165	0	0	0	0	0	0	0	0
Tsubulata_001166	4.641005	6.589257	5.431826	13.285295	12.902617	3.868599	4.078209	4.671152
Tsubulata_001167	0	4.380383	0.887101	0	0	0.806602	0.813788	0
Tsubulata_001168	0	0	0	0	0	0	0	0
Tsubulata_001169	0	0	0	0	0	0	0	0
Tsubulata_001171	0	0	0	0	0	0	0	0
Tsubulata_001174	0	0	0	0	0	0	0	0
Tsubulata_001177	92.57933	98.43029	94.216843	93.252121	89.261093	101.744553	108.249779	107.425621
Tsubulata_001178	0	0	0	0	0	0	0	0
Tsubulata_001182	503.336639	489.912018	463.336578	420.360992	426.751099	468.410889	483.244049	477.321991
Tsubulata_001185	0	0	0	0	0	0	0	0
Tsubulata_001189	0	0	0.179948	0	0	0	0.360639	0
Tsubulata_001190	0.502498	0.217329	0.261245	0.626688	0.616378	0.809474	0.370853	0.35752
Tsubulata_001191	0	0	0	0	0	0	0	0
Tsubulata_001195	5.325675	4.016083	3.386794	14.383048	4.508137	2.282754	0	1.422533
Tsubulata_001196	1.64417	1.571906	1.962141	10.893536	2.75573	0.19565	0.794632	0.526299
Tsubulata_001197	0	0	0	0	0.274843	0.109742	0	0
Tsubulata_001198	0	0	0	0.572732	0.736158	0	0	0
Tsubulata_001199	11.938601	11.916584	12.031931	13.779263	18.360739	14.561934	13.865823	17.399546
Tsubulata_001200	0	0	0	0	0	0	0	0
Tsubulata_001201	71.680794	56.839592	55.478504	50.022587	64.692078	99.969696	95.753128	98.090195
Tsubulata_001202	13.786699	13.808615	11.881821	29.718336	31.610769	17.308693	16.943977	11.216722
Tsubulata_001203	20.012644	20.639013	21.08095	33.447029	32.838364	15.340186	14.861252	15.529695
Tsubulata_001204	41.369232	41.21571	35.563175	65.676353	49.119236	34.688549	29.377024	31.246086
Tsubulata_001205	0.754615	0.797448	1.427289	4.187785	3.393349	1.180659	1.207018	0.916058
Tsubulata_001206	0	0	1.239916	0	0	0	0	0.370525
Tsubulata_001207	0	0	0	0	0	0	0	0
Tsubulata_001208	1197.264038	1130.108032	1245.755371	957.603394	912.928162	910.301697	1111.982178	1026.2948
Tsubulata_001211	0	0	0	0	0	0	0	0
Tsubulata_001212	0	0	0	0	0	0	0	0
Tsubulata_001214	2.631232	3.288059	2.367936	1.912681	1.766235	0.481486	0.759441	1.315145
Tsubulata_001215	17.647249	26.690254	37.764576	96.456871	74.920319	8.704543	11.010904	8.732903
Tsubulata_001216	0	0	0	0	0	0	0	0
Tsubulata_001217	1.866213	2.351932	1.451938	0.450438	0	0	0	0
Tsubulata_001219	0	0	0	0	0	0	0	0
Tsubulata_001221	0	0	0	0	0	0	0	0
Tsubulata_001222	0	0	0	0	0	0	0	0
Tsubulata_001225	0	0	0	0	0	0	0	0
Tsubulata_001226	0	0	0	0	0	0	0	0
Tsubulata_001228	8.697865	4.130686	4.19537	100.347923	163.450317	278.005524	254.207108	255.166077
Tsubulata_001229	0	0	0	0	0	0	0	0
Tsubulata_001231	0	0	0	0	0	0	0	0
Tsubulata_001232	0	0	0	0	0	0	0	0
Tsubulata_001233	0	0	0	0	0	0	0	0
Tsubulata_001234	0	0	0	0	0	0	0	0
Tsubulata_001239	3.553127	7.194836	5.707063	10.241439	16.955709	4.124821	5.69733	2.807291
Tsubulata_001240	0	0	0	0	0	0	0	0
Tsubulata_001242	16.913528	12.770665	7.995389	0.562584	4.376965	41.620918	49.992012	53.404602
Tsubulata_001244	0	0	0	0	0	0.609904	0	0
Tsubulata_001245	0	0	0	0	0	0	0	0
Tsubulata_001246	49.688374	60.686649	57.413795	58.370602	60.280773	47.464741	47.395279	52.666481
Tsubulata_001247	56.223759	61.283901	59.851185	84.357903	81.668182	52.595505	57.934235	50.185528
Tsubulata_001248	0	0	0	0	0	0	0	0
Tsubulata_001249	57.815323	61.291233	63.936016	65.301094	56.576515	61.153812	61.837646	63.448204
Tsubulata_001250	90.417839	80.266335	80.985451	61.033676	70.723099	64.630157	62.383247	63.883076
Tsubulata_001253	421.529541	445.358124	464.421417	566.955627	515.57666	389.997498	431.605957	416.98349
Tsubulata_001256	61.867779	65.990608	65.694656	84.925804	74.288574	77.450668	65.627518	66.706245
Tsubulata_001257	89.550003	95.056725	100.368607	58.509403	66.591637	56.553955	68.674614	58.087723
Tsubulata_001259	133.166611	145.296783	147.976852	146.469452	145.530212	106.234123	115.097061	105.107765
Tsubulata_001260	2.570896	2.569134	2.309949	7.481717	5.258067	2.28886	3.218171	3.954734
Tsubulata_001261	0	0	0	0	0	0.321978	1.213775	0
Tsubulata_001262	0	0	0	0	0	0	0	0
Tsubulata_001263	0	0	0	0	0	0	0	0
Tsubulata_001264	0.085934	0.282077	0.208016	0.885832	1.316667	0.445556	0.249241	0
Tsubulata_001266	0	0	0	0	0	0	0	0
Tsubulata_001267	0	0	0	0	0	0	0	0
Tsubulata_001270	0	0	0	0	0	0	0	0
Tsubulata_001273	25.871708	25.78277	25.211149	27.572659	28.406097	25.386484	25.967461	28.044569
Tsubulata_001275	0	0	0	0	0	0	0	0
Tsubulata_001277	86.216553	79.674408	84.294769	89.581902	110.613846	65.753296	61.122063	56.229637
Tsubulata_001278	144.990448	146.089676	148.165573	166.516541	161.365952	115.298386	118.373024	119.797096
Tsubulata_001279	18.428488	25.950855	24.755226	39.022839	42.550877	18.366507	20.39636	19.066748
Tsubulata_001280	33.579998	38.255177	34.520576	83.118225	62.241581	26.099928	26.017485	25.285355
Tsubulata_001284	0	0	0	0	0	0	0	0
Tsubulata_001287	36.384762	35.291008	34.017693	27.40699	35.356907	44.320274	42.767498	40.477425
Tsubulata_001288	0	0	0	0	0	0	0	0
Tsubulata_001291	55.108387	47.890827	46.940369	46.098511	45.795296	97.772827	83.306511	79.717537
Tsubulata_001292	198.156845	211.491562	200.419342	332.862335	304.721893	253.963806	251.512833	273.044586
Tsubulata_001293	18.759205	20.807091	23.3039	29.911821	26.426386	16.045168	16.738815	15.365541
Tsubulata_001296	0	0	0	0	0	0	0	0
Tsubulata_001297	0	0	0	0	0	0	0	0
Tsubulata_001298	31.874874	33.661846	30.092144	37.482124	42.531689	37.473614	34.9827	35.94466
Tsubulata_001299	5.629979	3.182263	2.400552	2.354639	1.043456	1.084928	0.864731	0.624306
Tsubulata_001303	2.590357	2.87721	3.32705	5.937439	7.73511	3.999463	5.678883	5.17126
Tsubulata_001304	0	0	0	0	0	0	0	0
Tsubulata_001306	0	0	0	0	0	0	0	0
Tsubulata_001308	22.850348	26.498878	28.066362	27.777027	30.615643	25.588804	30.307299	29.233105
Tsubulata_001313	0	0	0	0	0.969199	0	0	0
Tsubulata_001314	3.845325	4.675162	4.164671	4.093513	4.267035	2.773012	3.219228	3.361165
Tsubulata_001315	0	0	0	0	0	0	0	0
Tsubulata_001316	0	0	0	0	0	0	0	0
Tsubulata_001320	0	0	0	0	0	0	0	0
Tsubulata_001321	34.779957	37.584702	40.390301	51.289742	49.118553	38.994438	33.205235	38.448193
Tsubulata_001322	0.187302	0.319046	0.327802	0.228325	0	0	0.097042	0.159996
Tsubulata_001325	3.445751	3.127416	3.905163	3.773745	5.574199	2.037133	2.921462	1.839252
Tsubulata_001328	53.440624	78.174202	75.549286	134.443283	165.688934	71.200134	67.838036	70.149803
Tsubulata_001329	1.161309	1.060515	1.597813	0.186715	1.014399	1.995646	1.81922	3.208277
Tsubulata_001330	1.717612	1.562771	1.109291	0.598618	0.397213	1.547558	2.051601	2.601918
Tsubulata_001332	5.713606	4.974508	7.102335	8.120176	7.831098	8.126105	9.406109	9.543082
Tsubulata_001333	0.062777	0	0.082638	0	0	0	0	0
Tsubulata_001334	157.334717	148.689911	141.373398	83.944565	97.791283	98.020126	115.066254	101.927917
Tsubulata_001336	31.882048	30.465523	32.838757	31.506781	26.880171	29.280588	33.766785	32.739491
Tsubulata_001337	3.462879	4.991236	4.235103	6.156408	2.698251	0	0.167226	0
Tsubulata_001339	80.715996	78.517143	96.510269	41.083736	45.531479	119.481247	121.194916	121.705978
Tsubulata_001340	0.524643	0.814464	0.561007	1.335992	0	0.95611	1.741818	0.584299
Tsubulata_001341	4.103536	3.428626	3.567609	15.434858	16.529631	4.758908	4.798598	4.905274
Tsubulata_001342	35.659233	44.05904	45.886147	43.546593	42.365849	35.62162	34.798824	33.49136
Tsubulata_001343	18.140181	21.103432	26.152126	24.580696	30.4844	16.064394	16.910187	14.546715
Tsubulata_001344	0	0	0	0	0	0	0	0
Tsubulata_001345	0	0	0	0	0	0	0	0
Tsubulata_001346	0	0	0	0	0	0	0	0
Tsubulata_001348	227.982712	215.600952	201.096008	194.036636	213.421951	274.071564	239.881302	260.188049
Tsubulata_001349	2.610687	3.70581	3.417053	4.692872	4.247025	1.345758	1.875778	2.294083
Tsubulata_001350	1.545953	0.836567	1.048308	2.761264	3.083079	2.152018	2.671066	2.993729
Tsubulata_001351	33.168453	31.549334	25.276686	20.938997	21.312992	43.0546	43.579689	36.998459
Tsubulata_001352	0	0	0	0	0	0	0	0
Tsubulata_001353	20.762785	13.443041	12.720364	10.155351	12.344193	30.510387	28.227743	26.498274
Tsubulata_001355	10.644813	10.563743	11.793822	17.609049	20.117105	5.92841	6.55081	7.320354
Tsubulata_001356	23.745733	18.198124	18.289637	17.232285	13.914423	15.119587	25.601116	20.601286
Tsubulata_001357	0	0	0	0	0	0	0	0
Tsubulata_001358	39.430908	35.693405	36.162857	39.608814	45.058556	25.754433	33.646877	31.583628
Tsubulata_001359	10.475936	14.132221	12.327867	17.84063	17.47732	15.707407	13.382047	14.295661
Tsubulata_001360	0	0	0	0	0	0	0	0
Tsubulata_001361	0	0	0	0	0	0	0	0
Tsubulata_001362	18.454123	19.150492	22.486666	25.775372	25.869007	10.850409	14.596871	13.355518
Tsubulata_001372	0	0	0	0	0	0	0	0
Tsubulata_001374	0	0	0	0	0	0	0	0
Tsubulata_001378	0	0	0	0	0	0	0	0
Tsubulata_001384	4.848371	6.320202	5.141173	1.321873	2.989496	6.270982	8.015934	4.984658
Tsubulata_001385	0	0	0	0	0	0	0	0
Tsubulata_001386	218.071701	221.389038	220.005615	110.75914	146.167892	280.34082	289.536377	285.538971
Tsubulata_001388	64.812737	56.792988	55.329113	79.330696	68.853447	57.421745	53.76878	61.636154
Tsubulata_001391	0	0	0	0	0	0	0	0
Tsubulata_001393	0	0	0	3.374039	0.439789	0.247509	0.424025	0
Tsubulata_001394	11.548631	12.797203	11.685254	18.853388	20.993692	12.057678	10.488599	13.184787
Tsubulata_001396	12.43749	13.905628	12.179444	6.956221	8.25234	7.054754	7.566746	6.819534
Tsubulata_001397	0	0	0	0	0	0	0	0
Tsubulata_001399	0	0	0	0	0	0	0	0
Tsubulata_001400	0	0	0	0	0	0	0	0
Tsubulata_001402	0	0	0	0	0	0	0	0
Tsubulata_001406	0	0	0	0	0.140092	0	0	0
Tsubulata_001407	0	0	0	0	0	0	0	0
Tsubulata_001408	0	0	0	0	0	0	0	0
Tsubulata_001409	33.266346	29.227148	29.238554	28.770313	29.088463	23.028358	23.078365	23.351223
Tsubulata_001410	1.60746	1.064838	1.692756	2.628057	5.901948	0.796123	0.560079	1.481304
Tsubulata_001411	18.393509	19.02952	18.210434	21.410187	16.801376	17.98815	20.090263	16.06999
Tsubulata_001412	0	0	0	0	0	0	0	0
Tsubulata_001419	0	0	0	0	0	0	0	0
Tsubulata_001423	0	0	0	0	0	0	0	0
Tsubulata_001424	0	0	0	0	0	0	0	0
Tsubulata_001429	0	0	0	0	0	0	0	0
Tsubulata_001430	0	0	0	0	0	0	0	0
Tsubulata_001431	8.163896	8.814013	10.345388	13.041545	8.931398	6.080562	5.248241	5.420289
Tsubulata_001432	0	0	0	0	0	0	0	0
Tsubulata_001433	0	0	0	0	0	0	0	0
Tsubulata_001435	0	0	0	0	0	0	0	0
Tsubulata_001437	0	0	0	0	0	0	0	0
Tsubulata_001440	0	0	0	0	0	0	0	0
Tsubulata_001442	0	0	1.329632	0.46077	0	0	0	0
Tsubulata_001443	0	0	0	0	0	0	0.266038	0
Tsubulata_001444	0	0	0	0	0	0	0	0
Tsubulata_001445	0	0	0	0	0	0	0	0
Tsubulata_001454	0	0	0	0	0	0	0	0
Tsubulata_001455	0.356298	0	0.774315	0.708546	1.64353	0	0	0
Tsubulata_001457	0.19561	0	0	0	0	0	0	0
Tsubulata_001459	0.840793	1.045588	1.169136	0.930267	2.484648	0.590985	0.406248	1.400539
Tsubulata_001460	14.013419	15.590224	17.10894	19.677206	21.75667	10.661127	8.764509	8.968884
Tsubulata_001461	0	0	0	0	0	0	0	0
Tsubulata_001462	0	0	0	0	0	0	0	0
Tsubulata_001464	0	0	0.085023	0	0	0.320565	0.179154	0.85317
Tsubulata_001466	43.054958	42.568821	46.833752	75.463509	79.544411	51.207642	56.085217	56.824551
Tsubulata_001469	0.582626	0.371864	1.017452	1.257479	0.439309	1.863717	1.627745	1.901048
Tsubulata_001470	0	0	0	0	0	0.623287	0	0
Tsubulata_001471	2.58341	4.415089	3.973595	7.233813	6.866806	1.482964	1.695276	2.857301
Tsubulata_001472	10.842928	15.80412	15.978803	17.368961	20.053339	9.879097	12.367171	11.955321
Tsubulata_001473	87.879471	78.717079	78.19558	65.755287	68.441246	66.238541	75.50486	70.863815
Tsubulata_001474	22.046299	21.178249	20.183346	20.142628	24.354233	22.710526	21.892605	22.319016
Tsubulata_001476	11.662169	10.300452	11.55005	12.021955	17.253309	15.651802	15.643067	15.567873
Tsubulata_001478	31.89636	37.694862	37.02879	47.733883	43.55629	30.443651	35.669388	37.734177
Tsubulata_001479	6.179559	8.684916	7.156623	13.665999	11.126444	5.082038	3.704841	5.268285
Tsubulata_001480	0	0	0	0	0	0	0	0
Tsubulata_001484	22.616892	26.284575	24.619253	27.988062	29.227812	30.144562	27.70542	26.58744
Tsubulata_001486	7.37802	8.94279	9.297266	11.33309	14.483554	4.822011	7.894288	8.374968
Tsubulata_001491	0	0	0	0	0	0	0	0
Tsubulata_001492	0	5.4563	6.684995	0	5.644645	0	4.301359	0
Tsubulata_001493	4.884051	6.136094	6.713309	6.415104	9.787536	6.721648	5.83342	4.332858
Tsubulata_001497	0.11711	0.287874	0.053986	0.251139	0.157702	0.091694	0.095114	0.137485
Tsubulata_001499	0.346681	0.58404	1.104281	4.821451	2.234111	0.495274	0	0.313894
Tsubulata_001501	0	0.139623	0.297301	0.096675	0	0	0	0
Tsubulata_001502	1.697434	2.761315	2.315495	4.560172	7.833582	2.285778	1.703417	1.179437
Tsubulata_001504	1002.041504	1024.608032	1173.21167	992.310913	1047.225464	678.350769	695.525635	686.290894
Tsubulata_001505	0	0	0	0	0	0	0	0
Tsubulata_001506	0	0	0	0.112861	0	0	0	0
Tsubulata_001507	112.119675	183.926819	174.143875	170.34584	117.553688	160.11644	129.669708	134.47612
Tsubulata_001509	0	0	0	0	0	0	0	0
Tsubulata_001512	0	0	0	0	0	0	0	0
Tsubulata_001513	287.22821	307.916199	306.303345	299.729156	271.485107	304.715637	307.553467	309.130768
Tsubulata_001514	2.402282	2.529924	2.390983	5.497857	7.545167	2.940767	3.230356	3.602941
Tsubulata_001518	10.809834	14.114637	14.242338	17.865192	17.825155	12.559157	11.35164	13.232781
Tsubulata_001522	3.318376	6.199434	8.326215	7.183533	6.621409	6.034618	4.125844	6.114622
Tsubulata_001525	3.298175	5.305258	5.469162	9.106595	7.138026	9.348035	5.222873	7.982826
Tsubulata_001526	567.677734	493.888306	466.293121	291.936584	290.501312	441.475067	483.932983	472.753052
Tsubulata_001529	7.145423	7.535092	9.044187	12.829945	12.359836	6.358202	8.668444	7.360786
Tsubulata_001531	56.817501	75.609444	70.44915	66.542198	62.942024	54.351311	50.793209	50.204269
Tsubulata_001532	1.495448	1.107235	1.194085	2.217266	2.583034	2.490543	2.146595	2.467287
Tsubulata_001533	0	0	0	0	0	0	0	0
Tsubulata_001534	0	0	0	0	0	0	0	0
Tsubulata_001535	455.064941	426.569153	466.844818	424.06778	442.684174	306.952026	331.788452	315.904816
Tsubulata_001536	7.037455	10.754414	10.778377	17.080616	15.053912	9.605323	8.303747	10.003843
Tsubulata_001538	126.798271	116.470917	113.59362	119.693443	129.879471	113.318604	124.943253	132.046967
Tsubulata_001539	171.199661	167.173019	179.258667	182.919998	173.523529	153.844925	165.671906	176.304062
Tsubulata_001540	16.627337	16.197979	16.328131	25.549177	26.267687	19.827736	21.49922	20.180096
Tsubulata_001541	17.756271	13.798741	13.327667	23.812876	20.671808	14.819348	15.587562	15.764749
Tsubulata_001542	0.406038	1.751506	1.425335	2.585841	2.267574	1.874113	1.993529	1.92731
Tsubulata_001544	0	0	0	0	0	0	0	0
Tsubulata_001546	0	1.750525	1.118997	0	0.653869	0	0	0
Tsubulata_001547	0.763747	1.24577	0.519553	0.981035	0.505419	1.584295	0.657869	0.635233
Tsubulata_001548	0.932959	1.615815	2.133996	2.433379	2.20406	1.613763	1.838732	1.92588
Tsubulata_001549	0	0	0	0.200503	0.218482	0.227773	0.059027	0
Tsubulata_001551	12.432821	9.241403	9.909261	12.405134	8.173343	5.788049	6.33761	8.618331
Tsubulata_001552	0	0	0	0	0	0	0	0
Tsubulata_001554	0.555196	2.309406	1.39144	7.975917	5.515064	0.759622	0.55364	0.919487
Tsubulata_001555	9.883368	12.420837	12.217848	22.158125	22.207462	10.988369	12.943439	10.513071
Tsubulata_001557	99.335876	103.404724	98.085762	88.528511	89.342087	91.137665	91.998222	88.705711
Tsubulata_001560	1.067702	1.916013	1.21512	3.757165	4.112879	1.401647	0.927515	1.156861
Tsubulata_001561	2.155229	2.68206	2.527819	4.228941	3.216503	2.330565	1.135112	1.767453
Tsubulata_001563	0	0	0	0	0	0	0	0
Tsubulata_001564	0	0	0	0	0	0	0	0
Tsubulata_001565	0.215049	0.076116	0	0	0	0.428565	0	0.129657
Tsubulata_001566	7.504735	10.997122	7.674145	21.425781	28.481447	6.913763	7.260285	4.752585
Tsubulata_001567	3.380043	3.070747	2.86688	0.975662	2.190593	2.482211	2.196914	3.079033
Tsubulata_001569	0	0	0	0	0	0	0	0
Tsubulata_001570	0	0	0	0	0	0	0	0
Tsubulata_001573	21.737524	24.349417	26.176313	28.806293	28.836906	15.572959	15.564471	14.680631
Tsubulata_001574	0	0	6.536329	0	0	0	3.550276	0
Tsubulata_001575	251.054749	241.818253	222.192886	140.630661	148.684357	236.360275	211.946777	213.331802
Tsubulata_001576	0	0	0	0	0	0	0	0
Tsubulata_001577	0	0	0	0	0	0	0	0
Tsubulata_001578	0	0	0	0	0	0	0	0
Tsubulata_001579	0	0	0	0	0	0	0	0
Tsubulata_001580	0	0	0	0	0	0	0	0
Tsubulata_001583	2.594584	3.831797	3.093975	4.074478	3.163041	6.352274	3.769393	4.785528
Tsubulata_001585	204.766022	190.353394	201.667343	103.300362	121.263588	144.808411	116.301949	119.267555
Tsubulata_001586	0	0	0	0	0	0	0	0
Tsubulata_001588	0	0	0.539329	0	0	0	0	0
Tsubulata_001590	0.18153	0.301517	0.748612	1.625676	1.505012	0.054703	0	0
Tsubulata_001591	0.362905	0.340916	0.33674	1.545264	1.110022	0.133338	0.612278	0.673352
Tsubulata_001596	0	0	0	0	0	0	0	0
Tsubulata_001599	0	0	0	0	0	0	0	0
Tsubulata_001601	21.449022	13.072153	10.368007	3.227864	8.837265	29.207191	27.573505	31.803633
Tsubulata_001602	5.314049	8.193451	7.621523	7.08643	2.874298	9.438661	5.794674	4.833511
Tsubulata_001603	1.876931	2.962331	2.569697	1.922217	2.787463	0.913168	2.009884	1.001878
Tsubulata_001608	0	0	0	0	0	0	0	0
Tsubulata_001609	0	0	0	0	0	0	0	0
Tsubulata_001611	0.135145	0.532837	0.409036	0.440665	0	0.211199	0.230087	0
Tsubulata_001612	0	0	0	0	0	0	0	0
Tsubulata_001613	0	0	0	0.208351	0	0	0	0
Tsubulata_001614	0	0	0	0.5055	0.573441	0	0	0
Tsubulata_001615	12.375045	19.25738	22.119198	24.774199	15.558893	8.090377	7.689	7.546344
Tsubulata_001616	2.03579	2.167387	2.413835	1.885476	2.311406	0.909318	1.033947	1.229811
Tsubulata_001618	3.210803	4.429453	4.23299	4.636412	4.565303	4.127382	3.824747	3.803333
Tsubulata_001619	0	0	0	0	0	0	0	0
Tsubulata_001621	106.467896	115.227287	119.463898	137.40242	153.49527	122.721939	123.463867	121.488403
Tsubulata_001622	10.220584	10.047098	13.285537	20.855827	21.859381	9.32703	12.509979	12.692855
Tsubulata_001623	13.319412	14.064682	14.310505	17.545166	18.8407	17.777975	19.577917	16.689116
Tsubulata_001624	39.790352	51.281418	56.21196	91.165222	94.685913	47.384007	50.459618	47.584183
Tsubulata_001625	2.923661	10.220613	10.162837	10.871405	10.658151	2.863206	3.624863	3.221251
Tsubulata_001626	0.040615	0	0.06866	0.295106	0.110657	0	0	0
Tsubulata_001628	40.825962	37.347942	39.104744	33.767635	43.643612	22.298536	22.635593	19.75511
Tsubulata_001631	23.187603	31.069016	34.0107	38.32085	43.14661	17.587894	19.667955	19.084742
Tsubulata_001632	0	0	0	0	0	0	0	0
Tsubulata_001633	83.057381	87.39399	80.761185	80.487251	83.650085	80.811058	75.508224	74.49575
Tsubulata_001634	7.358692	9.713452	7.685836	8.393101	3.695208	2.856593	3.578301	3.478665
Tsubulata_001636	10.454007	6.365617	6.917453	5.136209	3.130847	7.585771	9.375403	8.752079
Tsubulata_001638	28.669592	30.605766	33.617817	57.965374	82.912331	21.513639	22.210777	22.740749
Tsubulata_001639	0	0	0	0	0	0.124927	0	0
Tsubulata_001642	0	0	0	0	0	0	0	0
Tsubulata_001645	0	0	0	0	0	0	0	0
Tsubulata_001646	0	0	0	0	0	0	0	0
Tsubulata_001647	0	0	0	0	0	0	0	0
Tsubulata_001650	0	0	0	0	0	0	0	0
Tsubulata_001651	0	0	0	0	0	0	0	0
Tsubulata_001652	0	3.114966	2.548523	4.114078	0.368434	0.059141	0	0.108855
Tsubulata_001653	12.755525	14.903035	16.13883	48.571659	51.501358	14.531833	12.193553	12.715348
Tsubulata_001656	0	0	0	0	0	0	0	0
Tsubulata_001657	0	0	0	0	0	0	0	0
Tsubulata_001658	39.081493	37.907482	34.39164	41.617546	36.062691	28.921476	31.174292	27.630501
Tsubulata_001659	11.250527	11.585151	13.468032	17.308208	19.516853	10.884868	10.263351	11.173778
Tsubulata_001661	0	0	0.598693	1.90552	1.167755	0.327414	0	0
Tsubulata_001663	11.796073	16.481401	15.957027	26.855087	28.271767	10.375975	11.602756	12.81699
Tsubulata_001664	30.808155	36.276154	32.367107	42.51136	44.663425	39.525703	36.516796	39.233654
Tsubulata_001665	81.268387	90.1539	104.234711	128.348312	137.429398	71.576904	71.669983	68.945122
Tsubulata_001672	0	0	0	0	0	0	0	0
Tsubulata_001674	0	0	0	0	0	0	0	0
Tsubulata_001675	33.253185	35.196846	31.315039	42.34861	42.571793	22.941858	23.111141	27.819288
Tsubulata_001678	0.133643	0.174315	0.1355	0	0.318763	0.203756	0	0
Tsubulata_001679	3.090996	4.096918	3.673487	4.936603	4.030847	5.533531	5.089788	4.829035
Tsubulata_001680	25.108458	35.712627	34.384125	37.042095	34.341518	52.804707	43.586254	47.969349
Tsubulata_001681	38.981895	39.97451	38.86441	38.399868	44.053886	50.008453	47.101803	44.116447
Tsubulata_001683	20.06834	17.986521	13.966137	35.161144	27.742678	20.51263	24.10218	26.879887
Tsubulata_001684	148.930557	169.350174	179.324982	193.95752	172.314209	107.135262	111.324081	104.593956
Tsubulata_001685	34.875866	48.377048	47.326832	51.726067	44.354504	42.446499	39.456814	41.390976
Tsubulata_001686	0.406112	0.248452	0.3384	0	0	0.456741	0.242569	0.713321
Tsubulata_001687	54.160027	69.149452	52.727917	61.645882	53.941662	44.727238	48.628021	31.304478
Tsubulata_001688	0.205355	0.293513	0.089707	0.271646	0.445324	0.185763	0.585942	0
Tsubulata_001689	17.473986	21.13085	18.844013	26.286083	30.717924	20.593987	22.090199	21.337549
Tsubulata_001690	15.853177	24.548483	21.062368	17.472355	14.309251	34.934116	32.925785	36.840839
Tsubulata_001692	0	0	0	0.184965	0	0	0	0
Tsubulata_001699	7.99521	8.147128	7.647214	20.837587	14.706249	6.908586	7.574689	6.33641
Tsubulata_001701	0.390828	0.278098	0.381104	0.538569	0.85608	0.248539	0.236578	0.064729
Tsubulata_001702	88.279129	91.700546	92.235405	93.187599	89.315643	71.444344	83.09687	78.314323
Tsubulata_001710	0	0	0	0	0	0	0	0
Tsubulata_001717	12.504186	14.592809	12.969555	14.468771	11.727722	13.674303	12.502138	11.877405
Tsubulata_001724	0	0	0	0	0	0	0	0
Tsubulata_001725	70.243637	82.317146	79.7808	106.419258	107.196869	72.246849	81.197502	80.438911
Tsubulata_001727	24.196842	27.952604	29.570866	38.287296	40.565372	28.161497	28.598944	25.722939
Tsubulata_001731	31.695173	28.373442	23.968204	20.255157	29.562429	46.561832	37.940815	40.172482
Tsubulata_001732	2.300476	4.40764	3.199266	7.809658	7.187131	1.585319	1.379347	0.951628
Tsubulata_001733	66.979691	72.715965	69.367966	64.707573	65.344826	68.200577	71.217842	75.322365
Tsubulata_001734	24.083511	22.669153	20.192369	17.590199	20.654814	36.103943	30.593622	32.140568
Tsubulata_001735	0	0	0	0	0	0	0	0
Tsubulata_001736	24.537468	27.47846	25.755358	18.789328	17.65073	24.315197	23.488895	22.420658
Tsubulata_001738	0	0	0	0	0	0	0	0
Tsubulata_001739	0	0	0	0	0	0	0	0
Tsubulata_001740	0.190897	0.916592	0.39252	0.584028	2.326177	0.177959	0.242657	0.323947
Tsubulata_001741	24.104506	21.170935	25.90843	40.260792	42.36607	16.423269	15.089278	13.036725
Tsubulata_001742	5.517537	5.880731	4.933383	6.894483	6.64985	6.349459	5.407937	5.157762
Tsubulata_001746	20.33597	28.336805	24.746754	38.03125	43.598148	25.028603	26.636913	24.312328
Tsubulata_001747	7.578897	12.403159	11.044483	12.832163	13.107644	14.237432	15.3215	13.223459
Tsubulata_001748	2.323482	4.019188	2.036433	3.141614	1.85313	1.651221	1.931295	1.649834
Tsubulata_001750	0	0	0	0	0	0	0	0
Tsubulata_001751	49.498814	51.910648	56.086285	29.719629	29.844664	22.604307	26.034529	26.064674
Tsubulata_001752	16.996567	13.450031	13.123821	13.795322	13.022974	22.580603	20.778576	20.051205
Tsubulata_001753	15.170944	14.555658	11.471413	8.14673	8.732894	2.409733	0.19803	1.555618
Tsubulata_001754	7.211928	7.866724	6.778315	6.422174	6.427217	8.940109	7.835314	12.574425
Tsubulata_001755	168.456436	165.933151	153.273331	197.475433	218.751907	174.95166	190.926956	176.048279
Tsubulata_001756	9.670361	5.765424	4.43153	1.388435	1.616848	3.40239	7.529285	5.09295
Tsubulata_001757	1349.635498	1020.598145	835.866333	283.453186	287.607269	1171.329468	1264.97168	1332.074951
Tsubulata_001758	0	0	0	0	0	0	0.082272	0
Tsubulata_001759	5.160615	6.994901	6.596406	17.022848	18.356129	5.750037	5.768961	6.374747
Tsubulata_001760	0	2.140931	0	3.912376	3.711573	0	0.228222	0
Tsubulata_001761	0	0	0	0	0	0	0	0
Tsubulata_001762	14.493174	13.965672	15.04122	17.425364	15.945807	11.610427	11.800166	10.482758
Tsubulata_001763	29.446617	27.848885	26.765064	35.482269	36.116055	32.367184	37.212372	34.356785
Tsubulata_001765	476.855316	416.939423	411.260193	438.113312	479.058563	688.727417	767.836365	779.829773
Tsubulata_001767	59.489033	52.298229	46.611454	33.684967	30.37534	47.667915	39.965206	42.743973
Tsubulata_001768	0	0	0	0	0	0	0	0
Tsubulata_001769	107.3367	105.214455	91.128937	31.76655	45.861607	92.564056	94.62529	89.706642
Tsubulata_001771	0	0	0.058063	0.418084	0.590454	0	0	0
Tsubulata_001773	4.07518	6.152764	5.801233	8.86277	10.202622	4.246511	5.363194	5.21784
Tsubulata_001777	147.2435	149.9375	141.527405	138.163513	136.948257	152.010971	154.614304	159.516769
Tsubulata_001778	29.045612	27.368273	26.094362	29.419699	25.761387	20.366053	24.190517	22.189531
Tsubulata_001780	0.90593	0.987531	1.078592	3.302909	4.091512	1.481849	1.88683	1.651967
Tsubulata_001781	20.491446	19.090359	19.578609	17.819496	16.567171	27.984404	25.973621	26.372318
Tsubulata_001783	0	0	0	0	0	0	0	0
Tsubulata_001784	348.177063	263.307648	302.494843	301.713348	317.3815	288.929291	269.534821	272.889648
Tsubulata_001785	14.782749	17.661032	16.991062	21.985821	22.096046	17.564356	15.480557	15.97487
Tsubulata_001786	0	0	0	0	0	0	0	0
Tsubulata_001787	0.39245	0.459654	0.468845	1.949455	1.077791	0.200549	0.265078	0.540022
Tsubulata_001789	0	0	0	0	0	0	0	0
Tsubulata_001790	17.544315	16.328012	17.184155	20.789923	17.096056	15.176373	17.663206	15.278429
Tsubulata_001791	0.794387	0.70862	0.939999	1.291955	0.984002	0.609443	0.201217	0.588678
Tsubulata_001796	24.164316	33.826477	28.934969	19.06098	12.71737	15.588314	11.999646	11.264933
Tsubulata_001797	152.631119	171.830475	155.873062	134.808075	147.166519	178.95047	181.604889	171.30452
Tsubulata_001799	3.673418	6.587233	7.929441	6.038614	7.740362	4.553853	5.65645	6.201694
Tsubulata_001800	0	0	0	0	0	0	0	0
Tsubulata_001801	0	0	0	0	0	0	0	0
Tsubulata_001802	2.801815	3.859812	4.162625	4.282134	2.90536	2.128916	1.934152	2.404694
Tsubulata_001805	0.370625	0	0.522392	0	0	0.510763	0	0.501438
Tsubulata_001808	1.290449	1.549482	0.335846	0	0	0.11802	0.359428	0.69527
Tsubulata_001810	0	0	0	0	0	0	0	0
Tsubulata_001811	0	0	0	0	0	0	0	0
Tsubulata_001813	11.114407	11.970492	14.389953	15.070141	12.787807	17.276199	14.113877	16.094305
Tsubulata_001814	41.950275	44.573811	48.83633	71.996902	80.227592	80.495949	85.046463	79.832863
Tsubulata_001815	1.832776	2.525619	2.751006	2.990147	1.823569	0.886088	0.974349	1.469984
Tsubulata_001816	7.590831	8.532234	9.641304	5.357324	2.576158	3.98383	4.321658	3.488385
Tsubulata_001817	1.950238	2.804292	2.494967	2.825323	3.431455	2.604679	1.938469	1.980312
Tsubulata_001818	0	0	0	0	0	0	0	0
Tsubulata_001819	2.838119	2.594635	3.595485	23.051214	18.677151	39.614685	44.636608	45.103073
Tsubulata_001820	19.031086	21.441879	22.053343	25.39436	32.892681	17.336168	17.593285	15.806181
Tsubulata_001821	7.706484	9.825527	9.270892	13.341339	11.441202	6.203227	6.486689	6.828577
Tsubulata_001822	6.28152	7.646369	8.89852	7.87523	8.132286	4.602835	5.076175	2.439172
Tsubulata_001823	4.010948	5.673115	5.000526	11.072484	9.115886	1.959192	3.387722	3.570357
Tsubulata_001824	10.494106	13.83748	13.079545	20.53363	22.591419	10.952316	10.048859	10.664017
Tsubulata_001825	0	0	0	0	0	0	0	0
Tsubulata_001827	0	0	0	0	0	0	0	0
Tsubulata_001828	31.62096	38.841591	40.214813	88.700424	87.50518	37.174591	35.082886	37.723751
Tsubulata_001829	0	0	0	0	0	0	0	0
Tsubulata_001830	0.453359	2.52541	2.45384	0.189593	0.25749	0.306699	0	0.537441
Tsubulata_001831	156.468231	155.251709	146.309799	196.725784	162.49527	126.65583	146.420746	142.368683
Tsubulata_001834	0.176244	0.466292	0.318674	0.62765	0.186826	0.458724	0	0.216102
Tsubulata_001835	12.525372	12.544576	14.271485	16.8395	20.319979	10.067869	14.007085	12.123559
Tsubulata_001836	28.06192	18.734518	17.494417	12.09304	21.428034	25.135468	23.819635	29.032398
Tsubulata_001838	160.540436	175.699387	173.136108	244.389664	248.018753	200.222397	204.460144	201.622101
Tsubulata_001840	0	0.476904	0.190421	0	0	9.450381	9.755755	10.290114
Tsubulata_001841	2.542695	2.401116	3.059925	6.468338	5.261295	2.049963	1.764102	2.040663
Tsubulata_001843	18.09226	28.926075	26.9265	36.503757	55.840378	30.096973	6.857138	14.891913
Tsubulata_001844	42.220036	41.068409	40.459984	34.458481	45.585838	34.739449	32.731876	32.688366
Tsubulata_001845	96.917946	93.464035	109.574928	79.986389	96.344521	76.512856	71.766388	75.897736
Tsubulata_001846	0	0	0.150522	0.481662	0	0.447145	0	0
Tsubulata_001847	0	0	0	0	0	0	0	0
Tsubulata_001849	0	0	0	0	0.067131	0	0	0
Tsubulata_001852	0	0	0	0	0	0	0	0
Tsubulata_001854	0	0	0	0	0.319663	0	0	0.022242
Tsubulata_001856	2258.634033	2461.397705	2219.803955	2374.714355	2364.886475	2944.145508	2773.817627	2809.552734
Tsubulata_001859	0	0.419276	0.335467	1.24431	1.070341	0.392622	0.515679	0.408724
Tsubulata_001861	0.191626	0.251913	0.350164	0	0	0	0	0.144321
Tsubulata_001862	3.975768	5.284835	5.300758	7.121765	7.595967	5.085985	4.846315	3.801844
Tsubulata_001864	0.26343	0	0.255927	0	0.266209	0	0.096901	0
Tsubulata_001865	0	0	0	0	0	0	0	0
Tsubulata_001868	0.900786	0.617903	0.391283	0.522953	0	0	0	0
Tsubulata_001870	0	0	0	0.940698	0.35432	0.061785	0	0
Tsubulata_001874	0	0.115436	0.025788	0.237881	0	0.111045	0	0.09427
Tsubulata_001876	0	0	0	0	0	0	0	0
Tsubulata_001891	0	0	0	0	0	0	0	0
Tsubulata_001893	0.541438	0	4.581223	12.942513	6.648036	10.066877	13.164886	12.124173
Tsubulata_001894	0	0	0	0	0	0	0	0
Tsubulata_001896	0	0	0	0	0	0	0	0
Tsubulata_001897	0	0	0	0	0	0	0	0
Tsubulata_001898	0	0	0	0	0	0	0	0
Tsubulata_001899	0	0	0	0	0	0	0	0
Tsubulata_001904	0	0	0	0	0	0	0	0
Tsubulata_001907	41.127892	38.546432	38.813	12.847572	20.438444	11.614708	16.52738	15.571494
Tsubulata_001914	16.231764	17.107235	16.29768	30.831007	29.569983	20.043167	18.25919	21.82616
Tsubulata_001915	24.331612	26.444378	28.294453	25.004543	24.085598	22.407602	21.261202	18.430553
Tsubulata_001916	29.556456	28.632507	28.035927	44.432411	44.905388	51.748905	52.298054	55.309837
Tsubulata_001918	11.971434	14.537745	13.715572	21.433928	21.556816	16.782961	15.847951	14.605797
Tsubulata_001919	0.979764	1.878102	2.121241	3.079732	1.788901	2.015331	2.106136	0.592993
Tsubulata_001920	0	0	0	0	0	0	0	0
Tsubulata_001921	21.921045	17.807476	18.826054	17.815434	23.928984	43.519917	37.05608	34.142151
Tsubulata_001922	0	0	0	0	0	0	0	0
Tsubulata_001923	3.167743	3.024948	2.447748	2.266392	1.655044	2.626095	2.371866	2.888911
Tsubulata_001924	0	0	0	0	0	0	0	0
Tsubulata_001925	0.914453	1.348315	1.63768	3.817	3.936486	1.811013	0.426575	1.082386
Tsubulata_001926	19.828602	23.836439	23.170378	24.799316	26.506962	13.830028	13.776954	16.836483
Tsubulata_001927	0	0	0.411274	0.938172	0	0.117686	1.321265	1.297885
Tsubulata_001929	0	0	0	0	0	0	0	0
Tsubulata_001931	0.358011	0.751522	0.602756	1.468852	0.646006	0.37037	0.545074	0.233587
Tsubulata_001932	5.307952	3.786133	1.870348	3.118542	4.377882	6.384353	3.297973	4.806105
Tsubulata_001933	5.179767	6.053802	6.892015	7.27804	6.70789	3.041706	5.526077	4.080898
Tsubulata_001935	0	0	0	0	0	0	0	0
Tsubulata_001936	19.614271	18.450525	15.342938	14.917459	17.042706	26.75251	22.699492	28.173822
Tsubulata_001937	50.703934	55.956486	51.612309	41.984879	40.314056	82.180786	71.285721	65.663399
Tsubulata_001939	5.505933	6.506009	6.791029	12.107016	12.88766	7.881969	7.039928	6.548606
Tsubulata_001942	131.175964	140.918854	139.644211	120.089363	123.636368	133.714035	137.49408	135.956665
Tsubulata_001944	18.155012	16.349009	17.663416	10.754951	11.805935	25.391647	27.734621	27.621782
Tsubulata_001945	0	0	0	0	0	0	0	0
Tsubulata_001946	3.562729	5.320585	4.97528	5.382215	8.388088	3.585415	4.861731	4.278558
Tsubulata_001947	4.542049	4.269946	5.386805	8.888751	6.605888	5.081914	6.297219	4.200489
Tsubulata_001951	0	0	0	0	0	0	0	0
Tsubulata_001952	15.899057	23.718273	22.412395	23.001219	21.632509	24.753914	18.768694	24.879595
Tsubulata_001953	0	0	0	0	0	0	0	0
Tsubulata_001954	23.895954	28.031897	30.102434	252.463211	209.391098	550.283508	626.858643	606.860718
Tsubulata_001957	51.599365	53.225555	55.625877	59.597717	58.305672	57.241039	60.24057	65.387825
Tsubulata_001958	2.388962	1.403377	1.096522	1.937254	2.375654	1.477945	1.805116	1.670393
Tsubulata_001959	31.480204	32.192642	26.647221	14.812956	18.456892	36.802235	44.320347	46.575974
Tsubulata_001961	0	0	0	0	0	0	0	0
Tsubulata_001962	0	0	0	0	0	0	0	0
Tsubulata_001965	28.967844	29.012392	27.073294	41.072926	45.69133	30.423212	33.719982	35.31469
Tsubulata_001967	37.844849	35.662964	36.614613	36.872505	32.317829	26.630325	29.485443	28.185768
Tsubulata_001973	6.358294	8.628544	8.986072	12.055003	12.843926	8.762915	8.467899	7.004469
Tsubulata_001974	0	0	0	0	0	0	0	0
Tsubulata_001975	222.557602	221.729568	223.580414	209.634659	195.151993	162.184692	179.92865	177.010071
Tsubulata_001977	72.151482	97.123756	87.538933	65.435822	55.147911	91.418526	83.516846	99.188522
Tsubulata_001980	29.61359	38.727943	35.996056	46.972317	45.272644	34.160645	35.160015	36.910397
Tsubulata_001981	2.836657	3.350454	3.644399	4.937618	6.887411	5.552979	4.297253	5.283263
Tsubulata_001984	62.095322	61.360546	59.670647	65.069794	64.250839	81.622406	77.087227	77.260246
Tsubulata_001985	17.002081	14.197766	14.979259	18.4587	19.803932	13.34801	13.84759	10.960479
Tsubulata_001987	0	0	0	0	0	0	0	0
Tsubulata_001988	0.155328	0	0.285266	0.164094	0.656683	0.074536	0.117	0
Tsubulata_001991	149.998016	168.670578	164.356369	176.145004	183.008118	186.147873	191.583878	185.021729
Tsubulata_001992	4.325104	4.310379	4.263958	5.077767	6.890214	6.971159	7.414051	6.18668
Tsubulata_001993	0	0	0	0	0	0	0	0
Tsubulata_001995	2.944952	2.831357	2.655128	3.955046	4.274051	1.880554	1.774498	2.047501
Tsubulata_001996	577.170898	521.964722	484.260101	413.687653	419.00766	517.926758	517.885986	532.053467
Tsubulata_001999	0.101356	0	0	0.462558	0.377212	0	0	0
Tsubulata_002000	0	0.079146	0.014874	0.235556	0.086077	0.075801	0.082676	0.071188
Tsubulata_002002	41.100605	63.413898	63.615414	55.531803	46.600693	36.434925	37.894833	38.443794
Tsubulata_002005	33.053524	41.303261	42.850346	46.35968	42.392151	36.111042	37.416508	40.987907
Tsubulata_002008	10.359111	11.656904	15.261906	10.842157	9.259894	12.853908	15.490921	14.693041
Tsubulata_002009	39.565018	30.212767	28.077602	42.050419	44.053226	67.899979	78.000572	75.076965
Tsubulata_002010	36.183376	36.032204	34.549229	50.068211	53.662048	46.992607	46.528603	50.057404
Tsubulata_002011	0	0.130896	0	0.406034	0	0	0	0.249424
Tsubulata_002012	0	0	0	0	0	0	0	0
Tsubulata_002013	96.491211	93.616753	104.092529	127.658867	120.170456	67.901337	63.88414	72.779488
Tsubulata_002014	1.665011	1.892478	1.47858	19.828852	15.944479	24.342268	29.005611	27.254271
Tsubulata_002016	114.17997	129.74263	136.058365	120.684395	131.932556	61.085495	74.992233	81.66761
Tsubulata_002019	0	0	0	0	0	0	0	0
Tsubulata_002020	0	0	0	0	0	0	0	0
Tsubulata_002021	0.371271	0	0.218865	2.09337	0	8.550437	0	3.828115
Tsubulata_002022	6.127163	7.832369	7.099278	14.951401	10.613909	8.531335	7.423219	8.473054
Tsubulata_002023	0	0	0	0	0	0	0	0
Tsubulata_002024	0	0.482588	0	0.673696	0	0.315495	0	0
Tsubulata_002026	67.267044	59.028915	72.145378	163.243866	170.704178	135.48938	169.67569	142.421738
Tsubulata_002033	0	0	0	0	0	0	0	0
Tsubulata_002035	0	0	0	0	0	0	0	0
Tsubulata_002040	0	0	0	0	0	0	0	0
Tsubulata_002044	0	0	0	0	0	0	0	0
Tsubulata_002045	3.936067	4.868862	4.610006	18.76754	17.824062	18.605614	17.740679	15.223626
Tsubulata_002046	12.20142	11.838769	12.563283	12.915313	13.41551	15.340918	13.873643	15.762671
Tsubulata_002056	0	0.196344	0.113718	0.560412	0.412232	0.221848	0.202078	0.229158
Tsubulata_002057	36.97979	46.668072	47.314205	49.140446	46.430859	40.013977	39.165081	45.421917
Tsubulata_002058	6.573838	8.851254	9.396252	6.831651	6.227813	5.148524	6.171833	4.885306
Tsubulata_002059	29.054464	32.021626	30.758142	42.200203	41.149612	39.052456	35.805946	36.356052
Tsubulata_002060	272.308472	278.70755	267.950043	272.345459	292.511749	271.325684	305.524994	280.369537
Tsubulata_002061	0	0	0	0	0	0	0	0
Tsubulata_002062	2.740793	3.266675	3.103636	7.293094	7.793449	2.624636	3.336086	4.549113
Tsubulata_002063	124.100349	121.888206	121.882812	123.493103	142.641663	103.042618	109.544258	107.361404
Tsubulata_002064	3.094484	2.7976	2.2379	0.79062	0.270378	2.062373	1.717659	1.87527
Tsubulata_002065	33.171692	35.839298	33.524837	35.918827	38.742485	44.039967	41.141167	39.408806
Tsubulata_002067	0.251214	0.190329	0.213821	0.189382	0.400747	0	0	0
Tsubulata_002068	0	0	0	0	0	0	0	0
Tsubulata_002069	3.937774	2.883136	2.688392	0	0.255463	0	0.245569	0.224971
Tsubulata_002070	0.13067	0.13827	0.281037	0	0.14336	0	0	0
Tsubulata_002071	0	0	0	0	0	0	0.351529	0
Tsubulata_002072	0	0	0	0	0	0	0	0
Tsubulata_002073	4.816677	5.298025	5.482653	23.224144	29.669703	15.584987	23.424757	18.543005
Tsubulata_002075	1.762672	1.452832	1.194775	3.103881	3.617995	3.351614	2.149812	3.088348
Tsubulata_002078	1.754446	1.924358	2.243164	2.94988	2.182578	1.958668	1.95793	1.802315
Tsubulata_002081	26.283651	28.521509	26.558258	32.267879	37.072781	19.126581	23.19562	23.363678
Tsubulata_002082	0.918572	2.603607	1.589643	2.282699	1.800259	1.253067	1.216612	1.654312
Tsubulata_002083	3.993801	2.462007	2.584221	1.734083	1.378103	2.833151	2.504462	3.12461
Tsubulata_002084	68.377747	75.280434	76.651199	84.003128	72.986908	41.3186	45.683571	49.382
Tsubulata_002085	0	0	0	0	0	0	0	0
Tsubulata_002087	0	0	0	0	0	0	0	0
Tsubulata_002088	80.003967	55.414349	52.717506	65.79425	73.711601	105.233086	105.087189	121.623558
Tsubulata_002091	0	0	0	0	0	0	0	0
Tsubulata_002092	0	0	0	0	0	0	0	0
Tsubulata_002093	14.270456	22.047382	19.097246	29.026327	34.334785	11.886838	14.389062	12.79872
Tsubulata_002095	0	0	0	0	0	0	0	0
Tsubulata_002099	0	0	0	0.354332	0	0	0	0
Tsubulata_002100	31.850382	29.178242	31.434832	28.31418	30.166004	25.241028	27.456514	26.638069
Tsubulata_002102	0	0	0	0	0	0	0	0
Tsubulata_002105	0	0	0.08608	0	0	0	0	0
Tsubulata_002108	32.42318	35.578178	32.044662	38.705925	44.914478	32.466427	36.28281	35.712471
Tsubulata_002109	15.920857	15.380116	16.836922	18.157322	20.07021	17.020851	17.49156	15.739606
Tsubulata_002110	33.467861	38.685905	39.295067	51.673195	57.753052	37.289738	40.484325	40.692127
Tsubulata_002111	0.090235	0.041562	0.089252	1.248988	0.340701	0.682892	1.340315	0.751041
Tsubulata_002117	0	0	0	0	0	0	0	0
Tsubulata_002121	2.308701	5.607844	6.453052	3.335088	1.808644	1.489445	0.959259	1.368287
Tsubulata_002123	1.486283	3.24288	3.981541	1.761025	1.062401	0.899562	0.741305	1.152946
Tsubulata_002124	323.785217	325.028625	353.687286	219.411514	231.428391	203.410645	236.45575	213.934647
Tsubulata_002127	0	0	0	0	0	0	0	0
Tsubulata_002128	0	0	0	0	0	0	0	0
Tsubulata_002130	29.900486	34.792927	34.064304	37.195229	35.859676	31.591377	31.711102	34.711159
Tsubulata_002131	41.119694	38.444534	41.345272	52.768501	52.401653	48.572987	47.491673	48.879219
Tsubulata_002132	1.82025	3.349183	2.371101	3.78146	3.805583	1.982844	2.509181	2.661062
Tsubulata_002134	2.407516	1.132824	1.501532	2.024157	2.046597	1.238538	1.343453	2.324126
Tsubulata_002135	8.361539	3.391884	8.228811	4.164656	6.96026	6.254449	4.33324	7.103486
Tsubulata_002136	5.166387	6.668453	5.939203	6.263879	5.075274	3.419758	3.038544	2.722244
Tsubulata_002137	1.222122	1.214989	0.884334	0.68603	0.38379	0.361913	0.149246	0.685476
Tsubulata_002141	0	0	0	0	0	0	0	0
Tsubulata_002148	1.012228	0.66078	0.622061	0.178357	0	0	0.472915	0.200073
Tsubulata_002149	0	0	0	0	0	0	0	0
Tsubulata_002152	96.29438	104.90641	114.022362	108.731979	114.846832	79.062332	80.71698	81.486626
Tsubulata_002153	2.571661	2.649509	2.761929	2.490658	1.186446	2.115417	2.722742	2.243903
Tsubulata_002154	46.754009	53.63689	50.866352	57.914165	52.297394	40.999538	44.536766	52.091198
Tsubulata_002157	18.785288	24.231283	26.295429	21.378996	19.460976	17.720449	17.505823	17.134346
Tsubulata_002158	32.623329	31.784374	35.04266	26.697454	29.197124	29.13036	25.567768	28.791311
Tsubulata_002160	0	0	0	0	0	0	0	0
Tsubulata_002161	187.779221	166.294876	150.210114	96.172386	119.860764	332.936035	280.761658	276.577606
Tsubulata_002162	316.977631	350.615784	340.043762	543.32251	468.403015	339.720581	374.038391	361.735321
Tsubulata_002163	0	0	0	0	0	0	0	0
Tsubulata_002165	0	0	0	0	0	0.181105	0	0
Tsubulata_002167	0.487838	0.636804	0.347042	0	0.200391	0.368946	0.169872	0.395432
Tsubulata_002170	0	0	0	0	0	0	0	0
Tsubulata_002171	0.312419	0	0	0.70174	0	2.323181	0	1.312758
Tsubulata_002174	0	0	0	0	0	0	0	0
Tsubulata_002183	227.21817	233.380585	227.387573	214.678711	220.510818	173.501877	192.459061	182.918457
Tsubulata_002184	0	0.10367	0.03833	0	0	0	0	0
Tsubulata_002185	0	0	0	0	0	0	0	0
Tsubulata_002188	0.910544	1.367823	1.576732	0.897094	0.481491	0.209334	0	0
Tsubulata_002192	0	0	0	0	0	0	0	0
Tsubulata_002202	0	0	0	0	0	0	0	0
Tsubulata_002207	40.795776	39.740376	37.099358	29.961014	33.928703	64.67366	54.128613	54.199566
Tsubulata_002208	0	0	0	0	0	0	0	0
Tsubulata_002210	0	0	0	0	0	0	0	0
Tsubulata_002211	0	0	0	0	0	0	0	0
Tsubulata_002212	0	0	0	0	0	0	0	0
Tsubulata_002215	0	0	0	0	0.190295	0	0	0
Tsubulata_002216	0	0	0	0	0.105619	0	0	0.036192
Tsubulata_002219	0	0	0	0	0.094114	0	0.064135	0.036906
Tsubulata_002221	0	0	0	0	0.101466	0	0	0
Tsubulata_002223	63.938908	60.36969	65.283348	110.048149	82.074081	49.303829	54.802856	54.036789
Tsubulata_002224	64.822357	73.412331	86.868744	120.344017	123.325142	54.567364	65.187546	72.427177
Tsubulata_002225	0	0	0	1.216512	1.540777	0.167289	0	0
Tsubulata_002226	0	0	0	0	0	0	0	0
Tsubulata_002227	0.483944	0.723336	0.444187	0.895516	0.971932	0.416506	0.659664	0.513571
Tsubulata_002228	0.098379	0.174314	0.356212	0.459991	0.316524	0.774239	0.327753	0.330955
Tsubulata_002229	25.70746	31.883282	35.813801	1998.757202	1859.70874	2496.242676	2634.037354	2617.73584
Tsubulata_002230	24.409065	27.085432	31.50223	365.36377	334.615723	548.047852	562.888489	523.298706
Tsubulata_002231	0	0	0	0.060053	0.041289	0.476898	0	0
Tsubulata_002232	0	0	0	0	0	0	0	0
Tsubulata_002233	0	0	0	0	0	0	0	0
Tsubulata_002234	0	0	0	0	0	0	0	0
Tsubulata_002236	14.696983	17.614872	17.731916	26.111839	20.03911	16.345787	17.165121	18.310772
Tsubulata_002237	2.684313	1.832823	1.400373	1.605904	1.996621	1.43797	1.667794	1.535446
Tsubulata_002239	57.394417	37.261528	32.981678	22.445049	27.417534	63.25716	74.558884	73.363037
Tsubulata_002240	33.555527	38.860115	37.978676	44.699253	46.666386	31.703699	32.411316	32.518272
Tsubulata_002243	0	0	0	0	0	0	0	0
Tsubulata_002244	13.319717	19.656521	17.347231	23.879131	22.579529	27.369543	25.396713	26.694605
Tsubulata_002252	0	0	0.178898	0.129806	0.233248	0.253394	0	0
Tsubulata_002254	114.786194	100.564491	102.333847	117.894745	118.253517	77.141052	82.838943	80.573647
Tsubulata_002255	24.676035	26.395769	25.246372	31.700674	34.309494	20.023731	23.124256	22.990774
Tsubulata_002257	48.330414	52.588085	52.196453	43.920929	42.983322	38.992752	39.705105	42.080498
Tsubulata_002258	1.628965	1.704974	1.044542	1.583078	1.747612	1.322546	1.517443	1.056394
Tsubulata_002260	0	0	0	0	0	0	0	0
Tsubulata_002261	0	0	0	0	0	0	0	0
Tsubulata_002262	0	0	0	0	0	0	0	0
Tsubulata_002265	0	0	0	0	0	0	0	0
Tsubulata_002266	1431.00354	1384.560669	1506.330688	1165.259521	1244.12439	999.644043	1177.975464	1161.481567
Tsubulata_002267	2.907459	6.034329	5.393579	5.894976	8.151412	1.985204	1.502176	1.980885
Tsubulata_002268	3.668081	6.86903	5.502183	6.156992	4.93726	3.109958	2.945038	1.696529
Tsubulata_002269	12.029662	13.867502	15.34082	22.200678	19.771641	8.765487	13.305435	15.681642
Tsubulata_002271	1168.740601	1182.897827	1192.951172	1022.323242	953.016357	996.110107	1108.952148	1098.515015
Tsubulata_002272	0.263253	0.181241	0.53323	0.906843	1.234962	0.253328	0	0.39581
Tsubulata_002274	0	0	0	0	0	0	0	0.161973
Tsubulata_002282	0	0	0.11989	0.881506	0.621695	0	0	0
Tsubulata_002284	0	0	0	0	0	0	0	0
Tsubulata_002285	0	0	0	0	0	0	0	0
Tsubulata_002287	0	0	0.119403	1.556489	1.417932	0	0	0.115618
Tsubulata_002289	0	0	0	0	0	0.107365	0.312164	0
Tsubulata_002290	29.362394	31.403982	34.969273	48.450165	43.466732	25.078014	30.863625	31.62376
Tsubulata_002291	0	0.531807	0	0.766962	0.572865	1.199943	1.522961	1.267174
Tsubulata_002292	136.136841	155.17186	151.108414	157.748642	153.321411	62.210728	61.815434	64.343422
Tsubulata_002296	10.902232	12.667921	12.649389	15.29933	14.486552	13.666494	11.331087	14.587315
Tsubulata_002297	10.730998	13.073816	11.500282	14.990858	11.165927	11.496307	11.704758	16.725393
Tsubulata_002305	0	0	0	0	0	0	0	0
Tsubulata_002306	0	0	0	0	0	0	0	0
Tsubulata_002307	0.146399	0.154983	0.191833	0.32047	0.557271	0.012567	0.1738	0.320763
Tsubulata_002310	0	0	0	0	0	0	0	0
Tsubulata_002311	0	0	0	0	0	0	0	0
Tsubulata_002313	5.690193	5.601282	6.4803	13.859038	11.415659	8.375987	7.645211	7.410405
Tsubulata_002317	0	0	0	0	0	0	0	0
Tsubulata_002321	14.128649	13.012121	15.642049	12.095744	13.735257	7.877385	7.643196	11.313998
Tsubulata_002322	11.185118	12.167035	10.928234	10.852652	13.765208	8.309088	5.567688	10.447796
Tsubulata_002325	7.44812	9.374652	8.143699	13.460304	10.72646	2.063985	4.478961	4.043571
Tsubulata_002327	2.61461	3.526891	3.109515	3.371171	2.702637	1.29157	1.191304	1.861581
Tsubulata_002329	6.883892	7.135338	6.815396	7.588972	7.349043	4.884786	8.26864	4.440564
Tsubulata_002332	4.58622	3.772439	4.968594	7.885678	8.844591	3.174073	3.35939	3.108726
Tsubulata_002333	0	0	0.105172	0	0	0.207249	0	0
Tsubulata_002335	85.360878	86.973785	84.542809	70.809227	71.831978	69.365654	66.466637	65.225311
Tsubulata_002336	5.387025	4.119465	5.250003	7.438821	6.930792	2.253591	2.754968	3.833818
Tsubulata_002337	6.799173	6.946898	7.767965	10.885389	9.883311	6.584102	5.504186	7.695524
Tsubulata_002338	0	0	0	0	0	0	0	0
Tsubulata_002339	0	0	0	0	0	0	0	0
Tsubulata_002344	0	0	0	0	0	0	0	0
Tsubulata_002347	228.001892	238.410812	208.402771	176.025421	206.731857	380.183838	358.705444	348.865631
Tsubulata_002350	15.278118	19.330608	18.661722	28.751286	27.557028	16.624897	15.450698	17.065855
Tsubulata_002352	0.755162	0.462504	0.42393	1.032428	1.321639	0.493497	0.625132	0.648396
Tsubulata_002353	1471.35437	1615.928467	1544.00415	1431.184814	1380.911499	2166.796631	1879.275513	1844.842407
Tsubulata_002354	0	0	0	0	0	0	0	0
Tsubulata_002355	0	0	0	0	0	0	0	0
Tsubulata_002356	328.367554	245.716736	221.799011	162.990463	198.314209	260.86731	277.135254	286.969513
Tsubulata_002357	2.364045	2.793068	2.260098	2.646697	4.656616	2.885666	3.498863	3.815072
Tsubulata_002359	53.741058	49.007595	46.262695	43.879723	48.171455	77.106995	71.645058	71.904037
Tsubulata_002361	0	0	0	0	0	0	0	0
Tsubulata_002362	59.332668	41.392246	61.440979	74.27282	91.957184	48.55896	50.960163	62.603958
Tsubulata_002364	215.085449	222.68866	237.351807	199.111389	207.339157	168.84668	181.335068	193.785355
Tsubulata_002365	3.032188	0.872751	2.241802	4.227536	4.078637	1.219313	1.46764	2.757538
Tsubulata_002366	0.078651	0.075506	0.373855	0.498638	0.615428	0.075482	0	0.236296
Tsubulata_002367	283.24115	275.787323	284.642731	322.603424	300.47403	398.485687	438.550201	441.027374
Tsubulata_002369	0	0	0	0	0	0	0	0
Tsubulata_002370	0	0	0	0	0	0	0.216804	0
Tsubulata_002377	22.808348	29.823019	30.799679	24.102549	26.342562	15.756394	13.252734	15.872557
Tsubulata_002378	4.06688	4.084326	3.162235	8.209192	7.401934	6.163307	8.879004	7.937187
Tsubulata_002389	0	0	0	0	0	0	0	0
Tsubulata_002391	33.574924	35.587223	40.039585	49.185627	39.877243	34.863411	43.046379	42.019764
Tsubulata_002392	19.30361	19.302355	20.401152	24.745918	27.430941	18.898819	22.280109	24.637583
Tsubulata_002403	167.263733	154.049286	152.557373	95.818939	93.036179	116.282753	113.862122	118.463181
Tsubulata_002407	8.468085	7.805439	7.101705	4.816526	4.263956	2.911066	1.869766	3.201908
Tsubulata_002409	0	0	0	0	0	0	0	0
Tsubulata_002413	0	0	0.27742	0	0.437662	0	0.524638	0.868807
Tsubulata_002416	9.780085	6.679831	6.718785	3.450265	2.513675	7.658335	7.37309	6.612098
Tsubulata_002417	34.887745	38.678108	35.114418	32.463524	35.922543	63.630398	45.656101	58.010258
Tsubulata_002418	0	0	0	0	0	0	0	0
Tsubulata_002419	0	0	0	0	0	0	0	0
Tsubulata_002420	17.077892	16.326067	15.762493	16.853144	19.156258	11.14255	11.074347	13.381602
Tsubulata_002423	45.660831	43.012577	42.10535	56.755062	53.568485	35.112713	37.049522	36.490154
Tsubulata_002424	0	0	0	0	0	0	0	0
Tsubulata_002427	9.182886	10.129805	10.760099	13.905552	12.785173	11.180828	9.74234	10.276935
Tsubulata_002428	48.656818	52.619987	49.789433	45.078041	44.973183	44.132416	46.67598	48.180294
Tsubulata_002429	0	0	0	0	0	0	0	0
Tsubulata_002435	36.209347	40.829262	37.959156	39.257313	40.600544	26.564178	35.02647	31.419699
Tsubulata_002438	54.007954	62.112881	60.306305	46.842319	52.468903	47.906124	44.934311	58.374947
Tsubulata_002439	0	0	0	0	0	0	0	0
Tsubulata_002440	7.119236	6.601952	8.723577	16.497173	11.481042	3.126159	2.174796	3.973168
Tsubulata_002441	0	0	0	0	0	0	0	0
Tsubulata_002445	0	0	0	0	0	0	0	0
Tsubulata_002447	0	0	0	0	0	0	0	0
Tsubulata_002448	0	0	0	0	0	0	0	0
Tsubulata_002450	0	0	0	0	0	0	0	0
Tsubulata_002451	0	0	0	0	0	0	0	0
Tsubulata_002454	0	0	0	0	0	0	0	0
Tsubulata_002455	0	0	0	0	0	0	0	0.204512
Tsubulata_002458	0	0	0	0.476354	0.372229	0	0	0
Tsubulata_002460	0	0	0	0	0	0	0	0
Tsubulata_002461	0	0	0	0	0	0	0	0
Tsubulata_002462	0	0	0	0	0	0	0	0
Tsubulata_002463	0	0	0	0	0	0	0	0
Tsubulata_002464	0	0	0	0	0	0	0	0
Tsubulata_002465	0	0	0	0	0	0	0.901302	0
Tsubulata_002466	10.862535	14.388818	13.327303	14.7391	14.906219	15.722404	12.859471	14.64651
Tsubulata_002467	0	0	0	0	0	0	0	0
Tsubulata_002471	0.927062	0.268025	0.329239	15.003775	21.161386	64.675957	48.616077	51.454765
Tsubulata_002472	2.674132	2.005053	1.420089	2.852415	3.408573	1.263073	2.69368	2.040551
Tsubulata_002473	40.211704	41.741005	37.993057	40.726383	38.26762	41.956532	38.973389	37.254139
Tsubulata_002475	3.473323	2.717516	2.585508	1.410716	1.253883	0.870372	0.727884	3.651892
Tsubulata_002479	0	0.169074	0	0	0	0	0	0
Tsubulata_002480	0	0	0	0	0	0	0	0
Tsubulata_002481	0	0	0	0	0	0	0	0
Tsubulata_002484	0	0	0	0	0	0	0	0
Tsubulata_002487	10.046376	8.542392	8.2375	10.217581	9.967924	9.688935	12.918553	13.191816
Tsubulata_002493	0	0	0	0	0	0.110412	0	0
Tsubulata_002494	48.184608	45.497845	42.124641	55.019966	60.990883	60.062263	68.598129	58.546844
Tsubulata_002495	0	0	0	0	0	0	0	0
Tsubulata_002496	2.310821	2.362748	3.003141	3.916819	2.997329	3.940481	3.35227	3.481546
Tsubulata_002500	467.054626	342.226318	408.644806	272.621613	247.814407	372.772858	398.830261	390.599976
Tsubulata_002502	15.823253	23.811317	21.358215	45.197559	49.499493	19.540358	18.717485	19.988194
Tsubulata_002503	30.757013	30.580021	30.156006	34.110916	33.696899	30.213459	26.184855	31.688557
Tsubulata_002505	0	0	0	0	0	0	0	0
Tsubulata_002506	0	0	0	0	0	0	0	0
Tsubulata_002513	0	0	0	0	0	0	0	0
Tsubulata_002521	32.927406	32.624264	37.091747	52.845074	52.353321	41.976486	42.977348	43.012108
Tsubulata_002522	404.141174	407.485046	406.439911	396.209167	407.572021	397.127563	426.692688	439.008362
Tsubulata_002525	0	0	0	0	0	0	0	0
Tsubulata_002527	0	0	0.020011	0	0	0	0	0.013154
Tsubulata_002528	0	0	0.026491	0	0	0	0	0
Tsubulata_002529	0.852265	0.621292	0.565897	0.362285	0.453666	0.803385	1.02289	0.948114
Tsubulata_002530	0	0	0	0	0	0	0	0.738407
Tsubulata_002532	56.131504	37.492435	36.644337	25.091623	25.831453	53.22393	61.81731	66.324211
Tsubulata_002533	107.547272	109.1371	95.318672	92.522858	82.311905	111.321327	111.62207	111.48378
Tsubulata_002534	0	0	0.055136	0	0	0	0	0
Tsubulata_002535	0	0	0	0	0	0	0	0
Tsubulata_002536	0	0	0	0	0	0	0	0
Tsubulata_002537	30.172789	35.23558	32.070168	29.351822	31.021883	36.779472	31.547903	29.46122
Tsubulata_002538	49.251465	50.478127	52.639847	53.697144	45.947655	38.575783	41.154247	41.393688
Tsubulata_002539	18.506693	21.322718	18.845821	23.652126	23.471165	16.452484	20.058001	17.055883
Tsubulata_002540	0.220471	0	0	0	0	0	0	0
Tsubulata_002541	6.580193	7.759483	7.87013	16.682245	17.580475	6.522385	8.629958	8.681707
Tsubulata_002542	107.919357	108.177063	107.038841	108.003883	107.670166	74.562347	80.157539	83.012093
Tsubulata_002543	39.069214	42.983738	44.382267	43.000301	43.15081	43.002609	49.242504	48.467239
Tsubulata_002544	41.070541	51.269436	50.990635	66.650818	72.887878	32.116138	32.066174	35.265594
Tsubulata_002545	60.174976	82.284866	80.974236	85.762764	106.866325	60.412159	54.852802	58.46674
Tsubulata_002546	7.311496	8.62076	8.030037	19.606657	21.115236	8.941494	8.292524	8.5143
Tsubulata_002547	15.687492	18.941889	18.167217	17.925629	14.027328	15.856726	17.161863	17.308853
Tsubulata_002548	13.691542	17.496241	17.210167	20.008661	23.510735	14.274092	14.453246	16.470379
Tsubulata_002549	24.459387	27.12652	25.30883	32.077042	22.877834	23.862507	26.808886	25.964699
Tsubulata_002550	0	0.145981	0.452954	0.13477	0.303213	0.066644	0.140623	0.327311
Tsubulata_002551	0.396673	0.507222	0.610938	0.348466	0.813116	1.314652	0.889067	0.638074
Tsubulata_002552	2.691036	3.108872	3.006259	3.426466	9.410154	2.735907	2.27768	2.801701
Tsubulata_002553	30.35396	35.079361	31.408123	29.306911	24.720873	37.566837	34.395653	39.502247
Tsubulata_002554	3.771003	5.320318	5.23384	13.442613	15.974821	5.218045	4.372709	4.349438
Tsubulata_002556	17.869743	19.66143	20.035393	34.571003	34.240074	23.03739	20.04133	20.127384
Tsubulata_002558	50.879326	33.940582	36.911076	34.330215	31.600153	37.998371	37.935497	42.579361
Tsubulata_002559	0	0	0	0	0	0	0	0
Tsubulata_002560	0.092144	0	0.077236	0	1.297483	0	0	0
Tsubulata_002561	118.902534	134.443588	141.822861	118.246826	162.327225	87.794044	101.6092	94.633812
Tsubulata_002562	851.062134	728.754211	747.214783	796.950867	684.166748	544.84082	608.947876	578.571411
Tsubulata_002563	0	0	0	0	0	0	0	0
Tsubulata_002564	14.366469	13.195266	12.934212	11.790102	16.110533	12.727147	14.355999	9.77895
Tsubulata_002565	10.576854	10.757898	11.12244	22.841097	24.319067	7.954307	10.161986	9.620417
Tsubulata_002566	0.23386	0	0.051822	0	0	0.082481	0.269993	0
Tsubulata_002567	1357.305542	1297.539307	1417.519775	1466.053833	1302.529907	1073.7052	1145.155029	1142.183105
Tsubulata_002568	1986.753662	1925.850952	2154.833008	2165.289062	1949.620972	1611.094238	1645.648804	1573.085815
Tsubulata_002571	122.333519	115.330605	118.834175	131.273514	112.626076	77.459793	88.272675	84.49865
Tsubulata_002572	4.659436	4.685424	3.842957	5.881723	5.895082	4.619018	4.563201	4.810701
Tsubulata_002573	24.607822	26.687513	27.828569	29.822172	23.742088	21.488634	28.207155	25.886543
Tsubulata_002574	6.156435	8.265453	8.910123	14.594192	11.295921	6.187735	5.655611	8.784652
Tsubulata_002575	0	0	0	0	0	0	0	0
Tsubulata_002576	9.176563	5.902705	8.612207	4.921923	5.180987	1.482618	1.979118	5.126673
Tsubulata_002577	396.699829	403.002686	377.417297	358.90213	366.346527	414.386444	427.459839	425.643799
Tsubulata_002578	4.817768	4.82623	4.224213	5.429057	4.358851	3.904249	3.308067	3.098817
Tsubulata_002579	9.564356	11.359188	9.57752	10.872967	11.15855	7.53008	9.836015	11.130933
Tsubulata_002582	7.506672	8.969999	8.725676	12.674529	9.60092	8.218937	6.890664	9.120348
Tsubulata_002583	5.43828	5.904869	6.495696	5.889056	12.365418	8.225398	4.639113	7.42488
Tsubulata_002584	21.487604	18.488005	22.367226	30.98402	21.247326	22.749929	23.491529	25.218719
Tsubulata_002585	0.539052	0.762492	0.437269	0.338023	0.934816	0.376093	0.498675	1.086651
Tsubulata_002586	760.471558	742.934631	825.32782	666.71582	664.916138	552.121643	615.668213	606.629272
Tsubulata_002587	144.021561	140.498688	141.824875	142.205353	133.328445	146.764175	148.564224	147.947235
Tsubulata_002589	0	0	0	0.355514	0	0	0	0
Tsubulata_002590	58.9426	61.346745	64.783058	60.688824	77.69902	71.160141	61.006248	60.851994
Tsubulata_002591	0	0	0	0	0	0	0	0
Tsubulata_002592	0	0	0	0	0	0	0	0
Tsubulata_002593	0	0	0	0	0	0	0	0
Tsubulata_002595	27.234076	20.189224	22.228859	18.397861	21.360428	27.309011	28.080837	25.336367
Tsubulata_002596	0	0	0	0	0	0	0	0
Tsubulata_002597	0	0	0	0	0	0	0	0
Tsubulata_002598	113.138779	108.882133	113.804657	94.922218	100.688553	83.605476	88.445526	95.26252
Tsubulata_002599	34.52454	29.836536	27.555365	18.605803	26.112358	60.879135	59.63979	53.192829
Tsubulata_002600	0	0	0	0	0	0	0	0
Tsubulata_002601	0	0	0	0	0	0	0	0
Tsubulata_002604	0	0	0	0	0	0	0	0
Tsubulata_002605	0	0	0	0	0	0	0	0
Tsubulata_002607	0	0	0	0	0	0	0	0
Tsubulata_002611	0	0	0	0	0	0	0.343125	0
Tsubulata_002614	3.05268	2.999042	3.650809	5.879064	5.610242	4.774773	4.258654	5.954156
Tsubulata_002618	0	0	0	0	0	0	0	0
Tsubulata_002619	0	0	0	0	0	0	0	0
Tsubulata_002625	36.058182	41.325836	42.347198	45.559509	42.450535	30.511967	32.153416	27.901289
Tsubulata_002628	0	0	0	0	0	0	0	0
Tsubulata_002630	0	0	0	0	0	0	0	0
Tsubulata_002636	1.467321	1.702241	2.091167	2.419057	2.814998	2.301588	1.50927	2.02925
Tsubulata_002640	10.2939	9.9834	12.483527	11.187763	14.929304	10.072853	9.324357	10.759052
Tsubulata_002641	0	0	0	0	0	0	0	0
Tsubulata_002642	32.72282	33.659267	37.92522	31.125832	24.292772	47.224533	50.546417	48.180862
Tsubulata_002643	28.565948	29.479841	31.078953	45.923176	53.593056	34.391121	32.709751	30.337912
Tsubulata_002645	0	0	0	0	0	0	0	0
Tsubulata_002646	11.669829	14.583176	13.371203	14.144998	12.193826	12.37722	11.778337	9.841276
Tsubulata_002648	12.448156	29.979454	15.83772	157.709076	76.78019	13.001858	9.807169	11.592832
Tsubulata_002651	14.133252	19.920189	18.109388	15.173768	15.088451	9.60741	9.843672	14.495317
Tsubulata_002652	0	0	0	0	0	0	0	0
Tsubulata_002654	15.886514	15.357831	20.907391	16.002079	16.809586	10.610968	16.619884	16.41173
Tsubulata_002656	0.925518	1.143813	0.849583	1.291775	1.35329	0.18618	0.304845	0
Tsubulata_002661	2.755441	3.815087	3.350551	10.006153	5.635349	4.59205	4.067547	5.114262
Tsubulata_002662	0	0	0	0	0	0	0	0
Tsubulata_002663	6.310095	5.873577	5.258916	13.875232	9.008882	6.826643	6.513949	6.819759
Tsubulata_002664	45.837124	56.794197	54.49054	53.544945	64.761154	61.867264	56.369286	65.02478
Tsubulata_002666	0	0	0	0	0	0	0	0
Tsubulata_002667	1558.286133	1546.757568	1295.665405	743.457825	690.074829	736.229675	710.490356	702.549011
Tsubulata_002668	0	0	0	0	0	0	0	0
Tsubulata_002669	0	0	0.652854	0.226182	0.376186	0.145982	0	0
Tsubulata_002670	3.062693	1.753665	0	2.527594	0	0.863401	1.646286	1.48892
Tsubulata_002673	0	0	0	0	0	0	0	0
Tsubulata_002674	0.770446	0.826455	0.664348	0.686235	0	0.783165	0.76646	0.82313
Tsubulata_002675	3.484514	5.48586	5.195797	4.809723	8.385188	4.975576	4.182794	5.116061
Tsubulata_002679	19.765982	25.478605	20.219915	19.694038	16.846674	15.650623	21.189867	24.612206
Tsubulata_002680	23.285114	25.408651	25.02574	37.94519	37.630199	23.610392	22.07303	22.505011
Tsubulata_002681	2.694752	3.655426	3.526006	1.360706	3.526296	5.151929	2.918519	3.879463
Tsubulata_002684	45.970409	45.973934	40.283142	42.871078	45.074722	85.064682	71.079659	73.605606
Tsubulata_002686	0.594418	0.280536	0.561622	0.086523	0.582373	1.269299	0.910741	0.798871
Tsubulata_002688	0.886963	1.093695	0.581738	3.138026	5.883955	1.816488	0.836111	1.33917
Tsubulata_002689	0	0	0	0	0	0	0	0
Tsubulata_002690	10.601956	11.125351	10.677398	16.492599	13.750416	12.178517	12.946396	11.158134
Tsubulata_002691	188.454819	163.240829	180.56955	254.773727	203.069565	199.928009	213.92305	222.043854
Tsubulata_002692	46.10183	36.923851	44.378399	43.916588	43.176102	36.389465	41.332344	42.087101
Tsubulata_002695	176.630508	155.972412	147.512405	102.335693	135.101105	111.808907	135.083221	121.927643
Tsubulata_002696	2.047981	2.716008	2.556111	8.236533	5.006225	4.286243	6.244727	4.40482
Tsubulata_002697	34.456806	39.608898	38.998363	55.841808	53.656216	45.742371	42.204288	41.65625
Tsubulata_002698	4.346486	5.540405	5.145166	7.460825	7.830611	3.928883	4.491627	4.484775
Tsubulata_002699	0	0	0	0	0	0	0	0
Tsubulata_002700	22.401842	23.091681	22.398914	22.206331	28.836399	20.84676	21.170134	18.934595
Tsubulata_002701	22.303745	24.681936	28.046862	36.712036	35.229813	18.955305	16.326168	21.318293
Tsubulata_002702	0.579431	0.567666	0.91245	0.891584	0.846932	0.582373	0.3039	0.593989
Tsubulata_002703	50.078716	47.521374	51.161068	49.022427	49.66404	69.455513	66.828537	65.601837
Tsubulata_002704	7.54247	9.373831	9.281129	11.863659	11.87828	4.636732	4.109564	5.257903
Tsubulata_002705	60.809975	54.163609	51.521492	38.053253	46.274693	90.727524	79.581314	77.350098
Tsubulata_002706	0	0.268712	0.145345	0.675552	1.916741	1.342557	0.927791	0.800464
Tsubulata_002710	0	0	0	0	0	0	0	0
Tsubulata_002711	12.668242	13.691551	13.943299	10.16894	6.291483	26.661612	32.102703	29.636768
Tsubulata_002712	6.35115	9.572415	7.865663	8.1858	7.983292	6.303787	7.68387	7.477442
Tsubulata_002713	8.241422	9.337948	9.703135	12.799994	14.280251	9.486348	11.675685	11.06667
Tsubulata_002714	110.844299	132.434418	139.856247	172.436279	189.037003	79.564369	83.816475	80.795731
Tsubulata_002715	213.662979	199.307922	194.901276	197.912674	179.15918	197.596191	204.391968	206.187973
Tsubulata_002717	0	0	0	0	0	0	0	0
Tsubulata_002718	0	7.83538	4.59504	0	0	4.090328	0	0
Tsubulata_002720	0	0	0	0	0	0	0	0
Tsubulata_002721	0	0	0	0	52.037075	43.967937	48.679676	47.334766
Tsubulata_002722	3.389937	5.014213	3.048353	3.797245	4.827445	1.749441	3.487444	3.098083
Tsubulata_002726	0	0	0.471826	0.261469	0	0	0	0.433561
Tsubulata_002727	0	0	0	0	0	0	0	0
Tsubulata_002728	0	0	0	0	0	0	0	0
Tsubulata_002730	43.107277	40.323788	45.4436	45.388241	56.58239	48.905243	52.190914	56.150326
Tsubulata_002731	284.086273	175.639267	312.767426	149.126343	97.560898	101.1147	112.18409	163.746902
Tsubulata_002732	0	0	0	0.692061	0	0.621037	0	0
Tsubulata_002734	0	0	0	0	0	0	0	0
Tsubulata_002735	0	0	0	0	0	0	0	0
Tsubulata_002736	5.38738	3.894458	6.76908	7.813253	7.605917	5.171715	9.015804	5.902652
Tsubulata_002737	15.957582	15.53365	16.557272	17.684185	19.842651	12.959226	12.824945	13.338132
Tsubulata_002738	60.705177	50.534859	52.479889	17.229424	16.684717	24.793282	22.311111	22.750629
Tsubulata_002739	3.516435	5.383101	3.759501	1.436527	1.552233	3.192513	1.760396	2.104515
Tsubulata_002740	0.181184	0	0.153315	0	0	0	0	0
Tsubulata_002742	0	0	0	0	0	0	0	0
Tsubulata_002743	27.19272	35.292534	35.379253	47.452415	46.7006	34.000599	31.71562	34.213009
Tsubulata_002744	0	0	0.214864	0	0.376114	0.410708	0.263267	0.475807
Tsubulata_002747	0	0.173117	0.075132	2.512674	1.687804	0	0	0
Tsubulata_002748	92.385895	71.805565	73.649208	54.636646	50.407459	42.231808	42.851536	38.459866
Tsubulata_002749	1.64435	0.474379	1.162077	0.537621	0.316997	0	0	0
Tsubulata_002750	116.300919	138.109665	136.367172	164.115234	170.377731	119.762138	129.926224	129.042297
Tsubulata_002751	51.9291	50.060268	50.59412	49.525097	57.700996	91.928291	86.07782	80.986656
Tsubulata_002752	0	0	0	0	0	0	0	0
Tsubulata_002753	0	0	0	0	0	0	0	0
Tsubulata_002754	137.011734	141.530594	165.924438	176.779602	206.034515	114.368462	109.855415	100.732658
Tsubulata_002755	11.364704	13.952082	12.382914	10.259092	10.760459	5.008087	7.418492	7.025879
Tsubulata_002757	60.195683	73.873711	78.330048	124.950218	127.333855	69.858589	70.917328	71.623833
Tsubulata_002758	1.165058	0.824481	1.180245	2.558775	1.284182	0.473909	1.003235	0.560747
Tsubulata_002759	1.028029	2.315482	1.446048	2.786018	6.732512	2.375717	0.955455	2.531992
Tsubulata_002760	17.821293	16.257149	19.877825	10.793221	8.975721	14.091729	13.501182	14.475237
Tsubulata_002761	264.647186	276.869629	312.53772	343.20871	359.550232	191.149857	206.869522	195.037292
Tsubulata_002762	4.600578	5.305213	4.531597	6.068579	5.066018	6.542531	5.902412	5.28055
Tsubulata_002763	4.960472	3.75655	5.331311	3.086157	3.927886	1.765128	1.440987	1.747566
Tsubulata_002764	0.80203	0.551785	0.86898	2.182095	1.721722	0.778264	0.994108	0.771811
Tsubulata_002767	158.187469	194.981415	188.607742	268.78894	240.586945	121.192383	109.89077	124.426155
Tsubulata_002770	0	0	0	0	1.388342	0	0	0
Tsubulata_002773	125.037773	141.780685	143.951233	175.074829	198.028229	54.806335	60.200027	63.034828
Tsubulata_002774	1.885369	2.808931	2.804593	6.697729	6.877555	1.501224	1.344717	1.395895
Tsubulata_002778	6.611989	11.257751	11.500266	16.276476	12.770577	9.006752	10.543207	11.04725
Tsubulata_002779	0	0	0	0	0	0	0	0
Tsubulata_002782	2.258464	0.4848	1.780545	2.643638	2.414375	2.148298	0.904041	0.866825
Tsubulata_002785	5.772424	7.638291	8.473536	9.909671	10.374104	7.565583	6.299258	6.659993
Tsubulata_002786	2.361786	2.79496	1.796433	3.748014	2.348128	2.951488	2.416935	4.085494
Tsubulata_002790	222.202332	237.258545	232.066849	76.912079	47.179562	0.13365	0.827241	0.38245
Tsubulata_002795	6.059648	5.64261	5.440106	4.299078	4.449379	4.206957	4.043791	4.986666
Tsubulata_002797	0	0	0	0	0	0	0	0.763023
Tsubulata_002798	0	0	0	0	0	0	0	0
Tsubulata_002799	0.639776	0	0.158447	2.767822	4.389167	11.557323	11.504092	12.48468
Tsubulata_002800	0.922732	0.442513	1.208096	1.223638	1.018733	0.427551	0.247348	0.222068
Tsubulata_002802	6.897545	3.955326	4.812166	1.471519	2.526417	13.684695	14.353314	13.344432
Tsubulata_002804	24.718388	28.915979	29.539234	52.193333	45.161606	90.045227	84.485825	86.591118
Tsubulata_002805	15.105263	13.570635	15.995584	15.448324	17.570772	10.058243	8.209762	8.515891
Tsubulata_002807	0	0	0	0	0	0	0	0
Tsubulata_002808	0	0	0	0	0	0	0	0
Tsubulata_002811	0	0	0	0	0	0.205083	0	0
Tsubulata_002812	0	0	0	0	0	0.029838	0.01883	0.082347
Tsubulata_002813	0	0	0	0	0	0	0	0
Tsubulata_002814	0	0	0	0	0	0.091698	0	0.179891
Tsubulata_002817	0	0	0	0	0	0	0	0
Tsubulata_002818	0	0.423008	0.093887	1.541608	0.627966	0	0	0
Tsubulata_002819	6.051958	6.17128	8.180672	10.669239	11.247803	5.37291	5.13256	5.671481
Tsubulata_002820	11.341948	10.827684	11.02422	14.968391	16.338013	13.331103	11.880115	14.481599
Tsubulata_002822	0	0	0	0	0	0	0	0
Tsubulata_002824	43.194126	49.876156	51.247055	46.844795	53.638695	33.456161	37.077171	33.622635
Tsubulata_002826	1.123637	1.433368	0.899546	4.048769	5.47157	0.880674	0.673752	0.776924
Tsubulata_002827	0.592728	0.485026	0.141045	0	0.294574	0	0.612234	0
Tsubulata_002829	0	0	0	0	0	0	0	0
Tsubulata_002831	26.826797	28.394491	33.322861	44.636417	56.440331	28.437948	28.945803	27.945145
Tsubulata_002832	0	0	0	0	0	0	0	0
Tsubulata_002833	8.872809	10.26013	10.858603	11.612306	8.280828	7.323841	7.258564	7.068758
Tsubulata_002834	20.430206	19.128178	18.213331	27.913105	24.347233	24.973227	22.798592	22.681408
Tsubulata_002836	3.496718	3.528922	4.117287	5.030376	3.867229	2.330952	2.643473	2.282294
Tsubulata_002838	0	0	0	0	0	0	0	0
Tsubulata_002839	0	0	0	0	0.162575	0	0	0
Tsubulata_002840	5.784163	9.294101	8.947059	20.582458	18.117493	6.446291	6.838517	4.925093
Tsubulata_002841	0	0	0	0	0	0	0	0
Tsubulata_002842	13.317171	13.009008	14.929361	16.73093	13.842146	9.226862	10.163423	8.15757
Tsubulata_002843	67.534653	64.892509	64.311424	71.633514	66.048172	61.780251	64.428864	59.47995
Tsubulata_002844	0	0	0	0	0	0	0	0
Tsubulata_002845	0	0	0	0	0	0	0	0
Tsubulata_002846	0.488543	0.758945	0.428044	0.348587	1.405427	0.501039	1.234956	0.898166
Tsubulata_002847	11.764356	13.196559	15.853537	20.761513	19.024565	22.175793	18.391396	19.901253
Tsubulata_002852	0	0	0	0	0	0	0	0
Tsubulata_002854	0	0	0	0	0	0	0	0
Tsubulata_002856	0	0	0	0	0	0	0	0
Tsubulata_002857	0.40901	0.106316	0.10615	0.16061	0.167014	0.244802	0	0.146994
Tsubulata_002859	4.126324	4.57629	5.472542	2.925621	6.083735	2.975895	3.218554	4.640221
Tsubulata_002860	0	0.166472	0	0.415331	0.240368	0.317512	0.332038	0.145957
Tsubulata_002861	0.534899	0.66861	0.67838	0.503801	0.431192	0.323734	0.427636	0.27711
Tsubulata_002866	0	0	0.056265	0	0	0	0	0
Tsubulata_002869	0	0	0	0	0	0	0	0
Tsubulata_002870	29.617722	34.688663	33.780338	28.360132	32.635612	31.175381	31.10725	29.321075
Tsubulata_002872	11.030278	13.303335	13.134901	18.024635	15.284659	10.308962	12.45129	11.577862
Tsubulata_002874	0.360007	0.356989	0.60098	0	0.352857	10.460721	15.656227	11.346522
Tsubulata_002875	0	0	0	0	0	0	0	0
Tsubulata_002876	16.293745	19.666513	24.789345	22.241074	17.494608	21.39142	17.054466	17.971823
Tsubulata_002877	0	0	0	0	0	0	0	0
Tsubulata_002878	38.06823	37.466991	39.576523	58.922119	45.41761	30.913473	30.36956	34.507385
Tsubulata_002880	0	0	0	0.337011	0	0	0	0
Tsubulata_002881	12.733091	12.276308	13.608197	16.950272	15.609547	14.580525	12.991655	14.484212
Tsubulata_002883	125.274765	136.835297	149.612061	172.439941	152.722198	124.779671	132.219193	132.984543
Tsubulata_002885	20.39566	24.144197	25.59869	27.313448	25.087976	24.430466	23.571114	22.652246
Tsubulata_002887	12.651077	10.600586	11.013455	15.044504	8.824268	4.368093	4.54049	3.962757
Tsubulata_002889	0	0	0	0	0	0	0	0
Tsubulata_002890	16.937975	15.237499	15.075699	17.755955	17.229441	19.888742	19.432278	20.891645
Tsubulata_002891	0	0	0	0	0	0	0	0
Tsubulata_002892	0	0	0	0	0	0	0	0
Tsubulata_002895	13.828086	13.872182	13.966372	15.243237	19.00259	16.650936	11.887652	12.497297
Tsubulata_002897	0.21889	0	0.084996	1.287084	1.880659	1.18208	0.156634	0.556909
Tsubulata_002898	36.883659	35.244953	34.100334	34.971985	33.14735	40.95919	37.561562	43.293797
Tsubulata_002899	4.472601	7.021076	3.032467	4.280481	8.527113	2.172848	2.98397	4.408493
Tsubulata_002900	9.423513	9.485893	8.326907	3.876161	5.097423	4.241926	4.84269	5.259477
Tsubulata_002901	90.653915	73.15274	72.089951	61.087986	64.640678	109.965561	109.116692	102.41851
Tsubulata_002902	83.74456	99.921761	80.688164	63.538803	75.427628	71.131958	69.350334	76.566467
Tsubulata_002903	74.997406	79.519753	88.484604	57.10207	57.432457	50.955051	45.589268	43.455254
Tsubulata_002907	3.998911	4.367824	5.1609	9.776034	10.16443	4.720391	3.940571	4.356464
Tsubulata_002908	237.876938	246.644882	250.042633	203.432312	201.640274	164.299393	158.723312	163.388184
Tsubulata_002909	11.332195	14.303333	14.21117	25.697657	24.395672	11.667871	10.250393	10.121962
Tsubulata_002911	142.379379	146.709152	160.350433	237.81514	245.970978	167.679855	182.604294	178.400833
Tsubulata_002912	62.221329	52.522747	51.230953	34.482853	41.597744	85.319206	78.175217	76.137672
Tsubulata_002914	0	0	0	0	0	0	0	0
Tsubulata_002917	9.456309	7.363904	7.538916	8.028567	8.737855	10.362828	9.978958	10.123924
Tsubulata_002918	4.533678	7.099939	4.948987	5.73938	4.960745	3.395028	3.398604	4.723915
Tsubulata_002919	0	0	0	0	0	0	0	0
Tsubulata_002920	4.737995	3.25235	4.614254	9.270496	8.78967	5.924327	7.161495	4.971497
Tsubulata_002922	0	0.54477	0.126627	1.562443	1.05716	0	0.257957	0
Tsubulata_002925	0	0	0	0.073612	0	0	0	0
Tsubulata_002926	2.83171	1.615728	1.907948	2.439981	2.655778	2.268245	1.077881	0.833165
Tsubulata_002927	19.446733	21.432837	22.130112	28.623547	27.995811	18.686554	17.867697	16.666056
Tsubulata_002928	0	0	0	0.52081	0.458772	0	0	0
Tsubulata_002929	1.128074	1.092221	2.778643	1.919557	4.943285	0.972565	2.104897	1.260577
Tsubulata_002930	81.89814	67.224442	68.841026	73.195015	62.956177	137.808273	157.109604	151.737213
Tsubulata_002931	43.274406	62.213577	61.163807	48.097595	47.621742	72.475845	76.911583	80.986359
Tsubulata_002932	81.752609	90.561195	83.916786	124.774605	110.565392	84.207481	92.265526	93.951225
Tsubulata_002933	5.833537	4.954134	5.347538	5.206129	6.96609	4.578333	4.462685	4.235178
Tsubulata_002934	13.636991	13.661	13.167147	19.21026	25.490236	8.933871	6.939529	5.673953
Tsubulata_002935	1.371566	1.761755	1.079565	3.820963	3.45156	1.371655	1.105677	1.759124
Tsubulata_002936	10.918143	6.980467	9.477776	6.692698	9.018879	6.020325	5.965945	6.476193
Tsubulata_002937	50.404572	47.270935	42.00843	31.453161	32.360867	36.37104	43.119717	36.45182
Tsubulata_002938	5.278979	4.758173	6.95241	5.385439	4.123719	4.189204	3.431427	4.235502
Tsubulata_002940	23.391399	24.751579	26.855017	46.538658	51.554691	31.72378	30.053507	30.444387
Tsubulata_002941	6.971471	9.290328	10.748666	11.695266	11.978547	9.722312	9.506309	7.722436
Tsubulata_002942	0.183305	0.366936	0.322103	0.270019	0.412538	0.525081	0.200618	0.343752
Tsubulata_002943	7.620327	8.575517	8.994514	11.312667	12.843042	10.642343	11.624922	12.0191
Tsubulata_002946	13.064047	10.344115	9.710317	8.697351	9.82108	18.696993	12.895969	13.989055
Tsubulata_002947	30.586195	36.844315	37.364262	42.593754	40.609768	38.167713	46.645771	51.798576
Tsubulata_002948	4.522733	5.683841	6.559077	12.044621	9.477982	5.902649	6.601245	7.456962
Tsubulata_002949	5.514536	7.040205	7.09013	16.777384	14.182574	3.500751	3.361127	2.699787
Tsubulata_002950	16.426239	14.210874	15.31274	40.721832	30.504528	16.519354	14.622043	15.227762
Tsubulata_002951	30.487608	26.384048	24.453457	31.321348	34.846504	23.381708	23.202875	26.280506
Tsubulata_002952	0	0.855677	0.471157	0.712605	1.089642	0.560829	0	0
Tsubulata_002953	30.145117	24.793921	26.061287	25.598969	29.990362	18.124384	21.013725	22.238169
Tsubulata_002954	0	0	0	0	0	0	0	0
Tsubulata_002955	7.225101	7.890582	8.579785	11.670365	10.807375	7.655758	8.309053	9.283339
Tsubulata_002956	1.272861	1.5324	1.284959	0.713624	1.209817	0.647513	1.357602	1.283283
Tsubulata_002957	9.630015	12.142155	12.007302	17.957125	20.653336	10.177078	12.499027	9.881484
Tsubulata_002959	89.557465	91.035126	88.690872	92.047501	96.79554	63.325542	79.255173	70.164398
Tsubulata_002960	0	0	0	0	0.267325	0	0	0
Tsubulata_002962	18.183689	19.18132	17.692614	11.266986	14.424616	14.772433	11.832754	8.806468
Tsubulata_002963	81.507698	97.812576	101.959671	232.181702	166.570374	63.907639	67.26593	70.099052
Tsubulata_002964	323.877808	281.453949	286.535797	263.914368	269.270874	279.329224	290.204254	281.440338
Tsubulata_002965	42.840473	47.936954	46.13966	47.305782	54.537243	36.163185	41.069881	38.983326
Tsubulata_002966	0	0	0	0	0	0	0	0
Tsubulata_002967	10.297159	13.641026	13.728827	33.739182	35.414425	13.266724	11.333488	11.623061
Tsubulata_002968	4.89697	4.29729	7.16914	7.657107	9.773166	5.534762	7.180529	4.692885
Tsubulata_002969	1.024447	1.925018	1.489399	3.252735	2.359175	1.116885	0.420902	0.96009
Tsubulata_002970	1.534425	2.258451	2.324626	5.569313	5.740729	1.810125	2.197648	1.684861
Tsubulata_002971	4.817827	4.606405	5.529312	4.380602	5.672697	4.268279	3.63643	3.951428
Tsubulata_002974	0	0	0	0	0	0	0	0
Tsubulata_002976	15.992783	0	16.447611	10.04745	0	0	15.562742	0
Tsubulata_002977	11.084652	11.087646	10.137626	0	2.142735	1.533875	4.076341	4.004324
Tsubulata_002978	8.285834	7.181607	5.727712	0	1.78608	2.144706	3.825498	1.948511
Tsubulata_002979	3.089318	6.06371	5.544097	7.576888	10.42662	5.661095	4.043873	3.93591
Tsubulata_002980	0	0	0	0	0	0	0	0
Tsubulata_002982	59.040016	67.893135	59.69138	63.028969	63.823593	70.686317	68.137779	67.128738
Tsubulata_002984	7.112458	8.220513	8.042922	10.343759	10.741083	7.700871	7.617766	7.064513
Tsubulata_002989	38.367096	47.31089	54.687981	69.829643	73.63443	34.356621	36.780464	42.346649
Tsubulata_002993	0	0	0	0.034011	0	0	0.022344	0.028187
Tsubulata_002994	0	0	0	0	0	0	0	0
Tsubulata_002995	0	0	0	0	0	0	0	0
Tsubulata_002996	0	0	0	0	0	0	0	0
Tsubulata_002997	0	0	0	0	0	0	0	0
Tsubulata_002998	0	0	0	0	0	0.05368	0	0
Tsubulata_002999	0	0	0	0	0	0	0	0
Tsubulata_003002	0	0	0	0	0	0	0	0
Tsubulata_003003	0	0	0	0	0	0	0	0
Tsubulata_003005	0	0	0	0	0	0	0	0
Tsubulata_003006	0	0	0	0	0	0	0	0
Tsubulata_003007	0	0	0	0	0.254542	0	0.552686	0
Tsubulata_003008	96.40567	87.618706	85.431602	54.3937	67.000023	157.826004	126.896545	133.881958
Tsubulata_003009	12.618229	14.495819	11.9039	16.959766	16.000141	13.777511	11.737332	11.556067
Tsubulata_003011	0	0	0	0	0	0.16833	0.515985	0.707287
Tsubulata_003012	0	0	0	0	0	0	0	0
Tsubulata_003013	0	0	0	0	0	0	0	0
Tsubulata_003014	0	0	0	0	0	0	0	0
Tsubulata_003015	0	0	0	0	0	0	0	0
Tsubulata_003016	0	0	0	0	0	0	0	0
Tsubulata_003017	4.228871	1.36139	2.779796	3.653958	3.453489	1.856347	2.432841	2.964019
Tsubulata_003018	0	0	0	0	0	0	0	0
Tsubulata_003019	0	0	0	0	0	0	0	0
Tsubulata_003021	0	0	0.129899	0	0	0	0	0
Tsubulata_003022	8.813493	10.26204	8.82406	15.060085	16.235886	17.968893	14.563925	15.420795
Tsubulata_003023	257.253601	232.84256	258.69455	250.480408	283.30719	236.967422	271.028229	257.940063
Tsubulata_003024	114.369347	119.846992	122.820297	139.701035	143.022232	113.942749	114.149124	120.182007
Tsubulata_003025	1.672252	1.074245	1.421635	1.017209	2.283873	2.282159	1.953116	1.856183
Tsubulata_003026	240.165085	268.954285	290.468536	324.319153	322.063293	164.607346	187.245911	175.740265
Tsubulata_003027	0	0	0	0	0	0	0	0
Tsubulata_003028	2.167735	2.589812	2.958428	4.093938	4.354316	1.94404	2.318118	2.071804
Tsubulata_003029	15.541104	15.651517	14.717406	27.565092	23.590714	17.482929	16.648315	17.709215
Tsubulata_003030	0	0	0	0	0	0	0	0
Tsubulata_003031	1.368511	2.225407	1.657641	2.976998	2.022162	1.399314	1.730613	0.873814
Tsubulata_003032	16.081825	19.670673	20.272842	14.098306	12.934449	16.480175	15.456892	19.034424
Tsubulata_003033	0	0	0	0	0	0	0	0
Tsubulata_003034	0.259861	0	0.179483	0	0.248626	0	0	0
Tsubulata_003035	570.651001	424.411682	429.085815	357.167145	370.743378	393.97525	421.596802	390.890961
Tsubulata_003036	9.998152	6.984177	8.409033	11.081752	12.002577	9.35156	11.712119	10.956363
Tsubulata_003038	0	0	0	0	0	0	0	0
Tsubulata_003040	0.135278	0	0.06297	0.22126	0	0.104309	0	0
Tsubulata_003042	0	0	0	0	0	0	0	0
Tsubulata_003044	22.578472	23.716789	24.586508	22.790586	26.536173	18.815348	17.897472	18.160124
Tsubulata_003045	0	0	0	0	0	0	0	0
Tsubulata_003046	0.866769	0.478933	0.488029	1.079968	1.942491	0	0.268731	0
Tsubulata_003047	1.44082	1.486979	2.704355	3.14314	2.689858	1.129406	1.87094	1.137373
Tsubulata_003049	4.023941	6.686669	4.186838	10.499883	12.005033	7.007918	6.26631	5.715153
Tsubulata_003050	0	0.053701	0.082939	0.080562	0.037118	0	0.034953	0
Tsubulata_003051	1.831379	2.491116	1.791809	5.409257	6.167369	4.403338	5.146203	5.221924
Tsubulata_003052	0	0	0	0.054535	0	0.13792	0.070581	0
Tsubulata_003061	3.135091	4.752742	7.236655	7.104712	5.426242	5.025331	6.209546	6.091602
Tsubulata_003062	0	0	0	0	0	0	0	0
Tsubulata_003063	2.946838	3.941562	5.4267	8.239945	0	1.014192	0	0
Tsubulata_003064	0	0	0	0.107161	0	0	0	0
Tsubulata_003067	0	0	0	0.190307	0	0	0	0
Tsubulata_003069	1.73271	3.254838	5.675858	3.984164	5.193908	3.286782	4.466244	5.95113
Tsubulata_003070	293.751343	314.703888	311.304138	275.74707	286.209503	227.537796	242.485992	226.23259
Tsubulata_003072	27.264555	39.735817	41.412884	43.2644	41.655895	50.189072	43.058506	42.822983
Tsubulata_003073	0	0	0	0	0	0	0	0
Tsubulata_003075	31.805399	32.08989	30.232807	49.583096	51.743916	24.880026	30.751661	25.788965
Tsubulata_003079	0	0	0	0	0	0	0	0
Tsubulata_003081	0	0	0	0.175666	0	0	0	0
Tsubulata_003082	0	0	0	0	0	0	0	0
Tsubulata_003084	0	0	0	0	0	0	0	0
Tsubulata_003085	27.50647	26.51174	29.1581	16.231253	13.386275	10.167968	8.658891	10.133419
Tsubulata_003088	0.617249	0.77515	0.522469	0.815274	0.909239	0.669983	1.140406	0.615766
Tsubulata_003089	0	0	0	0	0	0	0	0
Tsubulata_003090	131.125137	112.080101	97.763809	81.75061	77.025848	288.337494	322.536377	327.213531
Tsubulata_003091	4.397427	8.671814	7.501765	10.299202	11.305367	7.493121	7.445067	7.069043
Tsubulata_003093	0	0.136367	0	0	0	0	0	0
Tsubulata_003095	2.469882	2.806875	2.951413	4.154118	2.684111	1.432914	1.886151	2.324956
Tsubulata_003097	45.446602	48.896591	49.225719	47.910957	48.819344	50.116138	52.270737	50.386501
Tsubulata_003098	206.939789	212.441223	219.994492	191.928879	205.622086	149.431229	152.661072	159.609512
Tsubulata_003099	0	0	0	0	0	0	0	0
Tsubulata_003100	0	0	0.10244	0	0.221555	0	0	0
Tsubulata_003101	171.940674	177.09671	162.362823	116.173241	119.242752	204.713303	178.798798	196.09758
Tsubulata_003106	2.392166	0.847217	1.493407	1.439846	2.003015	4.147789	2.262903	2.526449
Tsubulata_003107	0	0	0	0	0	0	0	0
Tsubulata_003108	0	0	0	0	0	0	0	0
Tsubulata_003109	29.404089	35.088097	35.852928	43.152229	45.457169	29.669001	28.210831	29.137892
Tsubulata_003110	8.438106	5.669739	3.897282	0.781007	2.07844	0	0	0
Tsubulata_003111	31.319248	34.649178	33.687851	55.997593	41.743336	49.646011	53.159264	53.077888
Tsubulata_003112	7.344757	8.451172	8.442793	5.415262	4.78331	8.550173	7.255723	7.248495
Tsubulata_003113	36.582001	39.621525	37.842899	52.411652	57.242878	27.064108	26.390652	32.749386
Tsubulata_003114	2.034001	0.812646	0.586277	0	0	0	0	0.259816
Tsubulata_003115	0	0	0.193451	0	0.485472	0.11212	0	0
Tsubulata_003116	0.646581	0.864546	0.806324	4.619304	8.029177	1.277887	0.921005	0.42814
Tsubulata_003117	19.466307	25.09248	25.674534	24.400341	27.404043	15.374537	17.331711	19.612452
Tsubulata_003118	0	0	0	0	0	0	0	0
Tsubulata_003119	65.901283	72.79509	65.699715	62.21104	58.420258	73.826408	70.289543	75.070763
Tsubulata_003120	57.063175	60.227432	62.360806	80.371933	70.811043	54.437199	60.700512	61.061039
Tsubulata_003124	13.131432	14.43364	15.331517	12.570904	17.938318	5.816436	7.576373	8.89453
Tsubulata_003125	0	0	0	0	0	0	0	0
Tsubulata_003126	4.832157	4.361155	5.035766	6.191448	9.544394	6.263903	5.790413	4.443491
Tsubulata_003127	0	0	0	0	0	0	0	0
Tsubulata_003128	339.213898	282.002594	240.234741	333.30658	360.942413	745.742065	693.558777	714.929382
Tsubulata_003129	0.270719	1.024404	0	1.43436	1.17029	0	0	0.263883
Tsubulata_003130	0	0	0	0	0	0	0	0
Tsubulata_003131	30.479084	32.708324	32.540222	40.860928	45.887054	27.717285	33.274635	34.744431
Tsubulata_003132	12.562588	13.717865	13.333868	17.242832	19.675707	9.553127	11.060844	10.337283
Tsubulata_003133	3.24508	3.66509	4.187051	15.227695	23.893661	2.27053	0.642719	0.399175
Tsubulata_003135	17.190241	20.127676	20.533045	26.002636	24.151506	11.687326	17.16106	13.976909
Tsubulata_003137	159.945419	179.79039	178.236984	140.949677	140.562653	102.230461	107.016945	95.306465
Tsubulata_003138	0	0	0	0	0	0	0	0
Tsubulata_003139	7.116791	7.478514	10.631698	17.338579	17.220619	8.804124	8.867764	8.545312
Tsubulata_003140	0.69751	0.807156	1.603799	1.739097	1.455795	1.034518	0.435281	0.495372
Tsubulata_003141	0	2.038955	1.325655	1.214125	0.293104	0	0	0
Tsubulata_003143	0	0	0	0	0	0	0	0
Tsubulata_003146	8.629038	9.663339	10.316641	0	2.678752	0	0	0
Tsubulata_003147	3.84849	0	5.476602	0	0	0	0	0
Tsubulata_003148	35.130669	30.010477	26.432865	23.808796	21.20196	48.783554	56.672791	58.104939
Tsubulata_003149	0	0	0	0	0	0	0	0
Tsubulata_003150	0	0	0.344522	2.501133	3.422869	0	0.296966	0.617509
Tsubulata_003151	0	0	0	0	0	0	0	0
Tsubulata_003154	325.722015	391.185852	394.815125	541.349365	481.343201	232.928833	328.361664	282.533997
Tsubulata_003156	10.103973	8.455137	11.968313	15.585478	11.214638	8.212011	9.429968	10.406408
Tsubulata_003157	0	0	0	0	0	0	0	0
Tsubulata_003158	3.439181	3.288109	3.019991	4.415967	5.675187	1.570071	1.216622	1.614129
Tsubulata_003159	8.781391	11.037884	10.20282	17.100252	17.773804	11.840533	11.657377	11.434777
Tsubulata_003160	0	0	0	0	0.157786	0	0	0
Tsubulata_003167	35.27393	42.195992	40.116486	41.830585	36.248772	28.517258	23.446924	29.016747
Tsubulata_003168	56.439384	59.700882	60.650421	83.806885	81.432396	57.665958	52.80957	47.639977
Tsubulata_003169	69.156067	80.310883	91.221634	90.416122	93.4216	67.324203	72.409691	71.519394
Tsubulata_003170	3.909816	3.242028	3.84671	5.451644	5.515176	4.556548	4.692459	4.984689
Tsubulata_003171	1.966009	0	1.599576	2.455254	4.004579	1.017235	1.752342	0.471321
Tsubulata_003172	1.481084	1.726956	1.066216	1.87388	0.558239	0	0.127797	0.210347
Tsubulata_003173	6.252647	6.573914	5.948041	6.142262	6.336182	6.873116	7.387232	6.878118
Tsubulata_003174	4.415553	4.229122	4.401502	4.139966	5.985152	5.087756	5.146659	3.944546
Tsubulata_003175	2.492041	2.798081	3.758264	5.320282	5.670666	3.423581	3.375182	3.79827
Tsubulata_003177	6.308455	19.571394	23.752777	24.009928	13.88316	9.097569	7.393988	9.146743
Tsubulata_003178	0	0	0	0	0	0	0	0
Tsubulata_003179	77.855537	92.013954	96.149445	105.490021	95.135483	111.546768	103.617699	112.541672
Tsubulata_003180	1.327182	1.26924	0.504714	0.59505	1.382726	3.229896	4.599497	5.157055
Tsubulata_003181	23.884338	26.234653	25.412178	35.894447	36.521313	31.741156	33.578648	33.393589
Tsubulata_003183	5.408444	6.237165	5.793088	5.487608	6.83898	4.351763	4.21229	4.813199
Tsubulata_003184	96.37352	100.695213	101.710464	81.189423	88.531219	46.931782	48.23814	52.818405
Tsubulata_003185	4.735926	4.522937	6.801739	0.835564	4.482213	4.267622	3.918805	3.356761
Tsubulata_003187	0	0	0	0	0	0	0	0
Tsubulata_003188	2.746848	3.110213	2.982561	3.472851	3.769556	0.586027	2.256833	1.846537
Tsubulata_003189	2.09065	3.255847	4.829829	6.568911	5.021431	2.882393	3.465539	3.938697
Tsubulata_003191	76.656601	81.209641	83.26458	108.952621	118.254028	80.315834	79.085899	91.655113
Tsubulata_003192	7.292912	6.271985	8.294816	4.068147	4.575755	7.707804	6.235311	6.885619
Tsubulata_003193	2.728288	3.18312	3.929889	1.793255	1.087125	1.948604	2.387172	1.929959
Tsubulata_003194	2322.638672	2366.227783	2162.626709	2083.286865	1987.295044	2696.020996	2461.00293	2510.468262
Tsubulata_003195	0	0	0	0	0	0	0	0
Tsubulata_003196	5.890635	6.842575	7.855603	13.758114	14.966811	17.995794	17.671711	14.821856
Tsubulata_003197	26.009714	20.118584	24.132627	29.938303	24.428375	16.605478	13.683136	13.215798
Tsubulata_003198	16.769825	20.142521	21.432947	24.482944	29.847931	29.575928	29.117939	25.076109
Tsubulata_003199	1.880593	5.850485	3.82003	34.30204	24.68034	2.637965	2.45221	2.405676
Tsubulata_003200	7.001038	8.896703	9.519885	11.880478	9.520315	5.449059	8.396749	7.794286
Tsubulata_003201	4.173357	5.649572	5.873956	10.300528	11.150162	2.84447	1.71736	2.729314
Tsubulata_003202	1.137443	0.652953	1.054558	1.652081	1.541574	1.722574	2.813802	2.714048
Tsubulata_003203	0.163382	0.096611	0.059968	0	0.057164	0	0	0.067289
Tsubulata_003205	16.205229	10.504884	16.392025	20.46546	18.207359	10.73546	12.648144	11.547606
Tsubulata_003208	0	0	0	0	0	0	0	0
Tsubulata_003211	75.295525	89.136551	88.862877	72.316597	71.438026	64.321724	66.722389	66.000183
Tsubulata_003212	5.68305	7.400533	7.693787	10.141501	8.65254	14.431075	19.392246	20.996426
Tsubulata_003213	0	0	0	0	0	0	0	0
Tsubulata_003214	2.72982	2.91674	3.424952	4.307065	6.090735	2.417005	1.612327	1.902218
Tsubulata_003215	0	0	0	0	0	0	0	0
Tsubulata_003217	0	0	0	0	0	0	0	0
Tsubulata_003218	0	0	0	0	0	0	0	0
Tsubulata_003220	43.968643	42.748905	43.780472	37.05566	25.093262	37.540051	38.74144	42.105515
Tsubulata_003221	0	0	0	0	0	0	0	0
Tsubulata_003222	5.730979	9.071552	10.6582	17.60216	23.455702	6.890421	8.50094	6.429791
Tsubulata_003223	136.312592	162.976471	157.915329	235.563156	238.772247	121.486298	116.421555	119.271484
Tsubulata_003225	76.467026	75.759262	86.554436	55.397099	78.678429	45.230942	47.507519	52.006798
Tsubulata_003226	1.773243	1.926894	1.569798	2.644751	2.197213	1.468456	1.184373	2.071676
Tsubulata_003227	9.200329	7.756769	8.344057	11.949435	10.089505	5.583076	6.919406	6.378397
Tsubulata_003229	1.351564	1.219264	1.338913	3.288308	1.611247	2.530572	2.317213	1.700219
Tsubulata_003230	19.992311	18.781883	17.447262	6.105606	9.543191	8.487705	6.277894	6.634306
Tsubulata_003232	0	0	0	0	0	0	0	0
Tsubulata_003233	0.212945	0	0.143685	0	0	0	0	0
Tsubulata_003234	1.323164	2.437109	2.556206	12.496326	5.591387	1.989876	2.022991	2.82837
Tsubulata_003236	85.377312	83.85453	85.049347	90.494164	90.647774	72.091408	77.013741	73.621216
Tsubulata_003237	59.20155	61.852295	58.113323	59.506222	55.822639	47.362309	50.058968	59.84193
Tsubulata_003238	50.377739	44.459103	41.18504	37.552303	39.927139	62.512398	62.213326	59.777035
Tsubulata_003239	0	0	0	0.211257	0.611922	1.168982	1.230789	0.901182
Tsubulata_003240	7.202758	8.114958	8.007716	10.51938	10.790568	6.487703	5.946849	5.90059
Tsubulata_003241	74.311256	80.080299	75.731094	84.113144	88.176529	58.078266	61.985363	60.585537
Tsubulata_003242	4.585381	6.41438	5.060936	6.087545	7.009131	4.473571	4.918779	4.68728
Tsubulata_003243	9.093301	9.749779	10.196545	7.002359	11.033772	24.249266	21.681747	23.011448
Tsubulata_003244	41.37336	45.630432	44.051048	51.396923	39.539623	62.8577	69.211441	67.976639
Tsubulata_003247	45.507866	48.909637	41.115616	32.036449	36.132172	65.597702	58.920677	56.624542
Tsubulata_003248	10.121799	10.390039	10.416148	14.904736	16.541008	12.994822	14.653641	14.321029
Tsubulata_003250	0.624913	0.405122	0.605587	0.216667	0.645693	0.096428	0.266231	0.175688
Tsubulata_003252	3.796006	4.902608	4.82711	6.122258	7.285526	3.781906	4.928109	5.903157
Tsubulata_003253	18.49387	21.618008	17.150505	16.191193	16.982353	17.426754	26.254517	24.461449
Tsubulata_003254	9.247714	8.928015	10.351403	11.921838	13.626033	5.474054	8.439951	5.246982
Tsubulata_003255	1.986324	1.611527	2.026812	1.812653	3.633502	1.057297	0.267842	0.464782
Tsubulata_003256	18.043343	19.50169	17.300272	20.535069	25.300776	16.801773	15.714465	15.611946
Tsubulata_003258	40.310154	46.388119	49.202763	32.950466	26.000092	28.452246	36.47707	34.901592
Tsubulata_003260	31.57127	38.690979	35.5816	48.012081	53.688374	31.650408	33.062752	35.682186
Tsubulata_003261	43.409809	46.840015	45.348385	46.620659	29.95948	37.174496	49.630661	38.621124
Tsubulata_003262	0	0	0	0	0	0	0	0
Tsubulata_003263	0	0	0.391487	0	1.045029	1.745854	1.675017	1.396539
Tsubulata_003267	0	0	0	0	0	0	0	0
Tsubulata_003268	2.135395	3.509159	3.392055	4.384704	6.110854	6.278069	9.014887	13.734674
Tsubulata_003269	3.694364	5.205065	4.391801	6.683657	10.289779	14.682039	11.048833	12.847325
Tsubulata_003270	102.756065	91.755814	87.943306	95.027573	107.832588	116.84922	124.342537	123.294693
Tsubulata_003271	93.799896	78.702248	74.776054	102.861618	94.671036	58.092781	65.637032	71.051811
Tsubulata_003272	40.961964	39.837082	48.536129	44.298126	49.955017	40.402302	43.264568	43.495895
Tsubulata_003273	1314.866943	1459.961548	1415.651123	1300.25	1128.471558	1430.146851	1250.879639	1309.906006
Tsubulata_003274	5.371062	4.348026	5.340307	7.269525	5.362487	3.545924	5.240766	4.446253
Tsubulata_003276	0.673991	0.727676	1.03599	0	0	0.617569	0.886229	0
Tsubulata_003277	10.643907	11.246949	12.076042	15.135312	12.106592	9.343352	10.455771	10.919775
Tsubulata_003278	5.830228	2.557001	3.701517	14.069528	4.146543	6.17864	4.057336	5.854403
Tsubulata_003279	35.56498	30.603945	30.995277	31.995203	30.634926	53.771832	45.519283	52.034317
Tsubulata_003280	189.064194	191.624969	187.687332	209.1763	206.424942	178.866913	206.330887	201.178223
Tsubulata_003281	16.178572	16.936106	14.65976	19.916027	23.839613	19.800131	15.761919	18.445158
Tsubulata_003282	10.160684	10.582589	12.333101	10.01573	8.761348	8.222987	8.132385	10.259828
Tsubulata_003283	63.097256	61.422504	59.50663	53.501247	72.884895	81.331207	73.760681	77.657547
Tsubulata_003286	11.967498	14.875021	16.376503	22.160048	22.608362	9.35573	10.496733	13.058925
Tsubulata_003287	0.432373	0.740394	0.300651	1.352747	1.596408	0.812915	0.439674	0.252708
Tsubulata_003288	68.107048	48.928776	48.485355	34.519596	44.740993	117.237259	107.741669	97.562157
Tsubulata_003289	0	0	0	0	0	0	0	0
Tsubulata_003290	8.447718	7.496858	7.029232	1.46791	5.93116	0	0	0
Tsubulata_003291	4.979858	5.985259	6.098759	9.291339	7.121089	6.1218	5.974133	7.218562
Tsubulata_003293	5.625332	6.426822	6.184745	7.559841	6.886327	5.488075	5.443515	5.232183
Tsubulata_003294	1.531577	1.851154	2.537627	2.621285	1.546816	1.40076	0.823441	1.248923
Tsubulata_003297	11.69633	13.456647	12.428633	13.679243	16.142733	8.892957	11.231501	10.017732
Tsubulata_003298	0.050153	0.124082	0.121133	0.231755	0	0.139488	0.124295	0.049885
Tsubulata_003299	43.001823	30.860746	27.911148	17.007273	28.434229	71.377159	64.470932	60.585106
Tsubulata_003300	9.440468	9.766257	11.418239	23.323759	26.588364	9.267928	7.830274	8.526217
Tsubulata_003301	31.550968	32.066704	29.330334	48.112621	50.510029	32.667034	33.334225	33.192612
Tsubulata_003303	17.470919	13.32676	12.834829	16.387802	17.191015	19.137682	19.655094	18.960623
Tsubulata_003304	79.489433	70.667229	78.957741	52.872181	61.540585	73.139709	70.192009	72.157051
Tsubulata_003305	32.068951	28.998425	29.845938	27.398983	29.046152	22.742744	24.42688	25.282719
Tsubulata_003307	0	0	0	0	0	0	0	0
Tsubulata_003308	0	0	0	0	0	0	0	0
Tsubulata_003309	4.944419	6.984269	6.469556	10.838766	8.6129	5.167281	6.026438	5.511473
Tsubulata_003312	0	0	0	0	0	0	0	0
Tsubulata_003314	0	0	0	0	0	0	0.880069	1.183753
Tsubulata_003316	0	0.197799	0	0	0	0	0	0
Tsubulata_003318	4.847175	4.392002	3.839536	3.550137	3.103784	7.728389	6.804291	9.810281
Tsubulata_003320	0	0	0.216689	0	0.230583	0	0	0
Tsubulata_003326	6.712802	4.9343	3.979147	3.531232	3.19763	5.973119	4.488587	7.623046
Tsubulata_003327	26.624458	30.859426	31.388367	51.015873	58.299732	30.504906	33.077606	34.103439
Tsubulata_003329	0	0.302166	0	0	0	0	0.280074	0
Tsubulata_003330	0	0	0	0	0	0	0	0
Tsubulata_003331	0	0	0	0	0	0	0	0
Tsubulata_003335	0	0	0	0	0	0	0	0
Tsubulata_003343	0	0	0	0.242908	0.111889	0	0	0
Tsubulata_003344	18.26141	18.941046	17.82222	16.9715	20.107576	19.465958	19.655251	23.856619
Tsubulata_003348	32.120773	29.355526	29.137167	11.843209	24.35372	31.898127	41.86145	49.259785
Tsubulata_003350	18.790068	20.021978	20.05192	25.958147	25.133099	17.546268	18.896477	19.676823
Tsubulata_003352	250.437469	184.45874	177.4104	137.475891	149.997986	345.132446	284.586273	280.501434
Tsubulata_003353	102.492874	76.777855	69.340714	52.860817	55.673229	94.473709	87.774147	84.698647
Tsubulata_003354	11.520493	16.532469	15.776197	41.291611	44.055027	21.262323	17.319668	16.901644
Tsubulata_003355	50.111065	57.485451	55.717464	60.09362	57.785728	50.983955	51.945808	44.332226
Tsubulata_003356	0	0	0	0	0	0	0	0
Tsubulata_003357	30.956879	36.143463	37.863171	67.173058	75.529785	46.015053	43.725182	47.642334
Tsubulata_003358	0	0	0	0	0	0	0	0
Tsubulata_003359	15.364649	23.944477	24.976376	25.269745	20.566044	9.628905	11.656075	13.465997
Tsubulata_003360	24.656578	22.658058	20.504797	14.31177	16.997547	29.387548	32.851067	36.518089
Tsubulata_003361	18.33404	16.826519	15.84252	14.217679	13.950189	21.993189	25.346285	26.757402
Tsubulata_003364	8.980075	9.988914	7.878202	12.417544	16.554129	5.470487	3.648318	5.982286
Tsubulata_003365	95.37339	111.294067	110.560463	114.892044	117.483215	96.264671	105.092972	108.459923
Tsubulata_003366	0	0	0	0	0	0	0	0
Tsubulata_003367	46.767166	43.485092	49.256546	47.04599	39.162647	41.639591	43.303963	42.143482
Tsubulata_003368	0	0	0	0	0	0	0	0
Tsubulata_003369	0.446525	0.986414	0.190284	3.226666	5.073472	0.419965	0.326874	0.111793
Tsubulata_003374	0	0	0	0	0	0	0	0
Tsubulata_003378	3.967444	4.546195	6.711033	2.829915	2.399897	4.077827	3.082207	4.417659
Tsubulata_003379	11.271775	13.744949	13.522208	14.023049	17.452414	11.789336	11.870583	14.491684
Tsubulata_003380	70.930779	90.55687	85.809456	102.041946	90.03627	78.167091	82.601959	90.55883
Tsubulata_003383	0	0	0	0	0	0	0	0
Tsubulata_003385	0.269497	0.198693	0.423613	0.283414	0.203919	0.249855	0.224354	0.34088
Tsubulata_003387	0	0	0	0	0.175492	0	0	0
Tsubulata_003389	0	0	0.720416	1.156178	0	0	0	0
Tsubulata_003390	0	0	0	0	0	0	0	0
Tsubulata_003391	0	0	0	0	0	0	0	0
Tsubulata_003394	0	0	0	0	0	0	0.045642	0.076354
Tsubulata_003401	0	0	0	0	0	0.248824	0	0
Tsubulata_003402	0	0	0	0	0	0	0.179837	0.269995
Tsubulata_003403	0	0	0	0	0	0.540713	0.806482	0.861481
Tsubulata_003404	0	0	0.039037	0	0	0.106034	0.087326	0
Tsubulata_003406	0	0	0	0	0	0	0	0
Tsubulata_003408	0	0	0	0	0	0.583197	0.178214	0.259159
Tsubulata_003412	0	0	0	0	0	0.63787	0.479237	0.733045
Tsubulata_003415	0	0	0	0	0	0.130163	0.259389	0.785315
Tsubulata_003418	0	0	0	0	0	0	0	0
Tsubulata_003419	1.450357	1.559714	1.492486	0.740106	0.699283	0.98011	2.205387	1.55865
[truncated: 28,877 more rows]
