# Supplementary material for: Comparative Proteomic Analysis of Self‐Compatible Turnera Mutants Suggests Glutathione S‐Transferase 8 Is Involved in Overcoming S‐Morph Female Self‐Incompatibility Response
Source: Plant Direct. 2025 Nov 28;9(12):e70125. doi: 10.1002/pld3.70125 (PMC12661371; doi:10.1002/pld3.70125)
Supplement: Supplementary file 3 — Data S2: Proteome Discover results for all mass spec analyses. [file PLD3-9-e70125-s002.xlsx]

## Sheet: KEY
Tab name	Species	Description
ESMAN_raw	T. scabra	Comparison of expression of all proteins / peptides identified in the pollen of self-compatible mutant (X-ray generated) vs self-incompatible T. scabra
SC_joelii_raw	T. joelii	Comparison of expression of all proteins / peptides identified in the pollen of self-compatible (spontanous mutant) vs self-incompatible T. joelii
SC_joelii_q<0.05	T. joelii	Differentially expressed proteins (FC<0.499 or FC>1.499; q-value<0.05) identified in the pollen of self-compatible vs self-incompatible T. joelii
SC_joelii_specific	T. joelii	Proteins only identified in the pollen of self-compatible T. joelii
WT_joelii_specific	T. joelii	Proteins only identified in the pollen of WT S-morph T joelii relative to the SC mutant
SC_joelii_gen2_raw	T. joelii	Comparison of expression of all proteins / peptides identified in the pollen of self-compatible (spontanous mutant) generation 1 and 2 vs self-incompatible T. joelii
Gen2_quvalue<0.05	T. joelii	Differentially expressed proteins indeitified in the pollen of first and second generation of the SC T joelii line vs WT
Gen2_Scspecific	T. joelii	Proteins only idnetified in the pollen of the two generations of SC T joelii
Gen2_Wtspecific	T. joelii	Proteins only identified in the pollen of WT S-morph relative to the two generations of SC T joelii
WT_distylous_SvL_RAW	T. joelii and T. subulata	Comparison of expression of all proteins / peptides identified in the pollen of the S-morph vs L-morph of T. joelii and T. subulata
WT_distylous_SvL_q<0.05	T. joelii and T. subulata	Differentially expressed proteins (FC<0.499 or FC>1.499; q-value<0.05) identified in the pollen of the S-morph vs L-morph of T. joelii and T subulata
WT_distylous_SvL_S_only	T. joelii and T. subulata	Proteins only identified in the pollen of the S-morph of T. joelii and T. subulata
WT_distylous_SvL_L_only	T. joelii and T. subulata	Proteins only identified in the pollen of the L-morph of T. joelii and T. subulata
T1S2_RAW	T. joelii	Comparison of the expression of all proteins identified in the pollen of self-compatible (mutant) vs self-incompatible T. joelii generated in Chafe 2014
T1S2_SC_q<0.05	T. joelii	Differentially expressed proteins (FC<0.499 or FC>1.499; q-value<0.05) identified in the pollen of Chafe's SC joelii vs WT T. joelii
T1S2_SC_only	T. joelii	Proteins only identified in Chafe's mutant line
T1S2_WT_only	T. joelii	Proteins only identified in WT S-morph T. joelii when compared to Chafe's line

## Sheet: ESMAN_raw
Protein FDR Confidence: Combined	Accession	Description	Exp. q-value: Combined	Sum PEP Score	Coverage [%]	# Peptides	# PSMs	# Unique Peptides	# AAs	MW [kDa]	calc. pI	Score Sequest HT: Sequest HT	# Peptides (by Search Engine): Sequest HT	# Razor Peptides	Abundance Ratio: (SC, Scabra) / (SI, Scabra)	Abundance Ratio Adj. P-Value: (SC, Scabra) / (SI, Scabra)	Abundances (Grouped): SC, Scabra	Abundances (Grouped): SI, Scabra	Abundances (Grouped) CV [%]: SC, Scabra	Abundances (Grouped) CV [%]: SI, Scabra	Found in Sample: [S1] F1: Sample, SC, Scabra	Found in Sample: [S2] F2: Sample, SC, Scabra	Found in Sample: [S3] F3: Sample, SC, Scabra	Found in Sample: [S4] F4: Sample, SC, Scabra	Found in Sample: [S5] F5: Sample, SC, Scabra	Found in Sample: [S6] F6: Sample, SI, Scabra	Found in Sample: [S7] F7: Sample, SI, Scabra	Found in Sample: [S8] F8: Sample, SI, Scabra	Found in Sample: [S9] F9: Sample, SI, Scabra	Found in Sample: [S10] F10: Sample, SI, Scabra	# Protein Groups	Modifications
High	KAJ4824076.1	hypothetical protein Tsubulata_037628 [Turnera subulata]	0	3.984	6	1	1	1	331	35.9	8.95	2.48	1	0	0.001			47970.9			Not Found	Not Found	Not Found	Not Found	Not Found	Not Found	Not Found	Not Found	Not Found	High	1
Checked	Annotated Sequence	Modifications	Qvality PEP	Qvality q-value	# Protein Groups	# Proteins	# PSMs	Master Protein Accessions	Positions in Master Proteins	Modifications in Master Proteins	# Missed Cleavages	Theo. MH+ [Da]	Abundance Ratio: (SC, Scabra) / (SI, Scabra)	Abundance Ratio Adj. P-Value: (SC, Scabra) / (SI, Scabra)	Abundances (Grouped): SC, Scabra	Abundances (Grouped): SI, Scabra	Abundances (Grouped) CV [%]: SC, Scabra	Abundances (Grouped) CV [%]: SI, Scabra	Quan Info	Found in Sample: [S1] F1: Sample, SC, Scabra	Found in Sample: [S2] F2: Sample, SC, Scabra	Found in Sample: [S3] F3: Sample, SC, Scabra	Found in Sample: [S4] F4: Sample, SC, Scabra	Found in Sample: [S5] F5: Sample, SC, Scabra	Found in Sample: [S6] F6: Sample, SI, Scabra	Found in Sample: [S7] F7: Sample, SI, Scabra	Found in Sample: [S8] F8: Sample, SI, Scabra	Found in Sample: [S9] F9: Sample, SI, Scabra	Found in Sample: [S10] F10: Sample, SI, Scabra	Confidence (by Search Engine): Sequest HT	Percolator q-Value (by Search Engine): Sequest HT	Percolator PEP (by Search Engine): Sequest HT	XCorr (by Search Engine): Sequest HT	Top Apex RT [min]
FALSE	[R].GLWQPFTALLGDHPSVDVK.[K]		0.00194692	0.000160398	1	1	1	KAJ4824076.1	KAJ4824076.1 [93-111]		0	2080.09	0.001			47970.9				Not Found	Not Found	Not Found	Not Found	Not Found	Not Found	Not Found	Not Found	Not Found	High	High	3.148e-05	0.0001038	2.48	27.93
High	KAJ4825554.1	hypothetical protein Tsubulata_036160 [Turnera subulata]	0	4.994	5	1	3	1	447	47.7	8.38	2.7	1	0	0.001			36748.3		21	High	Not Found	Not Found	Not Found	Not Found	High	High	Not Found	Peak Found	Not Found	1
Checked	Annotated Sequence	Modifications	Qvality PEP	Qvality q-value	# Protein Groups	# Proteins	# PSMs	Master Protein Accessions	Positions in Master Proteins	Modifications in Master Proteins	# Missed Cleavages	Theo. MH+ [Da]	Abundance Ratio: (SC, Scabra) / (SI, Scabra)	Abundance Ratio Adj. P-Value: (SC, Scabra) / (SI, Scabra)	Abundances (Grouped): SC, Scabra	Abundances (Grouped): SI, Scabra	Abundances (Grouped) CV [%]: SC, Scabra	Abundances (Grouped) CV [%]: SI, Scabra	Quan Info	Found in Sample: [S1] F1: Sample, SC, Scabra	Found in Sample: [S2] F2: Sample, SC, Scabra	Found in Sample: [S3] F3: Sample, SC, Scabra	Found in Sample: [S4] F4: Sample, SC, Scabra	Found in Sample: [S5] F5: Sample, SC, Scabra	Found in Sample: [S6] F6: Sample, SI, Scabra	Found in Sample: [S7] F7: Sample, SI, Scabra	Found in Sample: [S8] F8: Sample, SI, Scabra	Found in Sample: [S9] F9: Sample, SI, Scabra	Found in Sample: [S10] F10: Sample, SI, Scabra	Confidence (by Search Engine): Sequest HT	Percolator q-Value (by Search Engine): Sequest HT	Percolator PEP (by Search Engine): Sequest HT	XCorr (by Search Engine): Sequest HT	Top Apex RT [min]
FALSE	[R].SGCTFDSSGQGTCTTGDCGGK.[L]	3xCarbamidomethyl [C3; C13; C18]	0.000329767	0.000160398	1	1	3	KAJ4825554.1	KAJ4825554.1 [284-304]		0	2139.8	0.001			36748.3		21		High	Not Found	Not Found	Not Found	Not Found	High	High	Not Found	Peak Found	Not Found	High	3.148e-05	1.013e-05	2.7	19.61
	Confidence	Modification Name	Target Amino Acid	Position in Peptide	Site Probability	Peptide Sequence	# Modified PSMs	# Uncertain Modified PSMs	# Unmodified PSMs	Protein Accession	Protein Description	Position	Master	Motif
	High	Carbamidomethyl	C	3		SGCTFDSSGQGTCTTGDCGGK	3	0	0	KAJ4825554.1	hypothetical protein Tsubulata_036160 [Turnera subulata]	286	Master Protein	LWARSGcTFDSSG
	High	Carbamidomethyl	C	13		SGCTFDSSGQGTCTTGDCGGK	3	0	0	KAJ4825554.1	hypothetical protein Tsubulata_036160 [Turnera subulata]	296	Master Protein	SSGQGTcTTGDCG
	High	Carbamidomethyl	C	18		SGCTFDSSGQGTCTTGDCGGK	3	0	0	KAJ4825554.1	hypothetical protein Tsubulata_036160 [Turnera subulata]	301	Master Protein	TCTTGDcGGKLRC
High	KAJ4834350.1	hypothetical protein Tsubulata_051216, partial [Turnera subulata]	0	5.074	9	2	2	1	339	37.7	5	5.87	2	0	0.001			110005			Not Found	Not Found	Not Found	Not Found	Not Found	Not Found	Not Found	Not Found	High	Not Found	1
Checked	Annotated Sequence	Modifications	Qvality PEP	Qvality q-value	# Protein Groups	# Proteins	# PSMs	Master Protein Accessions	Positions in Master Proteins	Modifications in Master Proteins	# Missed Cleavages	Theo. MH+ [Da]	Abundance Ratio: (SC, Scabra) / (SI, Scabra)	Abundance Ratio Adj. P-Value: (SC, Scabra) / (SI, Scabra)	Abundances (Grouped): SC, Scabra	Abundances (Grouped): SI, Scabra	Abundances (Grouped) CV [%]: SC, Scabra	Abundances (Grouped) CV [%]: SI, Scabra	Quan Info	Found in Sample: [S1] F1: Sample, SC, Scabra	Found in Sample: [S2] F2: Sample, SC, Scabra	Found in Sample: [S3] F3: Sample, SC, Scabra	Found in Sample: [S4] F4: Sample, SC, Scabra	Found in Sample: [S5] F5: Sample, SC, Scabra	Found in Sample: [S6] F6: Sample, SI, Scabra	Found in Sample: [S7] F7: Sample, SI, Scabra	Found in Sample: [S8] F8: Sample, SI, Scabra	Found in Sample: [S9] F9: Sample, SI, Scabra	Found in Sample: [S10] F10: Sample, SI, Scabra	Confidence (by Search Engine): Sequest HT	Percolator q-Value (by Search Engine): Sequest HT	Percolator PEP (by Search Engine): Sequest HT	XCorr (by Search Engine): Sequest HT	Top Apex RT [min]
FALSE	[K].ILDHLGPLSSTFPIENR.[N]		0.0156061	0.000561853	2	2	1	KAJ4829529.1; KAJ4834350.1	KAJ4829529.1 [324-340]; KAJ4834350.1 [320-336]		0	1909.02	0.876	0.92681	107437	122631	31.86	11.06	Shared	Peak Found	High	Peak Found	Peak Found	Not Found	Peak Found	Peak Found	Peak Found	Peak Found	Peak Found	High	9.977e-05	0.00158	2.79	25.73
FALSE	[R].VTVDNPNITIGQLK.[T]		0.0396411	0.00218347	1	1	1	KAJ4834350.1	KAJ4834350.1 [10-23]		0	1511.84	0.001			110005				Not Found	Not Found	Not Found	Not Found	Not Found	Not Found	Not Found	Not Found	High	Not Found	High	0.000578	0.005334	3.08	23.91
Medium	KAJ4835711.1	hypothetical protein Tsubulata_021714, partial [Turnera subulata]	0.033	1.753	3	1	1	1	677	79.6	5.62	2.34	1	0	0.001			47632.2			Not Found	Not Found	Not Found	Not Found	Not Found	Not Found	Not Found	Not Found	Not Found	High	1
Checked	Annotated Sequence	Modifications	Qvality PEP	Qvality q-value	# Protein Groups	# Proteins	# PSMs	Master Protein Accessions	Positions in Master Proteins	Modifications in Master Proteins	# Missed Cleavages	Theo. MH+ [Da]	Abundance Ratio: (SC, Scabra) / (SI, Scabra)	Abundance Ratio Adj. P-Value: (SC, Scabra) / (SI, Scabra)	Abundances (Grouped): SC, Scabra	Abundances (Grouped): SI, Scabra	Abundances (Grouped) CV [%]: SC, Scabra	Abundances (Grouped) CV [%]: SI, Scabra	Quan Info	Found in Sample: [S1] F1: Sample, SC, Scabra	Found in Sample: [S2] F2: Sample, SC, Scabra	Found in Sample: [S3] F3: Sample, SC, Scabra	Found in Sample: [S4] F4: Sample, SC, Scabra	Found in Sample: [S5] F5: Sample, SC, Scabra	Found in Sample: [S6] F6: Sample, SI, Scabra	Found in Sample: [S7] F7: Sample, SI, Scabra	Found in Sample: [S8] F8: Sample, SI, Scabra	Found in Sample: [S9] F9: Sample, SI, Scabra	Found in Sample: [S10] F10: Sample, SI, Scabra	Confidence (by Search Engine): Sequest HT	Percolator q-Value (by Search Engine): Sequest HT	Percolator PEP (by Search Engine): Sequest HT	XCorr (by Search Engine): Sequest HT	Top Apex RT [min]
FALSE	[R].LQPGSLFFLQSNLDPDR.[Q]		0.0974902	0.00610261	1	1	1	KAJ4835711.1	KAJ4835711.1 [134-150]		0	1947	0.001			47632.2				Not Found	Not Found	Not Found	Not Found	Not Found	Not Found	Not Found	Not Found	Not Found	High	High	0.001485	0.01766	2.34	28.43
High	KAJ4835850.1	Beta-galactosidase 1 [Turnera subulata]	0	16.941	5	3	15	1	848	93.9	8.29	42.77	3	0	0.001			60038.7		52.36	Not Found	Not Found	Not Found	High	Not Found	Peak Found	Peak Found	High	Not Found	Not Found	1
Checked	Annotated Sequence	Modifications	Qvality PEP	Qvality q-value	# Protein Groups	# Proteins	# PSMs	Master Protein Accessions	Positions in Master Proteins	Modifications in Master Proteins	# Missed Cleavages	Theo. MH+ [Da]	Abundance Ratio: (SC, Scabra) / (SI, Scabra)	Abundance Ratio Adj. P-Value: (SC, Scabra) / (SI, Scabra)	Abundances (Grouped): SC, Scabra	Abundances (Grouped): SI, Scabra	Abundances (Grouped) CV [%]: SC, Scabra	Abundances (Grouped) CV [%]: SI, Scabra	Quan Info	Found in Sample: [S1] F1: Sample, SC, Scabra	Found in Sample: [S2] F2: Sample, SC, Scabra	Found in Sample: [S3] F3: Sample, SC, Scabra	Found in Sample: [S4] F4: Sample, SC, Scabra	Found in Sample: [S5] F5: Sample, SC, Scabra	Found in Sample: [S6] F6: Sample, SI, Scabra	Found in Sample: [S7] F7: Sample, SI, Scabra	Found in Sample: [S8] F8: Sample, SI, Scabra	Found in Sample: [S9] F9: Sample, SI, Scabra	Found in Sample: [S10] F10: Sample, SI, Scabra	Confidence (by Search Engine): Sequest HT	Percolator q-Value (by Search Engine): Sequest HT	Percolator PEP (by Search Engine): Sequest HT	XCorr (by Search Engine): Sequest HT	Top Apex RT [min]
FALSE	[K].EGGLDVIQTYVFWNGHEPSPGK.[Y]		4.07811e-05	0.000160398	2	2	9	KAJ4831118.1; KAJ4835850.1	KAJ4831118.1 [79-100]; KAJ4835850.1 [74-95]		0	2430.17	0.965	0.895094	256460	265827	24.18	24.96	Shared	High	High	High	Not Found	High	High	High	High	High	High	High	3.148e-05	6.591e-07	3.23	27.01
	Confidence	Modification Name	Target Amino Acid	Position in Peptide	Site Probability	Peptide Sequence	# Modified PSMs	# Uncertain Modified PSMs	# Unmodified PSMs	Protein Accession	Protein Description	Position	Master	Motif
	High	Deamidated	N	14		EGGLDVIQTYVFWNGHEPSPGK	2	0	9	KAJ4831118.1	hypothetical protein Tsubulata_010634 [Turnera subulata]	92	Master Protein	QTYVFWnGHEPSP
	High	Deamidated	N	14		EGGLDVIQTYVFWNGHEPSPGK	2	0	9	KAJ4835850.1	Beta-galactosidase 1 [Turnera subulata]	87	Master Protein	QTYVFWnGHEPSP
FALSE	[K].EGGLDVIQTYVFWNGHEPSPGK.[Y]	1xDeamidated [N14]	2.83336e-05	0.000160398	2	2	2	KAJ4831118.1; KAJ4835850.1	KAJ4831118.1 [79-100]; KAJ4835850.1 [74-95]		0	2431.16							No Quan Values	Not Found	Not Found	High	Not Found	Not Found	Not Found	Not Found	Not Found	Not Found	High	High	3.148e-05	4.112e-07	3.03
	Confidence	Modification Name	Target Amino Acid	Position in Peptide	Site Probability	Peptide Sequence	# Modified PSMs	# Uncertain Modified PSMs	# Unmodified PSMs	Protein Accession	Protein Description	Position	Master	Motif
	High	Deamidated	N	14		EGGLDVIQTYVFWNGHEPSPGK	2	0	9	KAJ4831118.1	hypothetical protein Tsubulata_010634 [Turnera subulata]	92	Master Protein	QTYVFWnGHEPSP
	High	Deamidated	N	14		EGGLDVIQTYVFWNGHEPSPGK	2	0	9	KAJ4835850.1	Beta-galactosidase 1 [Turnera subulata]	87	Master Protein	QTYVFWnGHEPSP
FALSE	[K].FASFGTPEGVCGSYR.[Q]	1xCarbamidomethyl [C11]	0.0264045	0.00133129	1	1	2	KAJ4835850.1	KAJ4835850.1 [783-797]		0	1634.73	0.001			60038.7		52.36		Not Found	Not Found	Not Found	High	Not Found	Peak Found	Peak Found	High	Not Found	Not Found	High	0.0003926	0.003147	1.98	23.62
	Confidence	Modification Name	Target Amino Acid	Position in Peptide	Site Probability	Peptide Sequence	# Modified PSMs	# Uncertain Modified PSMs	# Unmodified PSMs	Protein Accession	Protein Description	Position	Master	Motif
	High	Carbamidomethyl	C	11		FASFGTPEGVCGSYR	2	0	0	KAJ4835850.1	Beta-galactosidase 1 [Turnera subulata]	793	Master Protein	GTPEGVcGSYRQG
FALSE	[R].TDNGPFK.[A]		0.0799835	0.00500404	2	3	2	KAJ4831118.1; KAJ4835850.1	KAJ4831118.1 [154-160]; KAJ4835850.1 [149-155]		0	778.373	0.816	0.855307	96179.8	117880	39	14.08	Shared	Not Found	Peak Found	High	Peak Found	Peak Found	High	Not Found	Peak Found	Peak Found	Peak Found	High	0.001265	0.01342	1.97	19.57
High	KAJ4840199.1	Glutaredoxin-C1 [Turnera subulata]	0	5.994	17	2	12	1	125	13.4	5.5	17.5	2	0	0.001			33861.2		31.67	Not Found	Not Found	Not Found	Not Found	Not Found	Not Found	High	Not Found	Peak Found	Peak Found	1
Checked	Annotated Sequence	Modifications	Qvality PEP	Qvality q-value	# Protein Groups	# Proteins	# PSMs	Master Protein Accessions	Positions in Master Proteins	Modifications in Master Proteins	# Missed Cleavages	Theo. MH+ [Da]	Abundance Ratio: (SC, Scabra) / (SI, Scabra)	Abundance Ratio Adj. P-Value: (SC, Scabra) / (SI, Scabra)	Abundances (Grouped): SC, Scabra	Abundances (Grouped): SI, Scabra	Abundances (Grouped) CV [%]: SC, Scabra	Abundances (Grouped) CV [%]: SI, Scabra	Quan Info	Found in Sample: [S1] F1: Sample, SC, Scabra	Found in Sample: [S2] F2: Sample, SC, Scabra	Found in Sample: [S3] F3: Sample, SC, Scabra	Found in Sample: [S4] F4: Sample, SC, Scabra	Found in Sample: [S5] F5: Sample, SC, Scabra	Found in Sample: [S6] F6: Sample, SI, Scabra	Found in Sample: [S7] F7: Sample, SI, Scabra	Found in Sample: [S8] F8: Sample, SI, Scabra	Found in Sample: [S9] F9: Sample, SI, Scabra	Found in Sample: [S10] F10: Sample, SI, Scabra	Confidence (by Search Engine): Sequest HT	Percolator q-Value (by Search Engine): Sequest HT	Percolator PEP (by Search Engine): Sequest HT	XCorr (by Search Engine): Sequest HT	Top Apex RT [min]
FALSE	[R].TVPNVFIGGK.[H]		0.00672796	0.00030847	2	2	11	KAJ4840199.1; KAJ4831493.1	KAJ4840199.1 [82-91]; KAJ4831493.1 [66-75]		0	1031.59	0.965	0.994091	1.2983e+06	1.34553e+06	38.79	48.12	Shared	High	High	High	High	High	High	High	High	High	High	High	5.672e-05	0.0005235	2.05	23.75
FALSE	[K].HIGGCDTVIEK.[Y]	1xCarbamidomethyl [C5]	0.0182595	0.000686932	1	1	1	KAJ4840199.1	KAJ4840199.1 [92-102]		0	1228.6	0.001			33861.2		31.67		Not Found	Not Found	Not Found	Not Found	Not Found	Not Found	High	Not Found	Peak Found	Peak Found	High	0.0001206	0.001938	2.17	19.44
	Confidence	Modification Name	Target Amino Acid	Position in Peptide	Site Probability	Peptide Sequence	# Modified PSMs	# Uncertain Modified PSMs	# Unmodified PSMs	Protein Accession	Protein Description	Position	Master	Motif
	High	Carbamidomethyl	C	5		HIGGCDTVIEK	1	0	0	KAJ4840199.1	Glutaredoxin-C1 [Turnera subulata]	96	Master Protein	GKHIGGcDTVIEK
Medium	KAJ4841428.1	Protein component of the small (40S) ribosomal subunit [Turnera subulata]	0.022	2.005	9	1	2	1	144	15.9	10.2	4.45	1	0	0.001			66262.4			Not Found	Not Found	Not Found	Not Found	Not Found	High	High	Not Found	Not Found	Not Found	1
Checked	Annotated Sequence	Modifications	Qvality PEP	Qvality q-value	# Protein Groups	# Proteins	# PSMs	Master Protein Accessions	Positions in Master Proteins	Modifications in Master Proteins	# Missed Cleavages	Theo. MH+ [Da]	Abundance Ratio: (SC, Scabra) / (SI, Scabra)	Abundance Ratio Adj. P-Value: (SC, Scabra) / (SI, Scabra)	Abundances (Grouped): SC, Scabra	Abundances (Grouped): SI, Scabra	Abundances (Grouped) CV [%]: SC, Scabra	Abundances (Grouped) CV [%]: SI, Scabra	Quan Info	Found in Sample: [S1] F1: Sample, SC, Scabra	Found in Sample: [S2] F2: Sample, SC, Scabra	Found in Sample: [S3] F3: Sample, SC, Scabra	Found in Sample: [S4] F4: Sample, SC, Scabra	Found in Sample: [S5] F5: Sample, SC, Scabra	Found in Sample: [S6] F6: Sample, SI, Scabra	Found in Sample: [S7] F7: Sample, SI, Scabra	Found in Sample: [S8] F8: Sample, SI, Scabra	Found in Sample: [S9] F9: Sample, SI, Scabra	Found in Sample: [S10] F10: Sample, SI, Scabra	Confidence (by Search Engine): Sequest HT	Percolator q-Value (by Search Engine): Sequest HT	Percolator PEP (by Search Engine): Sequest HT	XCorr (by Search Engine): Sequest HT	Top Apex RT [min]
FALSE	[K].ELAPYDPDWYYIR.[A]		0.0636579	0.00378413	1	1	2	KAJ4841428.1	KAJ4841428.1 [46-58]		0	1700.8	0.001			66262.4				Not Found	Not Found	Not Found	Not Found	Not Found	High	High	Not Found	Not Found	Not Found	High	0.001029	0.009889	2.55	27.06
High	KAJ4842491.1	Ca(2+)-binding ATP:ADP antiporter sal1 [Turnera subulata]	0	3.853	7	1	1	1	523	56.4	5.44	3.39	1	0	0.001			49675.9		20.36	Not Found	Not Found	Not Found	Not Found	Not Found	Not Found	High	Not Found	Peak Found	Peak Found	1
Checked	Annotated Sequence	Modifications	Qvality PEP	Qvality q-value	# Protein Groups	# Proteins	# PSMs	Master Protein Accessions	Positions in Master Proteins	Modifications in Master Proteins	# Missed Cleavages	Theo. MH+ [Da]	Abundance Ratio: (SC, Scabra) / (SI, Scabra)	Abundance Ratio Adj. P-Value: (SC, Scabra) / (SI, Scabra)	Abundances (Grouped): SC, Scabra	Abundances (Grouped): SI, Scabra	Abundances (Grouped) CV [%]: SC, Scabra	Abundances (Grouped) CV [%]: SI, Scabra	Quan Info	Found in Sample: [S1] F1: Sample, SC, Scabra	Found in Sample: [S2] F2: Sample, SC, Scabra	Found in Sample: [S3] F3: Sample, SC, Scabra	Found in Sample: [S4] F4: Sample, SC, Scabra	Found in Sample: [S5] F5: Sample, SC, Scabra	Found in Sample: [S6] F6: Sample, SI, Scabra	Found in Sample: [S7] F7: Sample, SI, Scabra	Found in Sample: [S8] F8: Sample, SI, Scabra	Found in Sample: [S9] F9: Sample, SI, Scabra	Found in Sample: [S10] F10: Sample, SI, Scabra	Confidence (by Search Engine): Sequest HT	Percolator q-Value (by Search Engine): Sequest HT	Percolator PEP (by Search Engine): Sequest HT	XCorr (by Search Engine): Sequest HT	Top Apex RT [min]
FALSE	[K].LVNDTLASEGLGIYPSLSTEEVLNAIDTGISEGGPSGR.[H]		0.00245661	0.000160398	1	1	1	KAJ4842491.1	KAJ4842491.1 [269-306]		0	3831.91	0.001			49675.9		20.36		Not Found	Not Found	Not Found	Not Found	Not Found	Not Found	High	Not Found	Peak Found	Peak Found	High	3.148e-05	0.0001404	3.39	31.12
High	KAJ4842903.1	hypothetical protein Tsubulata_043380, partial [Turnera subulata]	0	8.491	4	3	16	1	1428	160	8.73	35.86	3	0	0.001			50014.7		33.49	Not Found	Not Found	Not Found	Not Found	Not Found	Peak Found	High	Not Found	Peak Found	Not Found	1
Checked	Annotated Sequence	Modifications	Qvality PEP	Qvality q-value	# Protein Groups	# Proteins	# PSMs	Master Protein Accessions	Positions in Master Proteins	Modifications in Master Proteins	# Missed Cleavages	Theo. MH+ [Da]	Abundance Ratio: (SC, Scabra) / (SI, Scabra)	Abundance Ratio Adj. P-Value: (SC, Scabra) / (SI, Scabra)	Abundances (Grouped): SC, Scabra	Abundances (Grouped): SI, Scabra	Abundances (Grouped) CV [%]: SC, Scabra	Abundances (Grouped) CV [%]: SI, Scabra	Quan Info	Found in Sample: [S1] F1: Sample, SC, Scabra	Found in Sample: [S2] F2: Sample, SC, Scabra	Found in Sample: [S3] F3: Sample, SC, Scabra	Found in Sample: [S4] F4: Sample, SC, Scabra	Found in Sample: [S5] F5: Sample, SC, Scabra	Found in Sample: [S6] F6: Sample, SI, Scabra	Found in Sample: [S7] F7: Sample, SI, Scabra	Found in Sample: [S8] F8: Sample, SI, Scabra	Found in Sample: [S9] F9: Sample, SI, Scabra	Found in Sample: [S10] F10: Sample, SI, Scabra	Confidence (by Search Engine): Sequest HT	Percolator q-Value (by Search Engine): Sequest HT	Percolator PEP (by Search Engine): Sequest HT	XCorr (by Search Engine): Sequest HT	Top Apex RT [min]
FALSE	[RK].ILFSGSIHYPR.[S]		0.000367825	0.000160398	2	5	10	KAJ4831118.1; KAJ4842903.1	KAJ4831118.1 [54-64]; KAJ4842903.1 [22-32]; [792-802]		0	1289.7	1.342	0.887994	801199	596826	26.51	39.67	Shared	High	High	High	High	High	High	High	High	High	High	High	3.148e-05	1.171e-05	2.98	23.28
FALSE	[K].LYASQGGPIILSQIENEYGTIEAAFHEK.[G]		0.0789253	0.00500404	1	1	1	KAJ4842903.1	KAJ4842903.1 [126-153]		0	3078.54	0.001			50014.7		33.49		Not Found	Not Found	Not Found	Not Found	Not Found	Peak Found	High	Not Found	Peak Found	Not Found	High	0.001265	0.01328	3.01	29.34
FALSE	[R].SDNEPFK.[IQY]		0.109585	0.0067328	3	3	5	KAJ4830522.1; KAJ4846177.1; KAJ4842903.1	KAJ4830522.1 [387-393]; KAJ4846177.1 [144-150]; KAJ4842903.1 [892-898]		0	836.378	0.509	0.832967	244287	479515	80.38	45.34	Shared	Peak Found	High	High	Not Found	Peak Found	High	High	Peak Found	Peak Found	High	High	0.001647	0.02075	1.97	19.67
High	KAJ4839726.1	hypothetical protein Tsubulata_040274 [Turnera subulata]	0	20.592	11	6	12	4	778	85.6	7.4	27.25	6	1	0.097	0.875859	32813.6	339516	149.3	67.75	Not Found	High	High	Not Found	Peak Found	High	High	High	High	High	1
Checked	Annotated Sequence	Modifications	Qvality PEP	Qvality q-value	# Protein Groups	# Proteins	# PSMs	Master Protein Accessions	Positions in Master Proteins	Modifications in Master Proteins	# Missed Cleavages	Theo. MH+ [Da]	Abundance Ratio: (SC, Scabra) / (SI, Scabra)	Abundance Ratio Adj. P-Value: (SC, Scabra) / (SI, Scabra)	Abundances (Grouped): SC, Scabra	Abundances (Grouped): SI, Scabra	Abundances (Grouped) CV [%]: SC, Scabra	Abundances (Grouped) CV [%]: SI, Scabra	Quan Info	Found in Sample: [S1] F1: Sample, SC, Scabra	Found in Sample: [S2] F2: Sample, SC, Scabra	Found in Sample: [S3] F3: Sample, SC, Scabra	Found in Sample: [S4] F4: Sample, SC, Scabra	Found in Sample: [S5] F5: Sample, SC, Scabra	Found in Sample: [S6] F6: Sample, SI, Scabra	Found in Sample: [S7] F7: Sample, SI, Scabra	Found in Sample: [S8] F8: Sample, SI, Scabra	Found in Sample: [S9] F9: Sample, SI, Scabra	Found in Sample: [S10] F10: Sample, SI, Scabra	Confidence (by Search Engine): Sequest HT	Percolator q-Value (by Search Engine): Sequest HT	Percolator PEP (by Search Engine): Sequest HT	XCorr (by Search Engine): Sequest HT	Top Apex RT [min]
FALSE	[K].NVDQTLPLDANK.[I]		0.00345564	0.000160398	1	5	2	KAJ4839726.1	KAJ4839726.1 [404-415]		0	1327.69	2.083		160992	77302.6		43.95		Not Found	High	Not Found	Not Found	Not Found	High	Peak Found	Not Found	Not Found	Not Found	High	3.148e-05	0.0002196	1.9	22.49
FALSE	[K].GGLAIADVIFGK.[Y]		0.00123136	0.000160398	1	9	6	KAJ4839726.1	KAJ4839726.1 [561-572]		0	1160.67	0.454	0.933791	32813.6	72200.9	90.93	47.86		Not Found	High	High	Not Found	Peak Found	High	High	High	Peak Found	High	High	3.148e-05	5.71e-05	2.85	28.35
FALSE	[RK].EGDVSSIMCSYNR.[V]	1xCarbamidomethyl [C9]	8.32611e-05	0.000160398	2	17	1	KAJ4839726.1; KAJ4835776.1	KAJ4839726.1 [298-310]; KAJ4835776.1 [299-311]		0	1517.64	1.855		172356	92895.4		14.5	Shared	Not Found	High	Not Found	Not Found	Not Found	Peak Found	Peak Found	Not Found	Peak Found	Not Found	High	3.148e-05	1.689e-06	2.31	23.18
	Confidence	Modification Name	Target Amino Acid	Position in Peptide	Site Probability	Peptide Sequence	# Modified PSMs	# Uncertain Modified PSMs	# Unmodified PSMs	Protein Accession	Protein Description	Position	Master	Motif
	High	Carbamidomethyl	C	9		EGDVSSIMCSYNR	1	0	0	KAJ4839726.1	hypothetical protein Tsubulata_040274 [Turnera subulata]	306	Master Protein	DVSSIMcSYNRVN
	High	Carbamidomethyl	C	9		EGDVSSIMCSYNR	1	0	0	KAJ4835776.1	hypothetical protein Tsubulata_049596 [Turnera subulata]	307	Master Protein	DVSSIMcSYNRVN
FALSE	[K].VLQLGNTNR.[G]		0.0153846	0.000561853	2	11	1	KAJ4839726.1; KAJ4835776.1	KAJ4839726.1 [109-117]; KAJ4835776.1 [110-118]		0	1014.57							No Quan Values	Not Found	High	Not Found	Not Found	Not Found	Not Found	Not Found	Not Found	Not Found	Not Found	High	9.977e-05	0.001555	2.08
FALSE	[K].IVTPLDALSAYGEVNYK.[V]		0.0342429	0.00169585	1	3	1	KAJ4839726.1	KAJ4839726.1 [443-459]		0	1852.97	0.888		82010.8	92386.3		23.95		Not Found	Peak Found	Not Found	Not Found	Not Found	Peak Found	Peak Found	Not Found	High	Not Found	High	0.0004965	0.00441	2.18	28.07
FALSE	[R].VAEQDMVETFLRPFEMCIK.[E]	1xCarbamidomethyl [C17]	0.0974902	0.00610261	1	5	1	KAJ4839726.1	KAJ4839726.1 [279-297]		0	2343.12	0.612		47618.3	77767.6		20.35		Not Found	Peak Found	Not Found	Not Found	Not Found	Peak Found	High	Not Found	Not Found	Not Found	High	0.001485	0.0176	3.17	29.15
	Confidence	Modification Name	Target Amino Acid	Position in Peptide	Site Probability	Peptide Sequence	# Modified PSMs	# Uncertain Modified PSMs	# Unmodified PSMs	Protein Accession	Protein Description	Position	Master	Motif
	High	Carbamidomethyl	C	17		VAEQDMVETFLRPFEMCIK	1	0	0	KAJ4839726.1	hypothetical protein Tsubulata_040274 [Turnera subulata]	295	Master Protein	LRPFEMcIKEGDV
High	KAJ4845586.1	hypothetical protein Tsubulata_033401 [Turnera subulata]	0	69.118	15	9	60	9	714	75.4	5.08	162.92	9	0	0.114	0.575812	732784	6.40567e+06	151.16	38.47	Peak Found	High	High	High	High	High	High	High	High	High	1
Checked	Annotated Sequence	Modifications	Qvality PEP	Qvality q-value	# Protein Groups	# Proteins	# PSMs	Master Protein Accessions	Positions in Master Proteins	Modifications in Master Proteins	# Missed Cleavages	Theo. MH+ [Da]	Abundance Ratio: (SC, Scabra) / (SI, Scabra)	Abundance Ratio Adj. P-Value: (SC, Scabra) / (SI, Scabra)	Abundances (Grouped): SC, Scabra	Abundances (Grouped): SI, Scabra	Abundances (Grouped) CV [%]: SC, Scabra	Abundances (Grouped) CV [%]: SI, Scabra	Quan Info	Found in Sample: [S1] F1: Sample, SC, Scabra	Found in Sample: [S2] F2: Sample, SC, Scabra	Found in Sample: [S3] F3: Sample, SC, Scabra	Found in Sample: [S4] F4: Sample, SC, Scabra	Found in Sample: [S5] F5: Sample, SC, Scabra	Found in Sample: [S6] F6: Sample, SI, Scabra	Found in Sample: [S7] F7: Sample, SI, Scabra	Found in Sample: [S8] F8: Sample, SI, Scabra	Found in Sample: [S9] F9: Sample, SI, Scabra	Found in Sample: [S10] F10: Sample, SI, Scabra	Confidence (by Search Engine): Sequest HT	Percolator q-Value (by Search Engine): Sequest HT	Percolator PEP (by Search Engine): Sequest HT	XCorr (by Search Engine): Sequest HT	Top Apex RT [min]
FALSE	[R].YYSSEDLEFDSAR.[D]		0.00015019	0.000160398	1	1	6	KAJ4845586.1	KAJ4845586.1 [154-166]		0	1581.67	0.191	0.785132	103158	540609	135.23	28.63		Not Found	High	Peak Found	Peak Found	Peak Found	High	High	High	High	High	High	3.148e-05	3.64e-06	2.84	23.28
FALSE	[K].SEGIQDSSAPIVASFSSR.[G]		2.73745e-07	0.000160398	1	1	8	KAJ4845586.1	KAJ4845586.1 [431-448]		0	1837.89	0.143	0.809995	64804.5	454739	124.37	34.84		Not Found	High	High	Not Found	High	High	High	High	High	High	High	3.148e-05	9.541e-10	3.78	24.7
FALSE	[R].TVTNVGVADSNYK.[A]		4.41828e-05	0.000160398	1	2	7	KAJ4845586.1	KAJ4845586.1 [629-641]		0	1367.68	0.148	0.777872	164612	1.11397e+06	139.07	45.44		Peak Found	High	Peak Found	High	Peak Found	High	High	High	High	High	High	3.148e-05	7.356e-07	3.16	20.63
FALSE	[R].YYSSEDLEFDSARDSVGHGTDAASIAAGNIVR.[N]	1xDeamidated [N29]	0.000189606	0.000160398	1	1	1	KAJ4845586.1	KAJ4845586.1 [154-185]		1	3374.54	0.535	0.809995	45929.8	85793.1	39.93	35.44		Not Found	Peak Found	Not Found	Not Found	Peak Found	Peak Found	Not Found	High	Not Found	Not Found	High	3.148e-05	4.932e-06	4.3	24.1
	Confidence	Modification Name	Target Amino Acid	Position in Peptide	Site Probability	Peptide Sequence	# Modified PSMs	# Uncertain Modified PSMs	# Unmodified PSMs	Protein Accession	Protein Description	Position	Master	Motif
	High	Deamidated	N	29		YYSSEDLEFDSARDSVGHGTDAASIAAGNIVR	1	0	1	KAJ4845586.1	hypothetical protein Tsubulata_033401 [Turnera subulata]	182	Master Protein	ASIAAGnIVRNAS
FALSE	[K].ASHPDWSPSAIK.[S]		0.00228446	0.000160398	1	5	9	KAJ4845586.1	KAJ4845586.1 [513-524]		0	1295.64	0.284	0.812613	202715	714883	89.23	54.52		Not Found	High	Not Found	Peak Found	Peak Found	High	High	High	High	High	High	3.148e-05	0.0001283	2.67	20.92
FALSE	[R].GEILKSEGIQDSSAPIVASFSSR.[G]		4.68337e-05	0.000160398	1	1	4	KAJ4845586.1	KAJ4845586.1 [426-448]		1	2378.22	0.519	0.777872	240852	463924	31.93	19.42		Not Found	Peak Found	Not Found	Peak Found	Peak Found	High	High	High	High	Not Found	High	3.148e-05	7.939e-07	3.68	24.4
FALSE	[R].DSVGHGTDAASIAAGNIVR.[N]		2.8778e-06	0.000160398	1	1	11	KAJ4845586.1	KAJ4845586.1 [167-185]		0	1810.9	0.127	0.777872	140678	1.10698e+06	147.84	45.49		Peak Found	High	Peak Found	Not Found	Peak Found	High	High	High	High	High	High	3.148e-05	2.065e-08	3.26	22.48
FALSE	[R].GTIGSVAPWIFSVAASTTDR.[L]		0.000227468	0.000160398	1	1	7	KAJ4845586.1	KAJ4845586.1 [281-300]		0	2036.04	1.436		265730	185021		46.22		Not Found	High	Not Found	Not Found	Not Found	High	High	High	High	Peak Found	High	3.148e-05	6.243e-06	3.41	29.32
FALSE	[R].YYSSEDLEFDSARDSVGHGTDAASIAAGNIVR.[N]		0.00458494	0.00030847	1	1	1	KAJ4845586.1	KAJ4845586.1 [154-185]		1	3373.56							No Quan Values	Not Found	Not Found	Not Found	Not Found	Not Found	Not Found	Not Found	High	Not Found	Not Found	High	5.672e-05	0.0003191	2.88
	Confidence	Modification Name	Target Amino Acid	Position in Peptide	Site Probability	Peptide Sequence	# Modified PSMs	# Uncertain Modified PSMs	# Unmodified PSMs	Protein Accession	Protein Description	Position	Master	Motif
	High	Deamidated	N	29		YYSSEDLEFDSARDSVGHGTDAASIAAGNIVR	1	0	1	KAJ4845586.1	hypothetical protein Tsubulata_033401 [Turnera subulata]	182	Master Protein	ASIAAGnIVRNAS
FALSE	[K].VPESEAFK.[LI]		0.0306112	0.00158721	1	3	6	KAJ4845586.1	KAJ4845586.1 [616-623]		0	906.457	0.344	0.886644	477930	1.39049e+06	94.83	42.78		Not Found	High	Not Found	Not Found	High	High	High	High	High	Peak Found	High	0.0004378	0.003788	1.43	20.08
High	KAJ4849733.1	putative beta-D-xylosidase 6 [Turnera subulata]	0	55.771	20	12	38	12	793	87.5	6.76	87.71	12	0	0.137	0.641456	284610	2.08101e+06	137.38	42.73	Peak Found	High	Peak Found	Peak Found	High	High	High	High	High	High	1
Checked	Annotated Sequence	Modifications	Qvality PEP	Qvality q-value	# Protein Groups	# Proteins	# PSMs	Master Protein Accessions	Positions in Master Proteins	Modifications in Master Proteins	# Missed Cleavages	Theo. MH+ [Da]	Abundance Ratio: (SC, Scabra) / (SI, Scabra)	Abundance Ratio Adj. P-Value: (SC, Scabra) / (SI, Scabra)	Abundances (Grouped): SC, Scabra	Abundances (Grouped): SI, Scabra	Abundances (Grouped) CV [%]: SC, Scabra	Abundances (Grouped) CV [%]: SI, Scabra	Quan Info	Found in Sample: [S1] F1: Sample, SC, Scabra	Found in Sample: [S2] F2: Sample, SC, Scabra	Found in Sample: [S3] F3: Sample, SC, Scabra	Found in Sample: [S4] F4: Sample, SC, Scabra	Found in Sample: [S5] F5: Sample, SC, Scabra	Found in Sample: [S6] F6: Sample, SI, Scabra	Found in Sample: [S7] F7: Sample, SI, Scabra	Found in Sample: [S8] F8: Sample, SI, Scabra	Found in Sample: [S9] F9: Sample, SI, Scabra	Found in Sample: [S10] F10: Sample, SI, Scabra	Confidence (by Search Engine): Sequest HT	Percolator q-Value (by Search Engine): Sequest HT	Percolator PEP (by Search Engine): Sequest HT	XCorr (by Search Engine): Sequest HT	Top Apex RT [min]
FALSE	[K].LPMTWYPESFTK.[I]		0.000370513	0.000160398	1	1	4	KAJ4849733.1	KAJ4849733.1 [602-613]		0	1499.72	0.304	0.815065	50770.2	166914	107.86	38.65		Not Found	High	Not Found	Peak Found	Peak Found	High	High	Peak Found	High	Not Found	High	3.148e-05	1.179e-05	2.26	26.43
FALSE	[R].YSFNAVVTEQDLEDTFQTPFR.[T]		1.22734e-06	0.000160398	1	1	6	KAJ4849733.1	KAJ4849733.1 [249-269]		0	2507.17	0.777		63382.3	81601.4		27.98		Not Found	High	Not Found	Not Found	High	High	High	High	High	Not Found	High	3.148e-05	6.782e-09	4.3	28.69
FALSE	[K].SPEDAVAITIK.[A]		0.000718656	0.000160398	1	1	1	KAJ4849733.1	KAJ4849733.1 [331-341]		0	1143.63	1.29	0.951408	223328	173099	97.63	17.11		Not Found	High	Peak Found	Not Found	Not Found	Peak Found	Peak Found	Peak Found	Peak Found	Peak Found	High	3.148e-05	2.808e-05	2.04	23.38
FALSE	[R].FYIGDQVYGFGR.[G]		0.00286136	0.000160398	1	1	1	KAJ4849733.1	KAJ4849733.1 [636-647]		0	1421.68	0.254	0.781729	53773.9	211423	100.91	37.07		Peak Found	Peak Found	Not Found	Peak Found	Peak Found	Peak Found	Peak Found	Peak Found	High	Peak Found	High	3.148e-05	0.0001722	2.08	26.11
FALSE	[R].HGQLAVDQGK.[L]		0.000324999	0.000160398	1	1	2	KAJ4849733.1	KAJ4849733.1 [355-364]		0	1052.55	0.728	0.911416	77707.3	106677	77.79	31.78		Not Found	High	Not Found	Not Found	Peak Found	Peak Found	High	Not Found	Peak Found	Not Found	High	3.148e-05	1.003e-05	2.66	18.86
FALSE	[K].KPVILVLTGGGPLDVSFAR.[D]		7.70054e-07	0.000160398	1	1	3	KAJ4849733.1	KAJ4849733.1 [548-566]		0	1939.14	0.739	0.944356	105782	143143	75.69	23.25		Not Found	High	Not Found	Peak Found	Not Found	Not Found	Peak Found	High	High	Not Found	High	3.148e-05	3.702e-09	3.84	27.05
FALSE	[K].AGMDINCGSYVAR.[H]	1xCarbamidomethyl [C7]; 1xOxidation [M3]	0.00014482	0.000160398	1	1	4	KAJ4849733.1	KAJ4849733.1 [342-354]		0	1429.62	1.029	0.985651	95781.3	93039.1	60.99	36.98		Not Found	High	Not Found	Not Found	Peak Found	Peak Found	High	High	High	Peak Found	High	3.148e-05	3.462e-06	2.68	20.46
	Confidence	Modification Name	Target Amino Acid	Position in Peptide	Site Probability	Peptide Sequence	# Modified PSMs	# Uncertain Modified PSMs	# Unmodified PSMs	Protein Accession	Protein Description	Position	Master	Motif
	High	Carbamidomethyl	C	7		AGMDINCGSYVAR	4	0	0	KAJ4849733.1	putative beta-D-xylosidase 6 [Turnera subulata]	348	Master Protein	AGMDINcGSYVAR
	High	Oxidation	M	3		AGMDINCGSYVAR	4	0	0	KAJ4849733.1	putative beta-D-xylosidase 6 [Turnera subulata]	344	Master Protein	ITIKAGmDINCGS
FALSE	[R].ALAEIIFGEYNPAGK.[L]		1.96854e-05	0.000160398	1	1	6	KAJ4849733.1	KAJ4849733.1 [587-601]		0	1592.83	0.828	0.955518	205079	247640	71.98	43.21		Not Found	High	Not Found	Not Found	High	High	High	High	Peak Found	High	High	3.148e-05	2.559e-07	2.91	27.39
FALSE	[R].GQETPGEDPMVASAYAIAYVK.[G]		0.0145288	0.000561853	1	1	2	KAJ4849733.1	KAJ4849733.1 [169-189]		0	2197.05	0.001			65296.6		15.61		Not Found	Not Found	Not Found	Not Found	Not Found	Not Found	High	Not Found	High	Not Found	High	9.977e-05	0.001436	2.72	26.55
FALSE	[R].TLALEAAR.[Q]		0.0410415	0.00230843	1	1	2	KAJ4849733.1	KAJ4849733.1 [411-418]		0	844.489	0.306	0.777872	161075	526347	74.12	36.73		Peak Found	Peak Found	Peak Found	Peak Found	Peak Found	Peak Found	Peak Found	High	High	Peak Found	High	0.0006197	0.005567	1.53	21.47
FALSE	[R].QGIVLVK.[N]		0.0567127	0.0034665	1	1	4	KAJ4849733.1	KAJ4849733.1 [419-425]		0	756.498	0.791	0.938621	184539	233363	66.37	31.27		Not Found	High	Not Found	Not Found	High	Peak Found	Peak Found	High	High	Not Found	High	0.0009345	0.008535	1.57	22.25
FALSE	[R].SDPASGYPGR.[T]		0.105413	0.00652531	1	1	3	KAJ4849733.1	KAJ4849733.1 [623-632]		0	1006.46	0.814	0.936316	121881	149809	81.76	33.8		Not Found	Peak Found	Not Found	Not Found	Peak Found	Peak Found	High	High	High	Not Found	High	0.001613	0.01953	1.58	19.25
High	KAJ4849916.1	hypothetical protein Tsubulata_048992 [Turnera subulata]	0	34.281	32	4	17	4	263	27.2	4.94	53.37	4	0	0.169	0.828283	114380	675873	117.89	9.1	Peak Found	High	Not Found	Not Found	Not Found	High	High	High	High	High	1
Checked	Annotated Sequence	Modifications	Qvality PEP	Qvality q-value	# Protein Groups	# Proteins	# PSMs	Master Protein Accessions	Positions in Master Proteins	Modifications in Master Proteins	# Missed Cleavages	Theo. MH+ [Da]	Abundance Ratio: (SC, Scabra) / (SI, Scabra)	Abundance Ratio Adj. P-Value: (SC, Scabra) / (SI, Scabra)	Abundances (Grouped): SC, Scabra	Abundances (Grouped): SI, Scabra	Abundances (Grouped) CV [%]: SC, Scabra	Abundances (Grouped) CV [%]: SI, Scabra	Quan Info	Found in Sample: [S1] F1: Sample, SC, Scabra	Found in Sample: [S2] F2: Sample, SC, Scabra	Found in Sample: [S3] F3: Sample, SC, Scabra	Found in Sample: [S4] F4: Sample, SC, Scabra	Found in Sample: [S5] F5: Sample, SC, Scabra	Found in Sample: [S6] F6: Sample, SI, Scabra	Found in Sample: [S7] F7: Sample, SI, Scabra	Found in Sample: [S8] F8: Sample, SI, Scabra	Found in Sample: [S9] F9: Sample, SI, Scabra	Found in Sample: [S10] F10: Sample, SI, Scabra	Confidence (by Search Engine): Sequest HT	Percolator q-Value (by Search Engine): Sequest HT	Percolator PEP (by Search Engine): Sequest HT	XCorr (by Search Engine): Sequest HT	Top Apex RT [min]
FALSE	[K].MNVGGGLLDPSSCGSK.[V]	1xCarbamidomethyl [C13]	0.00147692	0.000160398	1	1	3	KAJ4849916.1	KAJ4849916.1 [70-85]		0	1578.73	0.996		80129.7	80451.3		24.6		Not Found	Peak Found	Not Found	Not Found	Not Found	High	High	High	Peak Found	Peak Found	High	3.148e-05	7.211e-05	2.96	23.68
	Confidence	Modification Name	Target Amino Acid	Position in Peptide	Site Probability	Peptide Sequence	# Modified PSMs	# Uncertain Modified PSMs	# Unmodified PSMs	Protein Accession	Protein Description	Position	Master	Motif
	High	Carbamidomethyl	C	13		MNVGGGLLDPSSCGSK	3	0	0	KAJ4849916.1	hypothetical protein Tsubulata_048992 [Turnera subulata]	82	Master Protein	LLDPSScGSKVQG
FALSE	[K].VSGQVVAEFVEPR.[L]		3.93227e-05	0.000160398	1	1	5	KAJ4849916.1	KAJ4849916.1 [106-118]		0	1416.75	0.328	0.850879	79108.1	241084	96.32	18.86		Peak Found	High	Not Found	Not Found	Not Found	High	Peak Found	High	Peak Found	High	High	3.148e-05	6.29e-07	2.98	24.4
FALSE	[K].ALDPDAITIGEALEATAVSPAGNKPVDQGDAAAIQAAEAR.[V]	1xDeamidated [Q/N]	5.26752e-06	0.000160398	1	1	3	KAJ4849916.1	KAJ4849916.1 [127-166]		0	3888.95	0.001			72995.5		17.73		Not Found	Not Found	Not Found	Not Found	Not Found	Peak Found	Peak Found	High	Not Found	High	High	3.148e-05	4.548e-08	5.35	27.32
	Confidence	Modification Name	Target Amino Acid	Position in Peptide	Site Probability	Peptide Sequence	# Modified PSMs	# Uncertain Modified PSMs	# Unmodified PSMs	Protein Accession	Protein Description	Position	Master	Motif
	High	Deamidated	Q	28		ALDPDAITIGEALEATAVSPAGNKPVDQGDAAAIQAAEAR	1	0	5	KAJ4849916.1	hypothetical protein Tsubulata_048992 [Turnera subulata]	154	Master Protein	GNKPVDqGDAAAI
	High	Deamidated	N	23		ALDPDAITIGEALEATAVSPAGNKPVDQGDAAAIQAAEAR	2	0	4	KAJ4849916.1	hypothetical protein Tsubulata_048992 [Turnera subulata]	149	Master Protein	AVSPAGnKPVDQG
FALSE	[K].ALDPDAITIGEALEATAVSPAGNKPVDQGDAAAIQAAEAR.[V]		0.00125853	0.000160398	1	1	3	KAJ4849916.1	KAJ4849916.1 [127-166]		0	3887.96	0.001			166945		6.43		Not Found	Not Found	Not Found	Not Found	Not Found	High	Peak Found	Peak Found	High	Peak Found	High	3.148e-05	5.866e-05	4.67	27.32
	Confidence	Modification Name	Target Amino Acid	Position in Peptide	Site Probability	Peptide Sequence	# Modified PSMs	# Uncertain Modified PSMs	# Unmodified PSMs	Protein Accession	Protein Description	Position	Master	Motif
	High	Deamidated	Q	28		ALDPDAITIGEALEATAVSPAGNKPVDQGDAAAIQAAEAR	1	0	5	KAJ4849916.1	hypothetical protein Tsubulata_048992 [Turnera subulata]	154	Master Protein	GNKPVDqGDAAAI
	High	Deamidated	N	23		ALDPDAITIGEALEATAVSPAGNKPVDQGDAAAIQAAEAR	2	0	4	KAJ4849916.1	hypothetical protein Tsubulata_048992 [Turnera subulata]	149	Master Protein	AVSPAGnKPVDQG
FALSE	[R].AVTREDAEVVIEAEVR.[N]		0.0416148	0.00243419	1	1	3	KAJ4849916.1	KAJ4849916.1 [217-232]		1	1785.93	1.067		117948	110512		52.69		Not Found	Peak Found	Not Found	Not Found	Not Found	Peak Found	High	High	High	Peak Found	High	0.0006408	0.005698	2.42	23.16
High	KAJ4836192.1	hypothetical protein Tsubulata_013729 [Turnera subulata]	0	11.291	8	3	19	2	285	31.1	6.43	38.21	3	0	0.19	0.76929	146562	773033	98	45.76	High	High	High	Peak Found	Peak Found	High	High	Peak Found	Peak Found	High	1
Checked	Annotated Sequence	Modifications	Qvality PEP	Qvality q-value	# Protein Groups	# Proteins	# PSMs	Master Protein Accessions	Positions in Master Proteins	Modifications in Master Proteins	# Missed Cleavages	Theo. MH+ [Da]	Abundance Ratio: (SC, Scabra) / (SI, Scabra)	Abundance Ratio Adj. P-Value: (SC, Scabra) / (SI, Scabra)	Abundances (Grouped): SC, Scabra	Abundances (Grouped): SI, Scabra	Abundances (Grouped) CV [%]: SC, Scabra	Abundances (Grouped) CV [%]: SI, Scabra	Quan Info	Found in Sample: [S1] F1: Sample, SC, Scabra	Found in Sample: [S2] F2: Sample, SC, Scabra	Found in Sample: [S3] F3: Sample, SC, Scabra	Found in Sample: [S4] F4: Sample, SC, Scabra	Found in Sample: [S5] F5: Sample, SC, Scabra	Found in Sample: [S6] F6: Sample, SI, Scabra	Found in Sample: [S7] F7: Sample, SI, Scabra	Found in Sample: [S8] F8: Sample, SI, Scabra	Found in Sample: [S9] F9: Sample, SI, Scabra	Found in Sample: [S10] F10: Sample, SI, Scabra	Confidence (by Search Engine): Sequest HT	Percolator q-Value (by Search Engine): Sequest HT	Percolator PEP (by Search Engine): Sequest HT	XCorr (by Search Engine): Sequest HT	Top Apex RT [min]
FALSE	[K].IVGGSCIGGMK.[E]	1xCarbamidomethyl [C6]	0.00127697	0.000160398	1	1	4	KAJ4836192.1	KAJ4836192.1 [221-231]		0	1078.54	1.1	0.86939	608327	553189	79.18	8.14		Not Found	High	Peak Found	Peak Found	Not Found	High	High	Not Found	Peak Found	High	High	3.148e-05	5.975e-05	2.04	21.06
FALSE	[R].DQSGVLSPFK.[F]		0.00108022	0.000160398	2	2	10	KAJ4836192.1; KAJ4850812.1	KAJ4836192.1 [21-30]; KAJ4850812.1 [21-30]		0	1077.56	1.048	0.851471	1.15295e+06	1.10008e+06	29.25	6.35	Shared	High	High	High	High	High	High	High	High	High	High	High	3.148e-05	4.793e-05	2.3	24.46
FALSE	[R].KIVGGSCIGGMK.[E]	1xCarbamidomethyl [C7]	0.0171245	0.000561853	1	1	5	KAJ4836192.1	KAJ4836192.1 [220-231]		1	1206.63	0.635	0.830497	146562	230651	58.58	23.83		High	High	High	Peak Found	Peak Found	High	High	Peak Found	Peak Found	Peak Found	High	9.977e-05	0.001786	2.92	19.75
	Confidence	Modification Name	Target Amino Acid	Position in Peptide	Site Probability	Peptide Sequence	# Modified PSMs	# Uncertain Modified PSMs	# Unmodified PSMs	Protein Accession	Protein Description	Position	Master	Motif
	High	Carbamidomethyl	C	7		KIVGGSCIGGMK	5	0	0	KAJ4836192.1	hypothetical protein Tsubulata_013729 [Turnera subulata]	226	Master Protein	KIVGGScIGGMKE
High	KAJ4837472.1	hypothetical protein Tsubulata_013184 [Turnera subulata]	0	47.747	40	8	48	8	227	25.9	6.3	131.27	8	0	0.208	0.660765	1.09061e+06	5.25265e+06	156.66	69.54	Peak Found	High	High	High	High	High	High	High	High	High	1
Checked	Annotated Sequence	Modifications	Qvality PEP	Qvality q-value	# Protein Groups	# Proteins	# PSMs	Master Protein Accessions	Positions in Master Proteins	Modifications in Master Proteins	# Missed Cleavages	Theo. MH+ [Da]	Abundance Ratio: (SC, Scabra) / (SI, Scabra)	Abundance Ratio Adj. P-Value: (SC, Scabra) / (SI, Scabra)	Abundances (Grouped): SC, Scabra	Abundances (Grouped): SI, Scabra	Abundances (Grouped) CV [%]: SC, Scabra	Abundances (Grouped) CV [%]: SI, Scabra	Quan Info	Found in Sample: [S1] F1: Sample, SC, Scabra	Found in Sample: [S2] F2: Sample, SC, Scabra	Found in Sample: [S3] F3: Sample, SC, Scabra	Found in Sample: [S4] F4: Sample, SC, Scabra	Found in Sample: [S5] F5: Sample, SC, Scabra	Found in Sample: [S6] F6: Sample, SI, Scabra	Found in Sample: [S7] F7: Sample, SI, Scabra	Found in Sample: [S8] F8: Sample, SI, Scabra	Found in Sample: [S9] F9: Sample, SI, Scabra	Found in Sample: [S10] F10: Sample, SI, Scabra	Confidence (by Search Engine): Sequest HT	Percolator q-Value (by Search Engine): Sequest HT	Percolator PEP (by Search Engine): Sequest HT	XCorr (by Search Engine): Sequest HT	Top Apex RT [min]
FALSE	[R].NGFVAELNK.[K]	1xDeamidated [N1]	0.00379737	0.000160398	1	2	4	KAJ4837472.1	KAJ4837472.1 [187-195]		0	992.505	1.661		173552	104464		61.44		Not Found	High	Not Found	Not Found	Not Found	High	High	Peak Found	High	Not Found	High	3.148e-05	0.0002482	1.74	24.4
	Confidence	Modification Name	Target Amino Acid	Position in Peptide	Site Probability	Peptide Sequence	# Modified PSMs	# Uncertain Modified PSMs	# Unmodified PSMs	Protein Accession	Protein Description	Position	Master	Motif
	High	Deamidated	N	1		NGFVAELNK	4	0	2	KAJ4837472.1	hypothetical protein Tsubulata_013184 [Turnera subulata]	187	Master Protein	YCNDLRnGFVAEL
FALSE	[K].QLMIQATDFIWK.[L]		9.84446e-05	0.000160398	1	1	5	KAJ4837472.1	KAJ4837472.1 [52-63]		0	1493.78	0.766	0.922529	272716	356085	59.16	23.68		Not Found	High	Not Found	High	Not Found	High	High	High	Peak Found	Not Found	High	3.148e-05	2.088e-06	3.51	27.96
FALSE	[K].LFQQNTEADRK.[N]		0.00290321	0.000160398	1	1	7	KAJ4837472.1	KAJ4837472.1 [64-74]		1	1349.68	0.196	0.822356	191428	978692	143.77	79.31		Not Found	High	Peak Found	Peak Found	Peak Found	High	High	High	High	Peak Found	High	3.148e-05	0.0001752	2.35	19.05
FALSE	[K].APVGLVEGIADFVR.[I]		7.58918e-07	0.000160398	1	1	18	KAJ4837472.1	KAJ4837472.1 [137-150]		0	1442.8	0.219	0.781729	373686	1.70457e+06	151.41	73.27		Peak Found	High	High	High	High	High	High	High	High	High	High	3.148e-05	3.614e-09	3.63	28.21
FALSE	[R].ETYSDNFFVELLGKPVDQLWR.[E]		0.000392736	0.000160398	1	1	2	KAJ4837472.1	KAJ4837472.1 [199-219]		0	2556.28	0.181		24501	135442		65.06		Not Found	Peak Found	Not Found	Not Found	Not Found	High	High	Peak Found	Not Found	Not Found	High	3.148e-05	1.279e-05	3.46	30.19
FALSE	[R].FNNELGAEFTK.[Q]		0.00112842	0.000160398	1	1	2	KAJ4837472.1	KAJ4837472.1 [41-51]		0	1269.61	0.365	0.832803	353632	968568	132.19	55.45		Peak Found	Peak Found	Not Found	Peak Found	Peak Found	High	Peak Found	Peak Found	High	Peak Found	High	3.148e-05	5.08e-05	2.63	23.28
FALSE	[K].GTKAPVGLVEGIADFVR.[I]		0.00682588	0.00030847	1	1	6	KAJ4837472.1	KAJ4837472.1 [134-150]		1	1728.96	0.481	0.777872	148823	309406	46.21	31.75		Not Found	High	Not Found	High	Peak Found	High	High	High	High	Not Found	High	5.672e-05	0.0005351	3.62	26.4
FALSE	[R].NGFVAELNK.[K]		0.0264045	0.00133129	1	2	2	KAJ4837472.1	KAJ4837472.1 [187-195]		0	991.521	1.787		210765	117957		67.46		Not Found	High	Not Found	Not Found	Not Found	High	Peak Found	Not Found	Peak Found	Not Found	High	0.0003926	0.003128	1.43	22.36
	Confidence	Modification Name	Target Amino Acid	Position in Peptide	Site Probability	Peptide Sequence	# Modified PSMs	# Uncertain Modified PSMs	# Unmodified PSMs	Protein Accession	Protein Description	Position	Master	Motif
	High	Deamidated	N	1		NGFVAELNK	4	0	2	KAJ4837472.1	hypothetical protein Tsubulata_013184 [Turnera subulata]	187	Master Protein	YCNDLRnGFVAEL
FALSE	[R].AETTPGGIR.[F]		0.0388229	0.00218347	1	1	2	KAJ4837472.1	KAJ4837472.1 [32-40]		0	901.474	0.182	0.803231	132838	730016	148.02	77.12		Not Found	Peak Found	Peak Found	Peak Found	Peak Found	High	Peak Found	Peak Found	High	Peak Found	High	0.000578	0.005201	2.13	19.24
High	KAJ4824496.1	hypothetical protein Tsubulata_026562 [Turnera subulata]	0	4.721	10	2	4	2	222	22.7	4.6	7.96	2	0	0.214	0.641456	29190.9	136703	109.88	31.61	Peak Found	High	Not Found	Peak Found	Peak Found	High	High	Peak Found	Peak Found	Peak Found	1
Checked	Annotated Sequence	Modifications	Qvality PEP	Qvality q-value	# Protein Groups	# Proteins	# PSMs	Master Protein Accessions	Positions in Master Proteins	Modifications in Master Proteins	# Missed Cleavages	Theo. MH+ [Da]	Abundance Ratio: (SC, Scabra) / (SI, Scabra)	Abundance Ratio Adj. P-Value: (SC, Scabra) / (SI, Scabra)	Abundances (Grouped): SC, Scabra	Abundances (Grouped): SI, Scabra	Abundances (Grouped) CV [%]: SC, Scabra	Abundances (Grouped) CV [%]: SI, Scabra	Quan Info	Found in Sample: [S1] F1: Sample, SC, Scabra	Found in Sample: [S2] F2: Sample, SC, Scabra	Found in Sample: [S3] F3: Sample, SC, Scabra	Found in Sample: [S4] F4: Sample, SC, Scabra	Found in Sample: [S5] F5: Sample, SC, Scabra	Found in Sample: [S6] F6: Sample, SI, Scabra	Found in Sample: [S7] F7: Sample, SI, Scabra	Found in Sample: [S8] F8: Sample, SI, Scabra	Found in Sample: [S9] F9: Sample, SI, Scabra	Found in Sample: [S10] F10: Sample, SI, Scabra	Confidence (by Search Engine): Sequest HT	Percolator q-Value (by Search Engine): Sequest HT	Percolator PEP (by Search Engine): Sequest HT	XCorr (by Search Engine): Sequest HT	Top Apex RT [min]
FALSE	[R].TGCAFDQSGAGK.[C]	1xCarbamidomethyl [C3]	0.0171245	0.000561853	1	1	3	KAJ4824496.1	KAJ4824496.1 [54-65]		0	1198.52	1.239		68382.3	55206		44.7		Not Found	High	Not Found	Not Found	Not Found	High	High	Peak Found	Peak Found	Peak Found	High	9.977e-05	0.001784	2.02	19.34
	Confidence	Modification Name	Target Amino Acid	Position in Peptide	Site Probability	Peptide Sequence	# Modified PSMs	# Uncertain Modified PSMs	# Unmodified PSMs	Protein Accession	Protein Description	Position	Master	Motif
	High	Carbamidomethyl	C	3		TGCAFDQSGAGK	3	0	0	KAJ4824496.1	hypothetical protein Tsubulata_026562 [Turnera subulata]	56	Master Protein	FWARTGcAFDQSG
FALSE	[R].VVDSGSVVACK.[S]	1xCarbamidomethyl [C10]	0.0671941	0.00390131	1	1	1	KAJ4824496.1	KAJ4824496.1 [144-154]		0	1120.57	0.358	0.777872	29190.9	81497	74.77	24.49		Peak Found	Peak Found	Not Found	Peak Found	Peak Found	Peak Found	High	Peak Found	Peak Found	Peak Found	High	0.001046	0.01066	1.95	19.79
	Confidence	Modification Name	Target Amino Acid	Position in Peptide	Site Probability	Peptide Sequence	# Modified PSMs	# Uncertain Modified PSMs	# Unmodified PSMs	Protein Accession	Protein Description	Position	Master	Motif
	High	Carbamidomethyl	C	10		VVDSGSVVACK	1	0	0	KAJ4824496.1	hypothetical protein Tsubulata_026562 [Turnera subulata]	153	Master Protein	SGSVVAcKSACAQ
High	KAJ4826649.1	hypothetical protein Tsubulata_001526 [Turnera subulata]	0	18.299	11	4	17	4	758	79.7	7.12	44.2	4	0	0.242	0.666663	98511.9	406358	100.62	47.94	Peak Found	High	Peak Found	Peak Found	High	High	High	High	High	High	1
Checked	Annotated Sequence	Modifications	Qvality PEP	Qvality q-value	# Protein Groups	# Proteins	# PSMs	Master Protein Accessions	Positions in Master Proteins	Modifications in Master Proteins	# Missed Cleavages	Theo. MH+ [Da]	Abundance Ratio: (SC, Scabra) / (SI, Scabra)	Abundance Ratio Adj. P-Value: (SC, Scabra) / (SI, Scabra)	Abundances (Grouped): SC, Scabra	Abundances (Grouped): SI, Scabra	Abundances (Grouped) CV [%]: SC, Scabra	Abundances (Grouped) CV [%]: SI, Scabra	Quan Info	Found in Sample: [S1] F1: Sample, SC, Scabra	Found in Sample: [S2] F2: Sample, SC, Scabra	Found in Sample: [S3] F3: Sample, SC, Scabra	Found in Sample: [S4] F4: Sample, SC, Scabra	Found in Sample: [S5] F5: Sample, SC, Scabra	Found in Sample: [S6] F6: Sample, SI, Scabra	Found in Sample: [S7] F7: Sample, SI, Scabra	Found in Sample: [S8] F8: Sample, SI, Scabra	Found in Sample: [S9] F9: Sample, SI, Scabra	Found in Sample: [S10] F10: Sample, SI, Scabra	Confidence (by Search Engine): Sequest HT	Percolator q-Value (by Search Engine): Sequest HT	Percolator PEP (by Search Engine): Sequest HT	XCorr (by Search Engine): Sequest HT	Top Apex RT [min]
FALSE	[K].SAGGLGMVLANTASNGEELVADAHLLPATSVGQK.[S]		1.54949e-06	0.000160398	1	1	7	KAJ4826649.1	KAJ4826649.1 [416-449]		0	3278.67	0.343	0.777872	28511.1	83121.8	64.84	42.27		Peak Found	High	Peak Found	Not Found	High	High	High	High	High	High	High	3.148e-05	9.213e-09	4.79	28.26
FALSE	[K].SYLFSDPNPTATILFEGTK.[V]		0.00314454	0.000160398	1	1	4	KAJ4826649.1	KAJ4826649.1 [456-474]		0	2101.05	1.275		83715.6	65660.8		30.44		Not Found	High	Not Found	Not Found	Not Found	High	High	High	Peak Found	Not Found	High	3.148e-05	0.0001937	2.77	28.15
FALSE	[K].VCWLGGCFSSDILAAMDK.[A]	2xCarbamidomethyl [C2; C7]	0.00561538	0.00030847	1	1	1	KAJ4826649.1	KAJ4826649.1 [249-266]		0	2029.92	0.001			42217.9		23.12		Not Found	Not Found	Not Found	Not Found	Not Found	Peak Found	Peak Found	Not Found	High	Not Found	High	5.672e-05	0.0004137	1.49	29.43
	Confidence	Modification Name	Target Amino Acid	Position in Peptide	Site Probability	Peptide Sequence	# Modified PSMs	# Uncertain Modified PSMs	# Unmodified PSMs	Protein Accession	Protein Description	Position	Master	Motif
	High	Carbamidomethyl	C	2		VCWLGGCFSSDILAAMDK	1	0	0	KAJ4826649.1	hypothetical protein Tsubulata_001526 [Turnera subulata]	250	Master Protein	VAVYKVcWLGGCF
	High	Carbamidomethyl	C	7		VCWLGGCFSSDILAAMDK	1	0	0	KAJ4826649.1	hypothetical protein Tsubulata_001526 [Turnera subulata]	255	Master Protein	VCWLGGcFSSDIL
FALSE	[K].VSVSEPATGVK.[I]		0.00823499	0.000561853	1	1	5	KAJ4826649.1	KAJ4826649.1 [692-702]		0	1073.58	0.366	0.806038	98511.9	269497	91.77	41.39		Peak Found	Peak Found	Peak Found	Peak Found	High	High	High	High	High	Peak Found	High	9.977e-05	0.0006811	2.24	20.15
High	KAJ4835776.1	hypothetical protein Tsubulata_049596 [Turnera subulata]	0	16.196	6	4	14	2	781	86	7.53	32.12	4	0	0.246	0.717325	46076.2	187142	132.14	49.67	High	High	Peak Found	High	High	High	High	High	High	High	1
Checked	Annotated Sequence	Modifications	Qvality PEP	Qvality q-value	# Protein Groups	# Proteins	# PSMs	Master Protein Accessions	Positions in Master Proteins	Modifications in Master Proteins	# Missed Cleavages	Theo. MH+ [Da]	Abundance Ratio: (SC, Scabra) / (SI, Scabra)	Abundance Ratio Adj. P-Value: (SC, Scabra) / (SI, Scabra)	Abundances (Grouped): SC, Scabra	Abundances (Grouped): SI, Scabra	Abundances (Grouped) CV [%]: SC, Scabra	Abundances (Grouped) CV [%]: SI, Scabra	Quan Info	Found in Sample: [S1] F1: Sample, SC, Scabra	Found in Sample: [S2] F2: Sample, SC, Scabra	Found in Sample: [S3] F3: Sample, SC, Scabra	Found in Sample: [S4] F4: Sample, SC, Scabra	Found in Sample: [S5] F5: Sample, SC, Scabra	Found in Sample: [S6] F6: Sample, SI, Scabra	Found in Sample: [S7] F7: Sample, SI, Scabra	Found in Sample: [S8] F8: Sample, SI, Scabra	Found in Sample: [S9] F9: Sample, SI, Scabra	Found in Sample: [S10] F10: Sample, SI, Scabra	Confidence (by Search Engine): Sequest HT	Percolator q-Value (by Search Engine): Sequest HT	Percolator PEP (by Search Engine): Sequest HT	XCorr (by Search Engine): Sequest HT	Top Apex RT [min]
FALSE	[RK].GGPAIADVIFGK.[Y]		0.000682956	0.000160398	1	9	9	KAJ4835776.1	KAJ4835776.1 [562-573]		0	1144.64	0.294	0.79215	46076.2	156674	110.86	33.52		High	High	Peak Found	High	High	High	High	High	High	High	High	3.148e-05	2.631e-05	2.82	26.65
FALSE	[RK].EGDVSSIMCSYNR.[V]	1xCarbamidomethyl [C9]	8.32611e-05	0.000160398	2	17	1	KAJ4839726.1; KAJ4835776.1	KAJ4839726.1 [298-310]; KAJ4835776.1 [299-311]		0	1517.64	1.855		172356	92895.4		14.5	Shared	Not Found	High	Not Found	Not Found	Not Found	Peak Found	Peak Found	Not Found	Peak Found	Not Found	High	3.148e-05	1.689e-06	2.31	23.18
	Confidence	Modification Name	Target Amino Acid	Position in Peptide	Site Probability	Peptide Sequence	# Modified PSMs	# Uncertain Modified PSMs	# Unmodified PSMs	Protein Accession	Protein Description	Position	Master	Motif
	High	Carbamidomethyl	C	9		EGDVSSIMCSYNR	1	0	0	KAJ4839726.1	hypothetical protein Tsubulata_040274 [Turnera subulata]	306	Master Protein	DVSSIMcSYNRVN
	High	Carbamidomethyl	C	9		EGDVSSIMCSYNR	1	0	0	KAJ4835776.1	hypothetical protein Tsubulata_049596 [Turnera subulata]	307	Master Protein	DVSSIMcSYNRVN
FALSE	[K].YSDESYTPSCPSVR.[I]	1xCarbamidomethyl [C10]	0.0103695	0.000561853	1	1	3	KAJ4835776.1	KAJ4835776.1 [659-672]		0	1647.7	1.433		119589	83453		2.15		Not Found	High	Not Found	Not Found	Not Found	High	High	Not Found	Not Found	Not Found	High	9.977e-05	0.0009222	1.78	21.03
	Confidence	Modification Name	Target Amino Acid	Position in Peptide	Site Probability	Peptide Sequence	# Modified PSMs	# Uncertain Modified PSMs	# Unmodified PSMs	Protein Accession	Protein Description	Position	Master	Motif
	High	Carbamidomethyl	C	10		YSDESYTPSCPSVR	3	0	0	KAJ4835776.1	hypothetical protein Tsubulata_049596 [Turnera subulata]	668	Master Protein	ESYTPScPSVRID
FALSE	[K].VLQLGNTNR.[G]		0.0153846	0.000561853	2	11	1	KAJ4839726.1; KAJ4835776.1	KAJ4839726.1 [109-117]; KAJ4835776.1 [110-118]		0	1014.57							No Quan Values	Not Found	High	Not Found	Not Found	Not Found	Not Found	Not Found	Not Found	Not Found	Not Found	High	9.977e-05	0.001555	2.08
High	KAJ4843493.1	hypothetical protein Tsubulata_029124 [Turnera subulata]	0	5.477	15	1	1	1	165	17	5.25	4.48	1	0	0.281	0.575812	45475.7	161643	25.95	56.03	Peak Found	Not Found	Peak Found	Not Found	Peak Found	Peak Found	Peak Found	High	Peak Found	Peak Found	1
Checked	Annotated Sequence	Modifications	Qvality PEP	Qvality q-value	# Protein Groups	# Proteins	# PSMs	Master Protein Accessions	Positions in Master Proteins	Modifications in Master Proteins	# Missed Cleavages	Theo. MH+ [Da]	Abundance Ratio: (SC, Scabra) / (SI, Scabra)	Abundance Ratio Adj. P-Value: (SC, Scabra) / (SI, Scabra)	Abundances (Grouped): SC, Scabra	Abundances (Grouped): SI, Scabra	Abundances (Grouped) CV [%]: SC, Scabra	Abundances (Grouped) CV [%]: SI, Scabra	Quan Info	Found in Sample: [S1] F1: Sample, SC, Scabra	Found in Sample: [S2] F2: Sample, SC, Scabra	Found in Sample: [S3] F3: Sample, SC, Scabra	Found in Sample: [S4] F4: Sample, SC, Scabra	Found in Sample: [S5] F5: Sample, SC, Scabra	Found in Sample: [S6] F6: Sample, SI, Scabra	Found in Sample: [S7] F7: Sample, SI, Scabra	Found in Sample: [S8] F8: Sample, SI, Scabra	Found in Sample: [S9] F9: Sample, SI, Scabra	Found in Sample: [S10] F10: Sample, SI, Scabra	Confidence (by Search Engine): Sequest HT	Percolator q-Value (by Search Engine): Sequest HT	Percolator PEP (by Search Engine): Sequest HT	XCorr (by Search Engine): Sequest HT	Top Apex RT [min]
FALSE	[K].NNAGFPHNIVFDEDEIPSGVDASK.[I]		0.000140662	0.000160398	1	1	1	KAJ4843493.1	KAJ4843493.1 [97-120]		0	2572.2	0.281	0.777872	45475.7	161643	25.95	56.03		Peak Found	Not Found	Peak Found	Not Found	Peak Found	Peak Found	Peak Found	High	Peak Found	Peak Found	High	3.148e-05	3.335e-06	4.48	24.95
High	KAJ4829989.1	Beta-galactosidase 15 [Turnera subulata]	0	105.394	30	18	89	7	821	91.1	5.4	238.84	18	9	0.305	0.502425	1.80386e+06	5.91811e+06	47.96	30.67	High	High	High	High	Peak Found	High	High	High	High	High	1
Checked	Annotated Sequence	Modifications	Qvality PEP	Qvality q-value	# Protein Groups	# Proteins	# PSMs	Master Protein Accessions	Positions in Master Proteins	Modifications in Master Proteins	# Missed Cleavages	Theo. MH+ [Da]	Abundance Ratio: (SC, Scabra) / (SI, Scabra)	Abundance Ratio Adj. P-Value: (SC, Scabra) / (SI, Scabra)	Abundances (Grouped): SC, Scabra	Abundances (Grouped): SI, Scabra	Abundances (Grouped) CV [%]: SC, Scabra	Abundances (Grouped) CV [%]: SI, Scabra	Quan Info	Found in Sample: [S1] F1: Sample, SC, Scabra	Found in Sample: [S2] F2: Sample, SC, Scabra	Found in Sample: [S3] F3: Sample, SC, Scabra	Found in Sample: [S4] F4: Sample, SC, Scabra	Found in Sample: [S5] F5: Sample, SC, Scabra	Found in Sample: [S6] F6: Sample, SI, Scabra	Found in Sample: [S7] F7: Sample, SI, Scabra	Found in Sample: [S8] F8: Sample, SI, Scabra	Found in Sample: [S9] F9: Sample, SI, Scabra	Found in Sample: [S10] F10: Sample, SI, Scabra	Confidence (by Search Engine): Sequest HT	Percolator q-Value (by Search Engine): Sequest HT	Percolator PEP (by Search Engine): Sequest HT	XCorr (by Search Engine): Sequest HT	Top Apex RT [min]
FALSE	[K].NACVGKESCTIDVSEK.[TV]	2xCarbamidomethyl [C3; C9]	0.000561092	0.000160398	2	2	1	KAJ4838845.1; KAJ4829989.1	KAJ4838845.1 [786-801]; KAJ4829989.1 [786-801]		1	1796.82	0.582		37039.1	63613.5		94.45	Shared	Not Found	Not Found	Not Found	Peak Found	Not Found	Peak Found	Not Found	High	Not Found	Not Found	High	3.148e-05	2.04e-05	2.9	19.76
	Confidence	Modification Name	Target Amino Acid	Position in Peptide	Site Probability	Peptide Sequence	# Modified PSMs	# Uncertain Modified PSMs	# Unmodified PSMs	Protein Accession	Protein Description	Position	Master	Motif
	High	Carbamidomethyl	C	3		ESCTIDVSEK	6	0	0	KAJ4838845.1	Beta-galactosidase 15 [Turnera subulata]	794	Master Protein	CVGKEScTIDVSE
	High	Carbamidomethyl	C	3		NACVGKESCTIDVSEK	1	0	0	KAJ4838845.1	Beta-galactosidase 15 [Turnera subulata]	788	Master Protein	SIIKNAcVGKESC
	High	Carbamidomethyl	C	3		ESCTIDVSEK	6	0	0	KAJ4829989.1	Beta-galactosidase 15 [Turnera subulata]	794	Master Protein	CVGKEScTIDVSE
	High	Carbamidomethyl	C	3		NACVGKESCTIDVSEK	1	0	0	KAJ4829989.1	Beta-galactosidase 15 [Turnera subulata]	788	Master Protein	SIIKNAcVGKESC
FALSE	[K].MWTENWTGWFK.[SNL]		0.00114496	0.000160398	4	5	10	KAJ4838845.1; KAJ4846091.1; KAJ4834731.1; KAJ4829989.1	KAJ4838845.1 [246-256]; KAJ4846091.1 [222-232]; KAJ4834731.1 [247-257]; [964-974]; KAJ4829989.1 [246-256]		0	1485.66	0.711	0.777872	128730	181087	27.16	29.52	Shared	High	High	High	High	High	High	High	High	High	High	High	3.148e-05	5.194e-05	3	28.23
FALSE	[K].QENLFASQGGPIILAQIENEYGNVITSYGDAGK.[A]	1xDeamidated [N/Q]	0.000242875	0.000160398	2	2	2	KAJ4838845.1; KAJ4829989.1	KAJ4838845.1 [161-193]; KAJ4829989.1 [161-193]		0	3497.71							No Quan Values	Not Found	Not Found	Not Found	Not Found	Not Found	High	High	Not Found	Not Found	Not Found	High	3.148e-05	6.837e-06	5
	Confidence	Modification Name	Target Amino Acid	Position in Peptide	Site Probability	Peptide Sequence	# Modified PSMs	# Uncertain Modified PSMs	# Unmodified PSMs	Protein Accession	Protein Description	Position	Master	Motif
	High	Deamidated	N	3		QENLFASQGGPIILAQIENEYGNVITSYGDAGK	1	0	8	KAJ4838845.1	Beta-galactosidase 15 [Turnera subulata]	163	Master Protein	DMMKQEnLFASQG
	High	Deamidated	Q	1		QENLFASQGGPIILAQIENEYGNVITSYGDAGK	1	0	8	KAJ4838845.1	Beta-galactosidase 15 [Turnera subulata]	161	Master Protein	IVDMMKqENLFAS
	High	Deamidated	N	3		QENLFASQGGPIILAQIENEYGNVITSYGDAGK	1	0	8	KAJ4829989.1	Beta-galactosidase 15 [Turnera subulata]	163	Master Protein	DMMKQEnLFASQG
	High	Deamidated	Q	1		QENLFASQGGPIILAQIENEYGNVITSYGDAGK	1	0	8	KAJ4829989.1	Beta-galactosidase 15 [Turnera subulata]	161	Master Protein	IVDMMKqENLFAS
FALSE	[K].QENLFASQGGPIILAQIENEYGNVITSYGDAGK.[A]		2.04155e-05	0.000160398	2	2	7	KAJ4838845.1; KAJ4829989.1	KAJ4838845.1 [161-193]; KAJ4829989.1 [161-193]		0	3496.72	0.238	0.635642	45865.4	192607	51.03	34.69	Shared	Peak Found	High	High	Not Found	Peak Found	High	High	High	High	High	High	3.148e-05	2.671e-07	4.68	30.73
	Confidence	Modification Name	Target Amino Acid	Position in Peptide	Site Probability	Peptide Sequence	# Modified PSMs	# Uncertain Modified PSMs	# Unmodified PSMs	Protein Accession	Protein Description	Position	Master	Motif
	High	Deamidated	N	3		QENLFASQGGPIILAQIENEYGNVITSYGDAGK	1	0	8	KAJ4838845.1	Beta-galactosidase 15 [Turnera subulata]	163	Master Protein	DMMKQEnLFASQG
	High	Deamidated	Q	1		QENLFASQGGPIILAQIENEYGNVITSYGDAGK	1	0	8	KAJ4838845.1	Beta-galactosidase 15 [Turnera subulata]	161	Master Protein	IVDMMKqENLFAS
	High	Deamidated	N	3		QENLFASQGGPIILAQIENEYGNVITSYGDAGK	1	0	8	KAJ4829989.1	Beta-galactosidase 15 [Turnera subulata]	163	Master Protein	DMMKQEnLFASQG
	High	Deamidated	Q	1		QENLFASQGGPIILAQIENEYGNVITSYGDAGK	1	0	8	KAJ4829989.1	Beta-galactosidase 15 [Turnera subulata]	161	Master Protein	IVDMMKqENLFAS
FALSE	[R].QYNFAGNNDLVR.[F]		0.000113881	0.000160398	1	1	9	KAJ4829989.1	KAJ4829989.1 [85-96]		0	1410.68	0.285	0.379755	150078	527277	32.81	19.73		High	High	High	High	Peak Found	High	High	High	High	High	High	3.148e-05	2.533e-06	2.83	22.89
FALSE	[RK].VLLSGSIHYPR.[S]		0.000280953	0.000160398	4	4	8	KAJ4838845.1; KAJ4848912.1; KAJ4846091.1; KAJ4829989.1	KAJ4838845.1 [39-49]; KAJ4848912.1 [46-56]; KAJ4846091.1 [45-55]; KAJ4829989.1 [39-49]		0	1241.7	1.295	0.962042	737541	569542	70.86	82.21	Shared	Peak Found	High	High	Peak Found	High	High	High	High	High	High	High	3.148e-05	8.247e-06	2.85	22.35
FALSE	[R].STAEMWPDLIR.[K]		0.00162336	0.000160398	1	1	7	KAJ4829989.1	KAJ4829989.1 [50-60]		0	1318.65	0.446	0.232192	89927	201443	4.24	14.1		Not Found	High	High	Not Found	Not Found	High	High	High	High	High	High	3.148e-05	8.145e-05	2.51	26.43
FALSE	[R].TAGGPYITTSYDYDAPLDEYGNLNQPK.[YW]		1.85711e-05	0.000160398	3	4	19	KAJ4838845.1; KAJ4834731.1; KAJ4829989.1	KAJ4838845.1 [299-325]; KAJ4834731.1 [300-326]; [1017-1043]; KAJ4829989.1 [299-325]		0	2963.36	0.714	0.673833	1.02701e+06	1.438e+06	16.94	10.49	Shared	High	High	High	High	High	High	High	High	High	High	High	3.148e-05	2.374e-07	4.04	25.71
FALSE	[R].TAEDVAFAVAR.[F]		0.000149101	0.000160398	2	3	3	KAJ4838845.1; KAJ4829989.1	KAJ4838845.1 [266-276]; KAJ4829989.1 [266-276]		0	1149.59	0.307	0.532229	306374	999428	37.47	37.82	Shared	Peak Found	Peak Found	Peak Found	Peak Found	Peak Found	High	High	Peak Found	High	Peak Found	High	3.148e-05	3.596e-06	2.58	23.27
FALSE	[K].APLGTDPVVVDLLGLGK.[G]		1.47537e-08	0.000160398	2	2	9	KAJ4838845.1; KAJ4829989.1	KAJ4838845.1 [627-643]; KAJ4829989.1 [627-643]		0	1663.96	0.168	0.635642	98951.8	587448	58.98	21.81	Shared	Peak Found	High	High	Peak Found	High	High	High	High	High	High	High	3.148e-05	2.096e-11	4.36	29.68
FALSE	[K].CVTNCGQPTQR.[W]	2xCarbamidomethyl [C1; C5]	0.000607871	0.000160398	1	1	2	KAJ4829989.1	KAJ4829989.1 [683-693]		0	1320.58							No Quan Values	Not Found	Not Found	Not Found	Not Found	Not Found	Not Found	High	High	Not Found	Not Found	High	3.148e-05	2.253e-05	2.38
	Confidence	Modification Name	Target Amino Acid	Position in Peptide	Site Probability	Peptide Sequence	# Modified PSMs	# Uncertain Modified PSMs	# Unmodified PSMs	Protein Accession	Protein Description	Position	Master	Motif
	High	Carbamidomethyl	C	1		CVTNCGQPTQR	2	0	0	KAJ4829989.1	Beta-galactosidase 15 [Turnera subulata]	683	Master Protein	SYDNNKcVTNCGQ
	High	Carbamidomethyl	C	5		CVTNCGQPTQR	2	0	0	KAJ4829989.1	Beta-galactosidase 15 [Turnera subulata]	687	Master Protein	NKCVTNcGQPTQR
FALSE	[K].ESCTIDVSEK.[TV]	1xCarbamidomethyl [C3]	0.00264168	0.000160398	2	2	5	KAJ4838845.1; KAJ4829989.1	KAJ4838845.1 [792-801]; KAJ4829989.1 [792-801]		0	1167.52	0.362	0.781729	137312	379248	74.61	37.75	Shared	Peak Found	Peak Found	Peak Found	Not Found	Not Found	High	High	High	High	High	High	3.148e-05	0.0001552	2.23	20.08
	Confidence	Modification Name	Target Amino Acid	Position in Peptide	Site Probability	Peptide Sequence	# Modified PSMs	# Uncertain Modified PSMs	# Unmodified PSMs	Protein Accession	Protein Description	Position	Master	Motif
	High	Carbamidomethyl	C	3		ESCTIDVSEK	6	0	0	KAJ4838845.1	Beta-galactosidase 15 [Turnera subulata]	794	Master Protein	CVGKEScTIDVSE
	High	Carbamidomethyl	C	3		ESCTIDVSEK	6	0	0	KAJ4829989.1	Beta-galactosidase 15 [Turnera subulata]	794	Master Protein	CVGKEScTIDVSE
FALSE	[R].EGGLDAIETYVFWNSHEPVRR.[Q]		0.000644321	0.000160398	1	1	1	KAJ4829989.1	KAJ4829989.1 [64-84]		1	2475.21	0.345	0.287298	43230.4	125208	18.79	31.31		Peak Found	Peak Found	Peak Found	Peak Found	Peak Found	Peak Found	High	Peak Found	Peak Found	Peak Found	High	3.148e-05	2.454e-05	3.34	26.16
FALSE	[K].KPNSEEEPPSSLK.[W]		5.22929e-06	0.000160398	1	1	6	KAJ4829989.1	KAJ4829989.1 [423-435]		0	1441.72	0.287	0.635642	60627.5	211276	39.57	23.34		Peak Found	High	Peak Found	High	Not Found	High	High	Peak Found	High	High	High	3.148e-05	4.496e-08	3.41	19.07
FALSE	[K].GQESTNQLLDQK.[V]		0.000457619	0.000160398	2	2	2	KAJ4838845.1; KAJ4829989.1	KAJ4838845.1 [452-463]; KAJ4829989.1 [452-463]		0	1360.67	0.198	0.287298	91843.2	463261	42.18	24.49	Shared	Peak Found	Peak Found	Peak Found	Peak Found	Peak Found	High	Peak Found	Peak Found	Peak Found	High	High	3.148e-05	1.555e-05	2.87	20.74
FALSE	[K].GTCGAFEKGTCEGANDALSIIK.[N]	2xCarbamidomethyl [C3; C11]	0.000761744	0.000160398	1	1	2	KAJ4829989.1	KAJ4829989.1 [764-785]		1	2299.07	0.754		247299	327876				Not Found	Not Found	Not Found	High	Not Found	Not Found	Not Found	High	Not Found	Not Found	High	3.148e-05	3.054e-05	4	23.59
	Confidence	Modification Name	Target Amino Acid	Position in Peptide	Site Probability	Peptide Sequence	# Modified PSMs	# Uncertain Modified PSMs	# Unmodified PSMs	Protein Accession	Protein Description	Position	Master	Motif
	High	Carbamidomethyl	C	3		GTCEGANDALSIIK	4	0	0	KAJ4829989.1	Beta-galactosidase 15 [Turnera subulata]	774	Master Protein	AFEKGTcEGANDA
	High	Carbamidomethyl	C	3		GTCGAFEKGTCEGANDALSIIK	2	0	0	KAJ4829989.1	Beta-galactosidase 15 [Turnera subulata]	766	Master Protein	GDPKGTcGAFEKG
FALSE	[K].GTCEGANDALSIIK.[N]	1xCarbamidomethyl [C3]	0.000565192	0.000160398	1	1	2	KAJ4829989.1	KAJ4829989.1 [772-785]		0	1448.7	0.359	0.532229	147371	410354	13.92	35.51		Not Found	Peak Found	Peak Found	Peak Found	Not Found	Peak Found	High	High	Peak Found	Peak Found	High	3.148e-05	2.053e-05	2	23.85
	Confidence	Modification Name	Target Amino Acid	Position in Peptide	Site Probability	Peptide Sequence	# Modified PSMs	# Uncertain Modified PSMs	# Unmodified PSMs	Protein Accession	Protein Description	Position	Master	Motif
	High	Carbamidomethyl	C	3		GTCEGANDALSIIK	4	0	0	KAJ4829989.1	Beta-galactosidase 15 [Turnera subulata]	774	Master Protein	AFEKGTcEGANDA
FALSE	[K].VGLEGFDNK.[I]		0.00771732	0.000561853	2	2	1	KAJ4838845.1; KAJ4829989.1	KAJ4838845.1 [590-598]; KAJ4829989.1 [590-598]		0	978.489	0.378	0.747806	325204	859882	42.62	39.03	Shared	Peak Found	Peak Found	Peak Found	Peak Found	Not Found	Peak Found	Peak Found	High	Peak Found	Peak Found	High	9.977e-05	0.0006312	2.23	22.61
FALSE	[K].IVGYNTAK.[V]		0.126965	0.00789876	2	2	2	KAJ4838845.1; KAJ4829989.1	KAJ4838845.1 [405-412]; KAJ4829989.1 [405-412]		0	865.478	0.474	0.673833	177378	374072	35.14	25.59	Shared	Peak Found	Peak Found	Peak Found	Not Found	Peak Found	Peak Found	High	High	Peak Found	Peak Found	High	0.001876	0.02544	1.22	19.52
High	KAJ4832803.1	hypothetical protein Tsubulata_044945 [Turnera subulata]	0	11.267	27	2	11	2	89	9.9	5.48	28.73	2	0	0.309	0.726169	120466	389648	82.31	45.29	Peak Found	High	High	Peak Found	Peak Found	High	High	Peak Found	High	High	1
Checked	Annotated Sequence	Modifications	Qvality PEP	Qvality q-value	# Protein Groups	# Proteins	# PSMs	Master Protein Accessions	Positions in Master Proteins	Modifications in Master Proteins	# Missed Cleavages	Theo. MH+ [Da]	Abundance Ratio: (SC, Scabra) / (SI, Scabra)	Abundance Ratio Adj. P-Value: (SC, Scabra) / (SI, Scabra)	Abundances (Grouped): SC, Scabra	Abundances (Grouped): SI, Scabra	Abundances (Grouped) CV [%]: SC, Scabra	Abundances (Grouped) CV [%]: SI, Scabra	Quan Info	Found in Sample: [S1] F1: Sample, SC, Scabra	Found in Sample: [S2] F2: Sample, SC, Scabra	Found in Sample: [S3] F3: Sample, SC, Scabra	Found in Sample: [S4] F4: Sample, SC, Scabra	Found in Sample: [S5] F5: Sample, SC, Scabra	Found in Sample: [S6] F6: Sample, SI, Scabra	Found in Sample: [S7] F7: Sample, SI, Scabra	Found in Sample: [S8] F8: Sample, SI, Scabra	Found in Sample: [S9] F9: Sample, SI, Scabra	Found in Sample: [S10] F10: Sample, SI, Scabra	Confidence (by Search Engine): Sequest HT	Percolator q-Value (by Search Engine): Sequest HT	Percolator PEP (by Search Engine): Sequest HT	XCorr (by Search Engine): Sequest HT	Top Apex RT [min]
FALSE	[K].VTFGVLFNDDR.[C]		0.000322641	0.000160398	1	1	6	KAJ4832803.1	KAJ4832803.1 [28-38]		0	1282.64	0.436	0.789859	104155	239132	77.64	12.83		Peak Found	High	High	Not Found	Peak Found	High	High	Not Found	High	High	High	3.148e-05	9.894e-06	2.76	26.59
FALSE	[R].CANIFEALVGTLR.[A]	1xCarbamidomethyl [C1]	3.5253e-05	0.000160398	1	1	5	KAJ4832803.1	KAJ4832803.1 [39-51]		0	1463.77	0.394	0.777872	54972.8	139354	52.07	28.56		Peak Found	High	Peak Found	Peak Found	Peak Found	High	High	Peak Found	High	High	High	3.148e-05	5.47e-07	2.96	29.87
	Confidence	Modification Name	Target Amino Acid	Position in Peptide	Site Probability	Peptide Sequence	# Modified PSMs	# Uncertain Modified PSMs	# Unmodified PSMs	Protein Accession	Protein Description	Position	Master	Motif
	High	Carbamidomethyl	C	1		CANIFEALVGTLR	5	0	0	KAJ4832803.1	hypothetical protein Tsubulata_044945 [Turnera subulata]	39	Master Protein	LFNDDRcANIFEA
High	KAJ4827399.1	Hexokinase isoenzyme 2 [Turnera subulata]	0	12.523	37	3	13	2	175	18.9	5.81	29.54	3	0	0.325	0.542639	43850.9	135032	56.6	33.64	High	High	Peak Found	Peak Found	Peak Found	High	High	Peak Found	High	High	1
Checked	Annotated Sequence	Modifications	Qvality PEP	Qvality q-value	# Protein Groups	# Proteins	# PSMs	Master Protein Accessions	Positions in Master Proteins	Modifications in Master Proteins	# Missed Cleavages	Theo. MH+ [Da]	Abundance Ratio: (SC, Scabra) / (SI, Scabra)	Abundance Ratio Adj. P-Value: (SC, Scabra) / (SI, Scabra)	Abundances (Grouped): SC, Scabra	Abundances (Grouped): SI, Scabra	Abundances (Grouped) CV [%]: SC, Scabra	Abundances (Grouped) CV [%]: SI, Scabra	Quan Info	Found in Sample: [S1] F1: Sample, SC, Scabra	Found in Sample: [S2] F2: Sample, SC, Scabra	Found in Sample: [S3] F3: Sample, SC, Scabra	Found in Sample: [S4] F4: Sample, SC, Scabra	Found in Sample: [S5] F5: Sample, SC, Scabra	Found in Sample: [S6] F6: Sample, SI, Scabra	Found in Sample: [S7] F7: Sample, SI, Scabra	Found in Sample: [S8] F8: Sample, SI, Scabra	Found in Sample: [S9] F9: Sample, SI, Scabra	Found in Sample: [S10] F10: Sample, SI, Scabra	Confidence (by Search Engine): Sequest HT	Percolator q-Value (by Search Engine): Sequest HT	Percolator PEP (by Search Engine): Sequest HT	XCorr (by Search Engine): Sequest HT	Top Apex RT [min]
FALSE	[R].NYLQCAVTELLGLETSK.[N]	1xCarbamidomethyl [C5]	0.000295646	0.000160398	1	1	6	KAJ4827399.1	KAJ4827399.1 [130-146]		0	1938.98	0.652	0.69899	43850.9	67223.4	9.51	19.14		High	High	Peak Found	Peak Found	Peak Found	High	High	Peak Found	High	High	High	3.148e-05	8.832e-06	3.48	30.38
	Confidence	Modification Name	Target Amino Acid	Position in Peptide	Site Probability	Peptide Sequence	# Modified PSMs	# Uncertain Modified PSMs	# Unmodified PSMs	Protein Accession	Protein Description	Position	Master	Motif
	High	Carbamidomethyl	C	5		NYLQCAVTELLGLETSK	6	0	0	KAJ4827399.1	Hexokinase isoenzyme 2 [Turnera subulata]	134	Master Protein	YRNYLQcAVTELL
FALSE	[R].TPDLCAMHLDDSDDLQAVGSILYNATGVESSLSAR.[K]	1xCarbamidomethyl [C5]	0.00116174	0.000160398	1	1	2	KAJ4827399.1	KAJ4827399.1 [37-71]		0	3721.73	0.861		63882.7	74226		17.25		High	Not Found	Not Found	Not Found	Not Found	High	Peak Found	Not Found	Peak Found	Peak Found	High	3.148e-05	5.262e-05	3.57	29.37
	Confidence	Modification Name	Target Amino Acid	Position in Peptide	Site Probability	Peptide Sequence	# Modified PSMs	# Uncertain Modified PSMs	# Unmodified PSMs	Protein Accession	Protein Description	Position	Master	Motif
	High	Carbamidomethyl	C	5		TPDLCAMHLDDSDDLQAVGSILYNATGVESSLSAR	2	0	0	KAJ4827399.1	Hexokinase isoenzyme 2 [Turnera subulata]	41	Master Protein	LRTPDLcAMHLDD
FALSE	[R].LAGAGIVGILQK.[M]		0.00788619	0.000561853	2	2	5	KAJ4827399.1; KAJ4841570.1	KAJ4827399.1 [88-99]; KAJ4841570.1 [415-426]		0	1139.71	1.017	0.998277	124099	122022	58.27	14.65	Shared	Peak Found	High	Peak Found	Peak Found	High	Peak Found	High	High	High	Peak Found	High	9.977e-05	0.0006451	2.43	25.35
High	KAJ4842011.1	hypothetical protein Tsubulata_035152 [Turnera subulata]	0	4.305	4	2	10	1	613	67.4	7.97	19.07	2	0	0.327	0.641456	1.1894e+06	3.64139e+06	85.59	52.07	High	High	High	Peak Found	High	Peak Found	High	Peak Found	Peak Found	High	1
Checked	Annotated Sequence	Modifications	Qvality PEP	Qvality q-value	# Protein Groups	# Proteins	# PSMs	Master Protein Accessions	Positions in Master Proteins	Modifications in Master Proteins	# Missed Cleavages	Theo. MH+ [Da]	Abundance Ratio: (SC, Scabra) / (SI, Scabra)	Abundance Ratio Adj. P-Value: (SC, Scabra) / (SI, Scabra)	Abundances (Grouped): SC, Scabra	Abundances (Grouped): SI, Scabra	Abundances (Grouped) CV [%]: SC, Scabra	Abundances (Grouped) CV [%]: SI, Scabra	Quan Info	Found in Sample: [S1] F1: Sample, SC, Scabra	Found in Sample: [S2] F2: Sample, SC, Scabra	Found in Sample: [S3] F3: Sample, SC, Scabra	Found in Sample: [S4] F4: Sample, SC, Scabra	Found in Sample: [S5] F5: Sample, SC, Scabra	Found in Sample: [S6] F6: Sample, SI, Scabra	Found in Sample: [S7] F7: Sample, SI, Scabra	Found in Sample: [S8] F8: Sample, SI, Scabra	Found in Sample: [S9] F9: Sample, SI, Scabra	Found in Sample: [S10] F10: Sample, SI, Scabra	Confidence (by Search Engine): Sequest HT	Percolator q-Value (by Search Engine): Sequest HT	Percolator PEP (by Search Engine): Sequest HT	XCorr (by Search Engine): Sequest HT	Top Apex RT [min]
FALSE	[R].DLKPENVLVR.[DAESN]		0.0234144	0.00123169	2	12	4	KAJ4842011.1; KAJ4836934.1	KAJ4842011.1 [344-353]; KAJ4836934.1 [340-349]		0	1182.68	0.995	0.910338	154755	155489	36.99	30.14	Shared	Not Found	Peak Found	High	High	Not Found	High	High	Peak Found	Peak Found	Peak Found	High	0.0002387	0.00269	2.6	22.47
FALSE	[K].SSSVSAKVSDGTSSLGK.[T]		0.100724	0.00641383	1	1	6	KAJ4842011.1	KAJ4842011.1 [131-147]		1	1596.81	0.327	0.777872	1.1894e+06	3.64139e+06	85.59	52.07		High	High	High	Peak Found	High	Peak Found	High	Peak Found	Peak Found	High	High	0.001576	0.0184	2.63	22.18
High	KAJ4837631.1	Esterase/lipase/thioesterase [Turnera subulata]	0	3.7	8	2	2	2	494	54	6.1	4.66	2	0	0.34	0.542639	24647.3	72514.8	17.93	41.79	Not Found	Peak Found	Peak Found	Not Found	Peak Found	High	Peak Found	Not Found	Peak Found	High	1
Checked	Annotated Sequence	Modifications	Qvality PEP	Qvality q-value	# Protein Groups	# Proteins	# PSMs	Master Protein Accessions	Positions in Master Proteins	Modifications in Master Proteins	# Missed Cleavages	Theo. MH+ [Da]	Abundance Ratio: (SC, Scabra) / (SI, Scabra)	Abundance Ratio Adj. P-Value: (SC, Scabra) / (SI, Scabra)	Abundances (Grouped): SC, Scabra	Abundances (Grouped): SI, Scabra	Abundances (Grouped) CV [%]: SC, Scabra	Abundances (Grouped) CV [%]: SI, Scabra	Quan Info	Found in Sample: [S1] F1: Sample, SC, Scabra	Found in Sample: [S2] F2: Sample, SC, Scabra	Found in Sample: [S3] F3: Sample, SC, Scabra	Found in Sample: [S4] F4: Sample, SC, Scabra	Found in Sample: [S5] F5: Sample, SC, Scabra	Found in Sample: [S6] F6: Sample, SI, Scabra	Found in Sample: [S7] F7: Sample, SI, Scabra	Found in Sample: [S8] F8: Sample, SI, Scabra	Found in Sample: [S9] F9: Sample, SI, Scabra	Found in Sample: [S10] F10: Sample, SI, Scabra	Confidence (by Search Engine): Sequest HT	Percolator q-Value (by Search Engine): Sequest HT	Percolator PEP (by Search Engine): Sequest HT	XCorr (by Search Engine): Sequest HT	Top Apex RT [min]
FALSE	[K].VTAEKPGSDVAAETAAALAAASIVFK.[D]		0.0445974	0.00278561	1	1	1	KAJ4837631.1	KAJ4837631.1 [169-194]		0	2488.33	0.749	0.777872	27313	36461.3	14.47	24.67		Not Found	Peak Found	Not Found	Not Found	Peak Found	Peak Found	Peak Found	Not Found	Peak Found	High	High	0.0007228	0.006209	2.4	28.71
FALSE	[K].LLQTAIEVFNFADK.[H]		0.149451	0.00935871	1	1	1	KAJ4837631.1	KAJ4837631.1 [204-217]		0	1608.86	0.555		21252.3	38310.9		26.32		Not Found	Not Found	Peak Found	Not Found	Not Found	High	Not Found	Not Found	Peak Found	Peak Found	High	0.00227	0.0321	2.26	28.11
High	KAJ4835647.1	hypothetical protein Tsubulata_015323, partial [Turnera subulata]	0	23.874	18	5	15	5	550	59	5.58	41.79	5	0	0.345	0.76929	191048	554337	100.46	39.59	High	High	Not Found	High	Peak Found	High	High	High	High	High	1
Checked	Annotated Sequence	Modifications	Qvality PEP	Qvality q-value	# Protein Groups	# Proteins	# PSMs	Master Protein Accessions	Positions in Master Proteins	Modifications in Master Proteins	# Missed Cleavages	Theo. MH+ [Da]	Abundance Ratio: (SC, Scabra) / (SI, Scabra)	Abundance Ratio Adj. P-Value: (SC, Scabra) / (SI, Scabra)	Abundances (Grouped): SC, Scabra	Abundances (Grouped): SI, Scabra	Abundances (Grouped) CV [%]: SC, Scabra	Abundances (Grouped) CV [%]: SI, Scabra	Quan Info	Found in Sample: [S1] F1: Sample, SC, Scabra	Found in Sample: [S2] F2: Sample, SC, Scabra	Found in Sample: [S3] F3: Sample, SC, Scabra	Found in Sample: [S4] F4: Sample, SC, Scabra	Found in Sample: [S5] F5: Sample, SC, Scabra	Found in Sample: [S6] F6: Sample, SI, Scabra	Found in Sample: [S7] F7: Sample, SI, Scabra	Found in Sample: [S8] F8: Sample, SI, Scabra	Found in Sample: [S9] F9: Sample, SI, Scabra	Found in Sample: [S10] F10: Sample, SI, Scabra	Confidence (by Search Engine): Sequest HT	Percolator q-Value (by Search Engine): Sequest HT	Percolator PEP (by Search Engine): Sequest HT	XCorr (by Search Engine): Sequest HT	Top Apex RT [min]
FALSE	[K].MGQIGVLTGNDGEVR.[A]		0.00107239	0.000160398	1	1	4	KAJ4835647.1	KAJ4835647.1 [528-542]		0	1545.77	0.704	0.940051	105537	150008	59.24	30.25		Peak Found	High	Not Found	High	Peak Found	Peak Found	Peak Found	High	High	Not Found	High	3.148e-05	4.765e-05	2.84	23.57
FALSE	[R].ASEVLANLPAPNFNLDQLTQSFESK.[G]		9.21987e-05	0.000160398	1	1	5	KAJ4835647.1	KAJ4835647.1 [408-432]		0	2733.37	0.459	0.832803	89883	196003	74.61	29.38		High	High	Not Found	Peak Found	Not Found	Peak Found	High	High	Peak Found	High	High	3.148e-05	1.931e-06	3.62	29.52
FALSE	[R].DSIEITGGPCYDVPAGR.[R]	1xCarbamidomethyl [C10]	6.49977e-05	0.000160398	1	1	1	KAJ4835647.1	KAJ4835647.1 [384-400]		0	1806.83	1.28		134568	105130		19.69		Not Found	Peak Found	Not Found	Not Found	Not Found	Peak Found	High	Not Found	Peak Found	Not Found	High	3.148e-05	1.222e-06	2.87	24.13
	Confidence	Modification Name	Target Amino Acid	Position in Peptide	Site Probability	Peptide Sequence	# Modified PSMs	# Uncertain Modified PSMs	# Unmodified PSMs	Protein Accession	Protein Description	Position	Master	Motif
	High	Carbamidomethyl	C	10		DSIEITGGPCYDVPAGR	1	0	0	KAJ4835647.1	hypothetical protein Tsubulata_015323, partial [Turnera subulata]	393	Master Protein	EITGGPcYDVPAG
FALSE	[R].GCDGSVLIDSTPSNTAEKDSPVNNPSLEGFEVIDNAK.[A]	1xCarbamidomethyl [C2]; 1xDeamidated [N]	0.00712821	0.00030847	1	1	2	KAJ4835647.1	KAJ4835647.1 [325-361]		1	3877.79	0.983		80351.5	81718.7		39.61		Not Found	Not Found	Not Found	Not Found	Peak Found	High	Not Found	Not Found	Not Found	High	High	5.672e-05	0.0005639	3.95	25.75
	Confidence	Modification Name	Target Amino Acid	Position in Peptide	Site Probability	Peptide Sequence	# Modified PSMs	# Uncertain Modified PSMs	# Unmodified PSMs	Protein Accession	Protein Description	Position	Master	Motif
	High	Carbamidomethyl	C	2		GCDGSVLIDSTPSNTAEKDSPVNNPSLEGFEVIDNAK	3	0	0	KAJ4835647.1	hypothetical protein Tsubulata_015323, partial [Turnera subulata]	326	Master Protein	RAKCRGcDGSVLI
	High	Deamidated	N	14		GCDGSVLIDSTPSNTAEKDSPVNNPSLEGFEVIDNAK	1	0	2	KAJ4835647.1	hypothetical protein Tsubulata_015323, partial [Turnera subulata]	338	Master Protein	IDSTPSnTAEKDS
	High	Deamidated	N	24		GCDGSVLIDSTPSNTAEKDSPVNNPSLEGFEVIDNAK	1	0	2	KAJ4835647.1	hypothetical protein Tsubulata_015323, partial [Turnera subulata]	348	Master Protein	KDSPVNnPSLEGF
FALSE	[R].GCDGSVLIDSTPSNTAEKDSPVNNPSLEGFEVIDNAK.[A]	1xCarbamidomethyl [C2]	0.0100754	0.000561853	1	1	1	KAJ4835647.1	KAJ4835647.1 [325-361]		1	3876.81	1.192		174596	146458		37.39		Not Found	Peak Found	Not Found	Not Found	Not Found	Peak Found	High	Peak Found	Not Found	Not Found	High	9.977e-05	0.0008872	4.65	25.75
	Confidence	Modification Name	Target Amino Acid	Position in Peptide	Site Probability	Peptide Sequence	# Modified PSMs	# Uncertain Modified PSMs	# Unmodified PSMs	Protein Accession	Protein Description	Position	Master	Motif
	High	Carbamidomethyl	C	2		GCDGSVLIDSTPSNTAEKDSPVNNPSLEGFEVIDNAK	3	0	0	KAJ4835647.1	hypothetical protein Tsubulata_015323, partial [Turnera subulata]	326	Master Protein	RAKCRGcDGSVLI
	High	Deamidated	N	14		GCDGSVLIDSTPSNTAEKDSPVNNPSLEGFEVIDNAK	1	0	2	KAJ4835647.1	hypothetical protein Tsubulata_015323, partial [Turnera subulata]	338	Master Protein	IDSTPSnTAEKDS
	High	Deamidated	N	24		GCDGSVLIDSTPSNTAEKDSPVNNPSLEGFEVIDNAK	1	0	2	KAJ4835647.1	hypothetical protein Tsubulata_015323, partial [Turnera subulata]	348	Master Protein	KDSPVNnPSLEGF
FALSE	[R].NPLLWR.[SK]		0.121436	0.0074625	1	2	3	KAJ4835647.1	KAJ4835647.1 [513-518]		0	798.462	1.272		75086.2	59032.8		18.31		Not Found	High	Not Found	Not Found	Not Found	Peak Found	High	High	Peak Found	Not Found	High	0.001768	0.02377	1.41	23.93
High	KAJ4845341.1	hypothetical protein Tsubulata_043196 [Turnera subulata]	0	10.598	10	3	16	3	383	42.2	6.44	28.37	3	0	0.346	0.674289	225666	652671	90.26	30.4	Peak Found	High	High	High	High	High	High	High	High	High	1
Checked	Annotated Sequence	Modifications	Qvality PEP	Qvality q-value	# Protein Groups	# Proteins	# PSMs	Master Protein Accessions	Positions in Master Proteins	Modifications in Master Proteins	# Missed Cleavages	Theo. MH+ [Da]	Abundance Ratio: (SC, Scabra) / (SI, Scabra)	Abundance Ratio Adj. P-Value: (SC, Scabra) / (SI, Scabra)	Abundances (Grouped): SC, Scabra	Abundances (Grouped): SI, Scabra	Abundances (Grouped) CV [%]: SC, Scabra	Abundances (Grouped) CV [%]: SI, Scabra	Quan Info	Found in Sample: [S1] F1: Sample, SC, Scabra	Found in Sample: [S2] F2: Sample, SC, Scabra	Found in Sample: [S3] F3: Sample, SC, Scabra	Found in Sample: [S4] F4: Sample, SC, Scabra	Found in Sample: [S5] F5: Sample, SC, Scabra	Found in Sample: [S6] F6: Sample, SI, Scabra	Found in Sample: [S7] F7: Sample, SI, Scabra	Found in Sample: [S8] F8: Sample, SI, Scabra	Found in Sample: [S9] F9: Sample, SI, Scabra	Found in Sample: [S10] F10: Sample, SI, Scabra	Confidence (by Search Engine): Sequest HT	Percolator q-Value (by Search Engine): Sequest HT	Percolator PEP (by Search Engine): Sequest HT	XCorr (by Search Engine): Sequest HT	Top Apex RT [min]
FALSE	[R].LIVDFIAER.[L]		0.00411266	0.000160398	1	1	9	KAJ4845341.1	KAJ4845341.1 [77-85]		0	1075.61	0.311	0.781729	99785.5	320850	94.38	25.61		Peak Found	High	High	High	High	High	High	High	High	High	High	3.148e-05	0.0002755	2.08	26.37
FALSE	[K].AQNEMAVEFNVK.[L]		0.000447732	0.000160398	1	1	6	KAJ4845341.1	KAJ4845341.1 [254-265]		0	1379.66	0.721	0.889017	134607	186819	75.84	43.92		Not Found	High	Peak Found	Peak Found	High	High	Peak Found	High	High	High	High	3.148e-05	1.519e-05	2.98	23.42
FALSE	[K].LREELPEAAITYVDVYTAK.[Y]		0.0436819	0.00278561	1	1	1	KAJ4845341.1	KAJ4845341.1 [273-291]		1	2181.14	0.475	0.781729	65565.2	138038	69.05	35.21		Peak Found	Peak Found	Peak Found	Peak Found	Peak Found	Peak Found	High	Peak Found	Peak Found	Peak Found	High	0.0007018	0.006033	2.64	25.79
High	KAJ4830812.1	hypothetical protein Tsubulata_045616 [Turnera subulata]	0	12.239	8	3	12	3	556	61.1	6.89	23.1	3	0	0.36	0.660765	72068.3	200389	107.91	34.24	Peak Found	High	Peak Found	Peak Found	High	High	High	High	High	Peak Found	1
Checked	Annotated Sequence	Modifications	Qvality PEP	Qvality q-value	# Protein Groups	# Proteins	# PSMs	Master Protein Accessions	Positions in Master Proteins	Modifications in Master Proteins	# Missed Cleavages	Theo. MH+ [Da]	Abundance Ratio: (SC, Scabra) / (SI, Scabra)	Abundance Ratio Adj. P-Value: (SC, Scabra) / (SI, Scabra)	Abundances (Grouped): SC, Scabra	Abundances (Grouped): SI, Scabra	Abundances (Grouped) CV [%]: SC, Scabra	Abundances (Grouped) CV [%]: SI, Scabra	Quan Info	Found in Sample: [S1] F1: Sample, SC, Scabra	Found in Sample: [S2] F2: Sample, SC, Scabra	Found in Sample: [S3] F3: Sample, SC, Scabra	Found in Sample: [S4] F4: Sample, SC, Scabra	Found in Sample: [S5] F5: Sample, SC, Scabra	Found in Sample: [S6] F6: Sample, SI, Scabra	Found in Sample: [S7] F7: Sample, SI, Scabra	Found in Sample: [S8] F8: Sample, SI, Scabra	Found in Sample: [S9] F9: Sample, SI, Scabra	Found in Sample: [S10] F10: Sample, SI, Scabra	Confidence (by Search Engine): Sequest HT	Percolator q-Value (by Search Engine): Sequest HT	Percolator PEP (by Search Engine): Sequest HT	XCorr (by Search Engine): Sequest HT	Top Apex RT [min]
FALSE	[K].ILNPSYLDGEASTFSTLK.[S]		0.000143769	0.000160398	1	1	3	KAJ4830812.1	KAJ4830812.1 [299-316]		0	1956	0.486	0.777872	70658.2	145501	72.42	27.54		Peak Found	High	Peak Found	Peak Found	Peak Found	Peak Found	High	High	Peak Found	Peak Found	High	3.148e-05	3.436e-06	2.83	26.16
FALSE	[K].VIYDTPDNQQPCVQFVR.[N]	1xCarbamidomethyl [C12]	0.00478862	0.00030847	1	1	4	KAJ4830812.1	KAJ4830812.1 [119-135]		0	2079	1.044		68478.8	65614.7				Not Found	High	Not Found	Not Found	Not Found	High	High	Not Found	High	Not Found	High	5.672e-05	0.0003366	2.28	24.05
	Confidence	Modification Name	Target Amino Acid	Position in Peptide	Site Probability	Peptide Sequence	# Modified PSMs	# Uncertain Modified PSMs	# Unmodified PSMs	Protein Accession	Protein Description	Position	Master	Motif
	High	Carbamidomethyl	C	12		VIYDTPDNQQPCVQFVR	4	0	0	KAJ4830812.1	hypothetical protein Tsubulata_045616 [Turnera subulata]	130	Master Protein	PDNQQPcVQFVRN
FALSE	[R].WDELSVFFK.[E]		0.00648921	0.00030847	1	1	5	KAJ4830812.1	KAJ4830812.1 [153-161]		0	1170.58	1.28	0.978366	54926.8	42922.1	67.24	28.86		Not Found	High	Not Found	Not Found	High	Peak Found	High	High	High	Peak Found	High	5.672e-05	0.0004989	1.6	28.27
High	KAJ4840863.1	Cytochrome c [Turnera subulata]	0	11.873	23	2	7	1	112	12.2	9.44	16.6	2	0	0.361	0.643979	50206.1	139220	89.46	87.74	High	High	High	Peak Found	Peak Found	Peak Found	High	Peak Found	High	High	1
Checked	Annotated Sequence	Modifications	Qvality PEP	Qvality q-value	# Protein Groups	# Proteins	# PSMs	Master Protein Accessions	Positions in Master Proteins	Modifications in Master Proteins	# Missed Cleavages	Theo. MH+ [Da]	Abundance Ratio: (SC, Scabra) / (SI, Scabra)	Abundance Ratio Adj. P-Value: (SC, Scabra) / (SI, Scabra)	Abundances (Grouped): SC, Scabra	Abundances (Grouped): SI, Scabra	Abundances (Grouped) CV [%]: SC, Scabra	Abundances (Grouped) CV [%]: SI, Scabra	Quan Info	Found in Sample: [S1] F1: Sample, SC, Scabra	Found in Sample: [S2] F2: Sample, SC, Scabra	Found in Sample: [S3] F3: Sample, SC, Scabra	Found in Sample: [S4] F4: Sample, SC, Scabra	Found in Sample: [S5] F5: Sample, SC, Scabra	Found in Sample: [S6] F6: Sample, SI, Scabra	Found in Sample: [S7] F7: Sample, SI, Scabra	Found in Sample: [S8] F8: Sample, SI, Scabra	Found in Sample: [S9] F9: Sample, SI, Scabra	Found in Sample: [S10] F10: Sample, SI, Scabra	Confidence (by Search Engine): Sequest HT	Percolator q-Value (by Search Engine): Sequest HT	Percolator PEP (by Search Engine): Sequest HT	XCorr (by Search Engine): Sequest HT	Top Apex RT [min]
FALSE	[K].QGPNLNGLFGR.[Q]	1xDeamidated [N6]	0.000795746	0.000160398	2	3	1	KAJ4840863.1; KAJ4838984.1	KAJ4840863.1 [37-47]; KAJ4838984.1 [37-47]		0	1173.6	0.926	0.965266	140877	152128	71.61	40.04	Shared	Peak Found	Peak Found	Peak Found	High	Peak Found	Peak Found	Peak Found	Peak Found	Peak Found	Peak Found	High	3.148e-05	3.21e-05	2.42	24.57
	Confidence	Modification Name	Target Amino Acid	Position in Peptide	Site Probability	Peptide Sequence	# Modified PSMs	# Uncertain Modified PSMs	# Unmodified PSMs	Protein Accession	Protein Description	Position	Master	Motif
	High	Deamidated	N	6		QGPNLNGLFGR	1	0	0	KAJ4840863.1	Cytochrome c [Turnera subulata]	42	Master Protein	KQGPNLnGLFGRQ
	High	Deamidated	N	6		QGPNLNGLFGR	1	0	0	KAJ4838984.1	hypothetical protein Tsubulata_017389 [Turnera subulata]	42	Master Protein	KQGPNLnGLFGRQ
FALSE	[R].QSGTTPGYSYSAANK.[N]		4.9333e-06	0.000160398	1	1	6	KAJ4840863.1	KAJ4840863.1 [48-62]		0	1531.7	0.361	0.777872	50206.1	139220	89.46	87.74		High	High	High	Peak Found	Peak Found	Peak Found	High	Peak Found	High	High	High	3.148e-05	4.169e-08	2.5	19.79
High	KAJ4830201.1	2Fe-2S ferredoxin [Turnera subulata]	0	6.209	14	2	2	2	264	29.3	6.29	6.44	2	0	0.364		66754	183230			High	Not Found	Not Found	Not Found	Not Found	High	Not Found	Not Found	Not Found	Not Found	1
Checked	Annotated Sequence	Modifications	Qvality PEP	Qvality q-value	# Protein Groups	# Proteins	# PSMs	Master Protein Accessions	Positions in Master Proteins	Modifications in Master Proteins	# Missed Cleavages	Theo. MH+ [Da]	Abundance Ratio: (SC, Scabra) / (SI, Scabra)	Abundance Ratio Adj. P-Value: (SC, Scabra) / (SI, Scabra)	Abundances (Grouped): SC, Scabra	Abundances (Grouped): SI, Scabra	Abundances (Grouped) CV [%]: SC, Scabra	Abundances (Grouped) CV [%]: SI, Scabra	Quan Info	Found in Sample: [S1] F1: Sample, SC, Scabra	Found in Sample: [S2] F2: Sample, SC, Scabra	Found in Sample: [S3] F3: Sample, SC, Scabra	Found in Sample: [S4] F4: Sample, SC, Scabra	Found in Sample: [S5] F5: Sample, SC, Scabra	Found in Sample: [S6] F6: Sample, SI, Scabra	Found in Sample: [S7] F7: Sample, SI, Scabra	Found in Sample: [S8] F8: Sample, SI, Scabra	Found in Sample: [S9] F9: Sample, SI, Scabra	Found in Sample: [S10] F10: Sample, SI, Scabra	Confidence (by Search Engine): Sequest HT	Percolator q-Value (by Search Engine): Sequest HT	Percolator PEP (by Search Engine): Sequest HT	XCorr (by Search Engine): Sequest HT	Top Apex RT [min]
FALSE	[R].IADKSHDVQLADFVESEFLAEQVEAIKK.[I]		0.00340586	0.000160398	1	1	1	KAJ4830201.1	KAJ4830201.1 [205-232]		2	3159.62	1000		66754					High	Not Found	Not Found	Not Found	Not Found	Not Found	Not Found	Not Found	Not Found	Not Found	High	3.148e-05	0.0002156	4.7	26.51
FALSE	[K].ISEYVAQLR.[R]		0.0246035	0.00133129	1	2	1	KAJ4830201.1	KAJ4830201.1 [233-241]		0	1078.59	0.001			183230				Not Found	Not Found	Not Found	Not Found	Not Found	High	Not Found	Not Found	Not Found	Not Found	High	0.0003077	0.002868	1.75	22.42
High	KAJ4827590.1	hypothetical protein Tsubulata_036315 [Turnera subulata]	0	19.471	57	6	16	2	160	17.5	5.99	42.73	6	0	0.365	0.641456	36663.1	100339	74.26	5.2	Peak Found	Peak Found	High	Not Found	Peak Found	High	Peak Found	Not Found	Peak Found	Peak Found	1
Checked	Annotated Sequence	Modifications	Qvality PEP	Qvality q-value	# Protein Groups	# Proteins	# PSMs	Master Protein Accessions	Positions in Master Proteins	Modifications in Master Proteins	# Missed Cleavages	Theo. MH+ [Da]	Abundance Ratio: (SC, Scabra) / (SI, Scabra)	Abundance Ratio Adj. P-Value: (SC, Scabra) / (SI, Scabra)	Abundances (Grouped): SC, Scabra	Abundances (Grouped): SI, Scabra	Abundances (Grouped) CV [%]: SC, Scabra	Abundances (Grouped) CV [%]: SI, Scabra	Quan Info	Found in Sample: [S1] F1: Sample, SC, Scabra	Found in Sample: [S2] F2: Sample, SC, Scabra	Found in Sample: [S3] F3: Sample, SC, Scabra	Found in Sample: [S4] F4: Sample, SC, Scabra	Found in Sample: [S5] F5: Sample, SC, Scabra	Found in Sample: [S6] F6: Sample, SI, Scabra	Found in Sample: [S7] F7: Sample, SI, Scabra	Found in Sample: [S8] F8: Sample, SI, Scabra	Found in Sample: [S9] F9: Sample, SI, Scabra	Found in Sample: [S10] F10: Sample, SI, Scabra	Confidence (by Search Engine): Sequest HT	Percolator q-Value (by Search Engine): Sequest HT	Percolator PEP (by Search Engine): Sequest HT	XCorr (by Search Engine): Sequest HT	Top Apex RT [min]
FALSE	[K].KLEDIVPSSHNCDVPHVNR.[T]	1xCarbamidomethyl [C12]	1.71583e-06	0.000160398	2	2	10	KAJ4827590.1; KAJ4824681.1	KAJ4827590.1 [70-88]; KAJ4824681.1 [70-88]		1	2216.09	0.85	0.809995	646493	760498	28.5	14.85	Shared	High	High	High	High	High	High	High	High	High	High	High	3.148e-05	1.048e-08	4.15	20.84
	Confidence	Modification Name	Target Amino Acid	Position in Peptide	Site Probability	Peptide Sequence	# Modified PSMs	# Uncertain Modified PSMs	# Unmodified PSMs	Protein Accession	Protein Description	Position	Master	Motif
	High	Carbamidomethyl	C	12		KLEDIVPSSHNCDVPHVNR	10	0	0	KAJ4827590.1	hypothetical protein Tsubulata_036315 [Turnera subulata]	81	Master Protein	VPSSHNcDVPHVN
	High	Carbamidomethyl	C	12		KLEDIVPSSHNCDVPHVNR	10	0	0	KAJ4824681.1	hypothetical protein Tsubulata_015025 [Turnera subulata]	81	Master Protein	VPSSHNcDVPHVN
FALSE	[K].DLVVSVMSAMGEEQICALK.[D]	1xCarbamidomethyl [C16]	0.0164065	0.000561853	1	1	1	KAJ4827590.1	KAJ4827590.1 [136-154]		0	2080.01	0.976	0.995217	50384.6	51646	38.59	18.62		Not Found	Peak Found	Peak Found	Not Found	Not Found	High	Peak Found	Not Found	Peak Found	Peak Found	High	9.977e-05	0.001687	2.45	29.8
FALSE	[R].TDYQLIDISEDGFVSLLTENGNTK.[D]		0.00964955	0.000561853	3	3	1	KAJ4823430.1; KAJ4827590.1; KAJ4824681.1	KAJ4823430.1 [89-112]; KAJ4827590.1 [89-112]; KAJ4824681.1 [89-112]		0	2672.29	1000		30922.7				Shared	Not Found	Not Found	High	Not Found	Not Found	Not Found	Not Found	Not Found	Not Found	Not Found	High	9.977e-05	0.0008395	1.97	30.42
FALSE	[K].CHFVGIDIFNGK.[K]	1xCarbamidomethyl [C1]; 1xDeamidated [N10]	0.051889	0.00325324	3	3	1	KAJ4823430.1; KAJ4827590.1; KAJ4824681.1	KAJ4823430.1 [58-69]; KAJ4827590.1 [58-69]; KAJ4824681.1 [58-69]		0	1407.67	1.506	0.867564	49265	32708.7	102.11	40.05	Shared	Peak Found	High	Not Found	Peak Found	Peak Found	Peak Found	Peak Found	Peak Found	Peak Found	Peak Found	High	0.0009008	0.007591	2.04	25.29
	Confidence	Modification Name	Target Amino Acid	Position in Peptide	Site Probability	Peptide Sequence	# Modified PSMs	# Uncertain Modified PSMs	# Unmodified PSMs	Protein Accession	Protein Description	Position	Master	Motif
	High	Carbamidomethyl	C	1		CHFVGIDIFNGK	1	0	0	KAJ4823430.1	hypothetical protein Tsubulata_027729 [Turnera subulata]	58	Master Protein	KHGHAKcHFVGID
	High	Deamidated	N	10		CHFVGIDIFNGK	1	0	0	KAJ4823430.1	hypothetical protein Tsubulata_027729 [Turnera subulata]	67	Master Protein	VGIDIFnGKKLED
	High	Carbamidomethyl	C	1		CHFVGIDIFNGK	1	0	0	KAJ4827590.1	hypothetical protein Tsubulata_036315 [Turnera subulata]	58	Master Protein	KHGHAKcHFVGID
	High	Deamidated	N	10		CHFVGIDIFNGK	1	0	0	KAJ4827590.1	hypothetical protein Tsubulata_036315 [Turnera subulata]	67	Master Protein	VGIDIFnGKKLED
	High	Carbamidomethyl	C	1		CHFVGIDIFNGK	1	0	0	KAJ4824681.1	hypothetical protein Tsubulata_015025 [Turnera subulata]	58	Master Protein	KHGHAKcHFVGID
	High	Deamidated	N	10		CHFVGIDIFNGK	1	0	0	KAJ4824681.1	hypothetical protein Tsubulata_015025 [Turnera subulata]	67	Master Protein	VGIDIFnGKKLED
FALSE	[K].DGFAEGKDLVVSVMSAMGEEQICALK.[D]	1xCarbamidomethyl [C23]	0.0709122	0.00424217	1	1	1	KAJ4827590.1	KAJ4827590.1 [129-154]		1	2784.33	0.73	0.803231	35298.1	48366.7	25.42	10.26		Peak Found	Not Found	High	Not Found	Peak Found	Peak Found	Peak Found	Not Found	Peak Found	Peak Found	High	0.001122	0.01142	3.33	30.06
	Confidence	Modification Name	Target Amino Acid	Position in Peptide	Site Probability	Peptide Sequence	# Modified PSMs	# Uncertain Modified PSMs	# Unmodified PSMs	Protein Accession	Protein Description	Position	Master	Motif
	High	Carbamidomethyl	C	23		DGFAEGKDLVVSVMSAMGEEQICALK	1	0	0	KAJ4827590.1	hypothetical protein Tsubulata_036315 [Turnera subulata]	151	Master Protein	MGEEQIcALKDIG
FALSE	[K].TYPQQAGTIR.[K]		0.130222	0.00833053	3	3	2	KAJ4823430.1; KAJ4827590.1; KAJ4824681.1	KAJ4823430.1 [19-28]; KAJ4827590.1 [19-28]; KAJ4824681.1 [19-28]		0	1134.59	1.087	0.962042	148834	136911	92.7	58.52	Shared	Peak Found	Peak Found	Not Found	High	Peak Found	Peak Found	Peak Found	High	Not Found	Peak Found	High	0.00195	0.02626	1.3	19.82
Medium	KAJ4824463.1	hypothetical protein Tsubulata_026820 [Turnera subulata]	0.016	2.161	3	1	1	1	254	28.1	10.48	0	1	0	0.385	0.688308	165513	430197	100.85	39.2	Peak Found	Peak Found	Peak Found	Peak Found	Peak Found	Peak Found	Peak Found	Peak Found	High	Peak Found	1
Checked	Annotated Sequence	Modifications	Qvality PEP	Qvality q-value	# Protein Groups	# Proteins	# PSMs	Master Protein Accessions	Positions in Master Proteins	Modifications in Master Proteins	# Missed Cleavages	Theo. MH+ [Da]	Abundance Ratio: (SC, Scabra) / (SI, Scabra)	Abundance Ratio Adj. P-Value: (SC, Scabra) / (SI, Scabra)	Abundances (Grouped): SC, Scabra	Abundances (Grouped): SI, Scabra	Abundances (Grouped) CV [%]: SC, Scabra	Abundances (Grouped) CV [%]: SI, Scabra	Quan Info	Found in Sample: [S1] F1: Sample, SC, Scabra	Found in Sample: [S2] F2: Sample, SC, Scabra	Found in Sample: [S3] F3: Sample, SC, Scabra	Found in Sample: [S4] F4: Sample, SC, Scabra	Found in Sample: [S5] F5: Sample, SC, Scabra	Found in Sample: [S6] F6: Sample, SI, Scabra	Found in Sample: [S7] F7: Sample, SI, Scabra	Found in Sample: [S8] F8: Sample, SI, Scabra	Found in Sample: [S9] F9: Sample, SI, Scabra	Found in Sample: [S10] F10: Sample, SI, Scabra	Confidence (by Search Engine): Sequest HT	Percolator q-Value (by Search Engine): Sequest HT	Percolator PEP (by Search Engine): Sequest HT	XCorr (by Search Engine): Sequest HT	Top Apex RT [min]
FALSE	[R].VSFVETVR.[V]		0.0484448	0.00302414	1	1	1	KAJ4824463.1	KAJ4824463.1 [233-240]		0	936.515	0.385	0.803231	165513	430197	100.85	39.2		Peak Found	Peak Found	Peak Found	Peak Found	Peak Found	Peak Found	Peak Found	Peak Found	High	Peak Found	High	0.0008245	0.006906	1.45	25.39
High	KAJ4835306.1	Fimbrin-5 [Turnera subulata]	0	225.636	62	34	274	4	669	74.7	5.77	749.9	34	0	0.387	0.575812	497570	1.28711e+06	85.48	6.59	Peak Found	High	Peak Found	High	Peak Found	High	High	High	High	High	1
Checked	Annotated Sequence	Modifications	Qvality PEP	Qvality q-value	# Protein Groups	# Proteins	# PSMs	Master Protein Accessions	Positions in Master Proteins	Modifications in Master Proteins	# Missed Cleavages	Theo. MH+ [Da]	Abundance Ratio: (SC, Scabra) / (SI, Scabra)	Abundance Ratio Adj. P-Value: (SC, Scabra) / (SI, Scabra)	Abundances (Grouped): SC, Scabra	Abundances (Grouped): SI, Scabra	Abundances (Grouped) CV [%]: SC, Scabra	Abundances (Grouped) CV [%]: SI, Scabra	Quan Info	Found in Sample: [S1] F1: Sample, SC, Scabra	Found in Sample: [S2] F2: Sample, SC, Scabra	Found in Sample: [S3] F3: Sample, SC, Scabra	Found in Sample: [S4] F4: Sample, SC, Scabra	Found in Sample: [S5] F5: Sample, SC, Scabra	Found in Sample: [S6] F6: Sample, SI, Scabra	Found in Sample: [S7] F7: Sample, SI, Scabra	Found in Sample: [S8] F8: Sample, SI, Scabra	Found in Sample: [S9] F9: Sample, SI, Scabra	Found in Sample: [S10] F10: Sample, SI, Scabra	Confidence (by Search Engine): Sequest HT	Percolator q-Value (by Search Engine): Sequest HT	Percolator PEP (by Search Engine): Sequest HT	XCorr (by Search Engine): Sequest HT	Top Apex RT [min]
FALSE	[R].LWINSLGIPTYVNHVFEDVR.[N]		0.00326075	0.000160398	2	2	1	KAJ4835306.1; KAJ4836588.1	KAJ4835306.1 [402-421]; KAJ4836588.1 [402-421]		0	2372.24	1.303		44379.7	34069.6	128.89		Shared	Not Found	Peak Found	Peak Found	High	Not Found	Not Found	Not Found	Not Found	Peak Found	Not Found	High	3.148e-05	0.0002035	2.46	28.6
FALSE	[K].QANKPPIQMPFR.[K]		0.000621292	0.000160398	2	2	8	KAJ4835306.1; KAJ4836588.1	KAJ4835306.1 [442-453]; KAJ4836588.1 [442-453]		0	1426.76	1.29	0.809995	1.69882e+06	1.31721e+06	22.51	36.49	Shared	High	Peak Found	High	High	High	High	High	High	High	Peak Found	High	3.148e-05	2.339e-05	3.72	22.62
	Confidence	Modification Name	Target Amino Acid	Position in Peptide	Site Probability	Peptide Sequence	# Modified PSMs	# Uncertain Modified PSMs	# Unmodified PSMs	Protein Accession	Protein Description	Position	Master	Motif
	High	Oxidation	M	9		QANKPPIQMPFR	6	0	8	KAJ4835306.1	Fimbrin-5 [Turnera subulata]	450	Master Protein	NKPPIQmPFRKVE
	High	Oxidation	M	9		QANKPPIQMPFR	6	0	8	KAJ4836588.1	Fimbrin-5 [Turnera subulata]	450	Master Protein	NKPPIQmPFRKVE
FALSE	[K].QVTNFSSDVKDGEAYAYLLNALAPEHSSPSTLNVK.[D]		0.00019521	0.000160398	2	2	1	KAJ4835306.1; KAJ4836588.1	KAJ4835306.1 [291-325]; KAJ4836588.1 [291-325]		1	3765.86	1.16		98505.6	84914.2			Shared	Not Found	Not Found	High	Not Found	Not Found	Not Found	Not Found	Not Found	Not Found	Peak Found	High	3.148e-05	5.132e-06	3.78	26.95
FALSE	[R].NGWVLLEVLDR.[V]		0.000533215	0.000160398	2	2	9	KAJ4835306.1; KAJ4836588.1	KAJ4835306.1 [422-432]; KAJ4836588.1 [422-432]		0	1313.72	0.816	0.907779	175830	215409	47.59	30.25	Shared	High	High	High	High	High	High	High	High	High	Peak Found	High	3.148e-05	1.904e-05	2.55	29.34
	Confidence	Modification Name	Target Amino Acid	Position in Peptide	Site Probability	Peptide Sequence	# Modified PSMs	# Uncertain Modified PSMs	# Unmodified PSMs	Protein Accession	Protein Description	Position	Master	Motif
	High	Deamidated	N	1		NGWVLLEVLDR	10	0	9	KAJ4835306.1	Fimbrin-5 [Turnera subulata]	422	Master Protein	VFEDVRnGWVLLE
	High	Deamidated	N	1		NGWVLLEVLDR	10	0	9	KAJ4836588.1	Fimbrin-5 [Turnera subulata]	422	Master Protein	VFEDVRnGWVLLE
FALSE	[R].NGWVLLEVLDR.[V]	1xDeamidated [N1]	0.00014169	0.000160398	2	2	10	KAJ4835306.1; KAJ4836588.1	KAJ4835306.1 [422-432]; KAJ4836588.1 [422-432]		0	1314.71	0.715	0.855307	212921	297908	43.63	29.39	Shared	High	High	High	High	High	High	High	High	High	High	High	3.148e-05	3.366e-06	2.77	32.52
	Confidence	Modification Name	Target Amino Acid	Position in Peptide	Site Probability	Peptide Sequence	# Modified PSMs	# Uncertain Modified PSMs	# Unmodified PSMs	Protein Accession	Protein Description	Position	Master	Motif
	High	Deamidated	N	1		NGWVLLEVLDR	10	0	9	KAJ4835306.1	Fimbrin-5 [Turnera subulata]	422	Master Protein	VFEDVRnGWVLLE
	High	Deamidated	N	1		NGWVLLEVLDR	10	0	9	KAJ4836588.1	Fimbrin-5 [Turnera subulata]	422	Master Protein	VFEDVRnGWVLLE
FALSE	[K].LGCSIFLLPEDIIEVNQK.[M]	1xCarbamidomethyl [C3]	9.63169e-05	0.000160398	2	2	11	KAJ4835306.1; KAJ4836588.1	KAJ4835306.1 [595-612]; KAJ4836588.1 [595-612]		0	2088.1	1.045	0.948282	286046	273692	40.78	18.72	Shared	High	High	High	Peak Found	High	High	High	Peak Found	High	High	High	3.148e-05	2.042e-06	3.57	29.86
FALSE	[R].KVENCNQVVMIGK.[E]	1xCarbamidomethyl [C5]	0.000968523	0.000160398	2	2	10	KAJ4835306.1; KAJ4836588.1	KAJ4835306.1 [454-466]; KAJ4836588.1 [454-466]		1	1518.78	0.903	0.911292	428495	474755	55.57	12.59	Shared	High	High	Peak Found	High	High	High	High	High	Peak Found	High	High	3.148e-05	4.148e-05	3.38	20.4
	Confidence	Modification Name	Target Amino Acid	Position in Peptide	Site Probability	Peptide Sequence	# Modified PSMs	# Uncertain Modified PSMs	# Unmodified PSMs	Protein Accession	Protein Description	Position	Master	Motif
	High	Carbamidomethyl	C	5		KVENCNQVVMIGK	10	0	0	KAJ4835306.1	Fimbrin-5 [Turnera subulata]	458	Master Protein	FRKVENcNQVVMI
	High	Oxidation	M	9		VENCNQVVMIGK	8	0	14	KAJ4835306.1	Fimbrin-5 [Turnera subulata]	463	Master Protein	NCNQVVmIGKELR
	High	Carbamidomethyl	C	5		KVENCNQVVMIGK	10	0	0	KAJ4836588.1	Fimbrin-5 [Turnera subulata]	458	Master Protein	FRKVENcNQVVMI
	High	Oxidation	M	9		VENCNQVVMIGK	8	0	14	KAJ4836588.1	Fimbrin-5 [Turnera subulata]	463	Master Protein	NCNQVVmIGKELR
FALSE	[K].KTPELVELVDDSKDVEELMGLAPEK.[V]		1.94199e-06	0.000160398	2	3	14	KAJ4835306.1; KAJ4836588.1	KAJ4835306.1 [249-273]; KAJ4836588.1 [249-273]		2	2784.42	0.968	0.815065	801252	827645	30.52	21.47	Shared	High	High	High	Peak Found	High	High	High	High	High	High	High	3.148e-05	1.231e-08	5.38	27.93
FALSE	[K].LINVAVPGTIDER.[AT]		4.29142e-05	0.000160398	4	5	10	KAJ4847949.1; KAJ4835306.1; KAJ4836588.1; KAJ4841183.1	KAJ4847949.1 [169-181]; KAJ4835306.1 [170-182]; KAJ4836588.1 [170-182]; KAJ4841183.1 [168-180]		0	1396.78	1.111	0.808364	1.69257e+06	1.52392e+06	22.93	13.94	Shared	High	High	High	High	High	High	High	High	High	High	High	3.148e-05	7.103e-07	2.98	24.59
FALSE	[K].VGDLPSTFAK.[L]		0.00172059	0.000160398	2	3	11	KAJ4835306.1; KAJ4836588.1	KAJ4835306.1 [42-51]; KAJ4836588.1 [42-51]		0	1034.55	0.808	0.964692	1.66682e+06	2.06398e+06	35.12	23.16	Shared	High	High	High	High	High	High	High	High	High	High	High	3.148e-05	8.862e-05	2.27	22.8
FALSE	[K].VENCNQVVMIGK.[E]	1xCarbamidomethyl [C4]; 1xOxidation [M9]	0.000193794	0.000160398	2	2	8	KAJ4835306.1; KAJ4836588.1	KAJ4835306.1 [455-466]; KAJ4836588.1 [455-466]		0	1406.68	1.173	0.929658	173389	147823	24.1	18.53	Shared	High	High	High	Not Found	Peak Found	High	High	High	High	High	High	3.148e-05	5.085e-06	2.3	21.04
	Confidence	Modification Name	Target Amino Acid	Position in Peptide	Site Probability	Peptide Sequence	# Modified PSMs	# Uncertain Modified PSMs	# Unmodified PSMs	Protein Accession	Protein Description	Position	Master	Motif
	High	Oxidation	M	9		VENCNQVVMIGK	8	0	14	KAJ4835306.1	Fimbrin-5 [Turnera subulata]	463	Master Protein	NCNQVVmIGKELR
	High	Oxidation	M	9		VENCNQVVMIGK	8	0	14	KAJ4836588.1	Fimbrin-5 [Turnera subulata]	463	Master Protein	NCNQVVmIGKELR
FALSE	[K].VENCNQVVMIGK.[E]	1xCarbamidomethyl [C4]	8.38698e-05	0.000160398	2	2	4	KAJ4835306.1; KAJ4836588.1	KAJ4835306.1 [455-466]; KAJ4836588.1 [455-466]		0	1390.68	0.938	0.916578	267830	285553	35.59	22.63	Shared	Peak Found	High	High	Peak Found	Peak Found	Peak Found	High	Peak Found	Peak Found	High	High	3.148e-05	1.693e-06	2.42	21.98
	Confidence	Modification Name	Target Amino Acid	Position in Peptide	Site Probability	Peptide Sequence	# Modified PSMs	# Uncertain Modified PSMs	# Unmodified PSMs	Protein Accession	Protein Description	Position	Master	Motif
	High	Oxidation	M	9		VENCNQVVMIGK	8	0	14	KAJ4835306.1	Fimbrin-5 [Turnera subulata]	463	Master Protein	NCNQVVmIGKELR
	High	Oxidation	M	9		VENCNQVVMIGK	8	0	14	KAJ4836588.1	Fimbrin-5 [Turnera subulata]	463	Master Protein	NCNQVVmIGKELR
FALSE	[K].YLPLDAATNAVFDLVKDGVLLCK.[L]	1xCarbamidomethyl [C22]	0.00162336	0.000160398	1	1	5	KAJ4835306.1	KAJ4835306.1 [147-169]		1	2535.35	0.431	0.777872	38337.1	88852.9	21.59	45.25		Peak Found	Peak Found	Not Found	High	Peak Found	High	High	High	Peak Found	High	High	3.148e-05	8.203e-05	2.84	31.69
	Confidence	Modification Name	Target Amino Acid	Position in Peptide	Site Probability	Peptide Sequence	# Modified PSMs	# Uncertain Modified PSMs	# Unmodified PSMs	Protein Accession	Protein Description	Position	Master	Motif
	High	Carbamidomethyl	C	22		YLPLDAATNAVFDLVKDGVLLCK	5	0	0	KAJ4835306.1	Fimbrin-5 [Turnera subulata]	168	Master Protein	KDGVLLcKLINVA
FALSE	[K].YLPLDAATNAVFDLVK.[D]		8.64378e-06	0.000160398	1	1	7	KAJ4835306.1	KAJ4835306.1 [147-162]		0	1749.94	0.181	0.777872	102239	563404	117.08	32.76		Peak Found	High	Peak Found	Peak Found	Peak Found	High	High	High	High	High	High	3.148e-05	8.687e-08	3.19	30.34
FALSE	[K].SLSNGMFFLELLSAVEPR.[V]	1xDeamidated [N4]	2.93845e-05	0.000160398	2	2	5	KAJ4835306.1; KAJ4836588.1	KAJ4835306.1 [548-565]; KAJ4836588.1 [548-565]		0	2011.02	1.124	0.898581	44753.1	39803.3	34.5	45.87	Shared	High	High	High	Peak Found	High	High	Peak Found	Peak Found	Peak Found	Peak Found	High	3.148e-05	4.33e-07	2.88	35.63
	Confidence	Modification Name	Target Amino Acid	Position in Peptide	Site Probability	Peptide Sequence	# Modified PSMs	# Uncertain Modified PSMs	# Unmodified PSMs	Protein Accession	Protein Description	Position	Master	Motif
	High	Deamidated	N	4		SLSNGMFFLELLSAVEPR	5	0	8	KAJ4835306.1	Fimbrin-5 [Turnera subulata]	551	Master Protein	KDKSLSnGMFFLE
	High	Oxidation	M	6		SLSNGMFFLELLSAVEPR	3	0	10	KAJ4835306.1	Fimbrin-5 [Turnera subulata]	553	Master Protein	KSLSNGmFFLELL
	High	Deamidated	N	4		SLSNGMFFLELLSAVEPR	5	0	8	KAJ4836588.1	Fimbrin-5 [Turnera subulata]	551	Master Protein	KDKSLSnGMFFLE
	High	Oxidation	M	6		SLSNGMFFLELLSAVEPR	3	0	10	KAJ4836588.1	Fimbrin-5 [Turnera subulata]	553	Master Protein	KSLSNGmFFLELL
FALSE	[K].SLSNGMFFLELLSAVEPR.[V]		0.00019521	0.000160398	2	2	5	KAJ4835306.1; KAJ4836588.1	KAJ4835306.1 [548-565]; KAJ4836588.1 [548-565]		0	2010.04	0.86	0.938128	51503.4	59878.4	58.69	44.36	Shared	Peak Found	High	High	Peak Found	High	Peak Found	Peak Found	Peak Found	Peak Found	High	High	3.148e-05	5.12e-06	3.12	33.13
	Confidence	Modification Name	Target Amino Acid	Position in Peptide	Site Probability	Peptide Sequence	# Modified PSMs	# Uncertain Modified PSMs	# Unmodified PSMs	Protein Accession	Protein Description	Position	Master	Motif
	High	Deamidated	N	4		SLSNGMFFLELLSAVEPR	5	0	8	KAJ4835306.1	Fimbrin-5 [Turnera subulata]	551	Master Protein	KDKSLSnGMFFLE
	High	Oxidation	M	6		SLSNGMFFLELLSAVEPR	3	0	10	KAJ4835306.1	Fimbrin-5 [Turnera subulata]	553	Master Protein	KSLSNGmFFLELL
	High	Deamidated	N	4		SLSNGMFFLELLSAVEPR	5	0	8	KAJ4836588.1	Fimbrin-5 [Turnera subulata]	551	Master Protein	KDKSLSnGMFFLE
	High	Oxidation	M	6		SLSNGMFFLELLSAVEPR	3	0	10	KAJ4836588.1	Fimbrin-5 [Turnera subulata]	553	Master Protein	KSLSNGmFFLELL
FALSE	[K].STFAEMMTDDVETSREER.[C]		0.00133394	0.000160398	2	2	3	KAJ4835306.1; KAJ4836588.1	KAJ4835306.1 [381-398]; KAJ4836588.1 [381-398]		1	2133.91	1.396	0.781729	576964	413373	65.52	21.61	Shared	Peak Found	High	Peak Found	Peak Found	Peak Found	High	Peak Found	Peak Found	Peak Found	High	High	3.148e-05	6.316e-05	2.9	23.9
FALSE	[K].SSTTTVQHNINESEK.[A]		5.54852e-07	0.000160398	2	2	10	KAJ4835306.1; KAJ4836588.1	KAJ4835306.1 [113-127]; KAJ4836588.1 [113-127]		0	1674.79	1.061	0.944446	553794	521924	35.93	21.03	Shared	High	High	High	High	High	High	High	High	High	High	High	3.148e-05	2.412e-09	4.13	18.96
FALSE	[K].TPELVELVDDSKDVEELMGLAPEK.[V]		3.90764e-06	0.000160398	2	3	5	KAJ4835306.1; KAJ4836588.1	KAJ4835306.1 [250-273]; KAJ4836588.1 [250-273]		1	2656.33	0.389	0.843837	235323	604631	68.32	57.47	Shared	Peak Found	Peak Found	High	Peak Found	High	High	High	Peak Found	Peak Found	High	High	3.148e-05	3.085e-08	5.09	29.48
FALSE	[K].SYVSAQDILEGSPNLNLAFVAK.[I]		8.28234e-07	0.000160398	2	2	20	KAJ4835306.1; KAJ4836588.1	KAJ4835306.1 [345-366]; KAJ4836588.1 [345-366]		0	2336.21	1.731	0.787129	777422	449053	38.96	25.99	Shared	High	High	High	High	High	High	High	High	High	High	High	3.148e-05	4.054e-09	3.95	28.21
FALSE	[K].EITDNDILTWANNK.[V]		5.9126e-05	0.000160398	2	2	10	KAJ4835306.1; KAJ4836588.1	KAJ4835306.1 [518-531]; KAJ4836588.1 [518-531]		0	1646.8	0.969	0.907779	610981	630370	25.88	16.57	Shared	High	High	High	High	High	High	High	High	High	High	High	3.148e-05	1.078e-06	3.26	25.92
FALSE	[RK].FSLVNVAGNDIVQGNK.[K]		1.98293e-05	0.000160398	3	3	5	KAJ4835306.1; KAJ4836588.1; KAJ4841183.1	KAJ4835306.1 [470-485]; KAJ4836588.1 [470-485]; KAJ4841183.1 [468-483]		0	1674.88	1.087	0.995217	103396	95115.4	45.29	32.71	Shared	Peak Found	Peak Found	High	Not Found	Not Found	High	High	Peak Found	High	High	High	3.148e-05	2.575e-07	3.44	25.37
FALSE	[R].ANLILEQAEKIECK.[S]	1xCarbamidomethyl [C13]	6.22185e-05	0.000160398	2	2	19	KAJ4835306.1; KAJ4836588.1	KAJ4835306.1 [331-344]; KAJ4836588.1 [331-344]		1	1658.88	1.287	0.840128	1.26869e+07	9.85864e+06	43.27	22.04	Shared	High	High	High	High	High	High	High	High	High	High	High	3.148e-05	1.147e-06	3.67	24.05
	Confidence	Modification Name	Target Amino Acid	Position in Peptide	Site Probability	Peptide Sequence	# Modified PSMs	# Uncertain Modified PSMs	# Unmodified PSMs	Protein Accession	Protein Description	Position	Master	Motif
	High	Carbamidomethyl	C	13		ANLILEQAEKIECK	19	0	0	KAJ4835306.1	Fimbrin-5 [Turnera subulata]	343	Master Protein	QAEKIEcKSYVSA
	High	Carbamidomethyl	C	13		ANLILEQAEKIECK	19	0	0	KAJ4836588.1	Fimbrin-5 [Turnera subulata]	343	Master Protein	QAEKIEcKSYVSA
FALSE	[R].ANLILEQAEK.[I]		0.00170812	0.000160398	2	3	6	KAJ4835306.1; KAJ4836588.1	KAJ4835306.1 [331-340]; KAJ4836588.1 [331-340]		0	1128.63	0.455	0.936316	467836	1.02756e+06	91.09	56.78	Shared	Peak Found	High	High	Peak Found	Peak Found	High	High	Peak Found	High	High	High	3.148e-05	8.711e-05	2.15	22.74
FALSE	[K].GETDEDKKNNATYIISVAR.[K]		0.000682956	0.000160398	1	1	1	KAJ4835306.1	KAJ4835306.1 [575-593]		2	2124.06	1.555		460514	296202				Not Found	Not Found	Not Found	Peak Found	Not Found	Not Found	Not Found	High	Not Found	Not Found	High	3.148e-05	2.629e-05	3.74	21.45
FALSE	[K].ESHSDMEEEVDFENFLR.[HA]		7.85485e-05	0.000160398	2	3	9	KAJ4835306.1; KAJ4836588.1	KAJ4835306.1 [70-86]; KAJ4836588.1 [70-86]		0	2112.88	0.905	0.887527	411242	454627	36.75	26.66	Shared	High	High	High	Peak Found	High	High	High	High	High	High	High	3.148e-05	1.552e-06	3.91	26.15
	Confidence	Modification Name	Target Amino Acid	Position in Peptide	Site Probability	Peptide Sequence	# Modified PSMs	# Uncertain Modified PSMs	# Unmodified PSMs	Protein Accession	Protein Description	Position	Master	Motif
	High	Oxidation	M	6		ESHSDMEEEVDFENFLR	1	0	9	KAJ4835306.1	Fimbrin-5 [Turnera subulata]	75	Master Protein	KESHSDmEEEVDF
	High	Oxidation	M	6		ESHSDMEEEVDFENFLR	1	0	9	KAJ4836588.1	Fimbrin-5 [Turnera subulata]	75	Master Protein	KESHSDmEEEVDF
FALSE	[R].AFADTFSENDIR.[A]		0.00019521	0.000160398	1	2	5	KAJ4835306.1	KAJ4835306.1 [54-65]		0	1385.63	0.415	0.806038	251496	605522	96.03	13.04		Peak Found	High	Peak Found	Not Found	Peak Found	High	High	High	Peak Found	High	High	3.148e-05	5.108e-06	2.83	23.71
FALSE	[R].KLGCSIFLLPEDIIEVNQK.[M]	1xCarbamidomethyl [C4]	0.000209957	0.000160398	2	2	11	KAJ4835306.1; KAJ4836588.1	KAJ4835306.1 [594-612]; KAJ4836588.1 [594-612]		1	2216.2	1.268	0.795005	850104	670550	20.88	9.28	Shared	High	High	High	High	High	High	High	High	High	High	High	3.148e-05	5.635e-06	3.53	27.76
	Confidence	Modification Name	Target Amino Acid	Position in Peptide	Site Probability	Peptide Sequence	# Modified PSMs	# Uncertain Modified PSMs	# Unmodified PSMs	Protein Accession	Protein Description	Position	Master	Motif
	High	Carbamidomethyl	C	4		KLGCSIFLLPEDIIEVNQK	11	0	0	KAJ4835306.1	Fimbrin-5 [Turnera subulata]	597	Master Protein	VARKLGcSIFLLP
	High	Carbamidomethyl	C	4		KLGCSIFLLPEDIIEVNQK	11	0	0	KAJ4836588.1	Fimbrin-5 [Turnera subulata]	597	Master Protein	VARKLGcSIFLLP
FALSE	[K].QVTNFSSDVK.[D]		0.00529951	0.00030847	2	3	4	KAJ4835306.1; KAJ4836588.1	KAJ4835306.1 [291-300]; KAJ4836588.1 [291-300]		0	1124.56	0.662	0.892166	363355	548961	72.89	41.17	Shared	Not Found	High	High	Peak Found	Peak Found	High	Peak Found	Peak Found	Peak Found	High	High	5.672e-05	0.0003847	2.15	20.61
FALSE	[K].ESHSDMEEEVDFENFLR.[HA]	1xOxidation [M6]	0.00518566	0.00030847	2	3	1	KAJ4835306.1; KAJ4836588.1	KAJ4835306.1 [70-86]; KAJ4836588.1 [70-86]		0	2128.88	1.013	0.996605	108787	107423	42.87	30.38	Shared	Peak Found	Peak Found	High	Peak Found	Peak Found	Peak Found	Peak Found	Peak Found	Peak Found	Peak Found	High	5.672e-05	0.0003749	2.6	25.58
	Confidence	Modification Name	Target Amino Acid	Position in Peptide	Site Probability	Peptide Sequence	# Modified PSMs	# Uncertain Modified PSMs	# Unmodified PSMs	Protein Accession	Protein Description	Position	Master	Motif
	High	Oxidation	M	6		ESHSDMEEEVDFENFLR	1	0	9	KAJ4835306.1	Fimbrin-5 [Turnera subulata]	75	Master Protein	KESHSDmEEEVDF
	High	Oxidation	M	6		ESHSDMEEEVDFENFLR	1	0	9	KAJ4836588.1	Fimbrin-5 [Turnera subulata]	75	Master Protein	KESHSDmEEEVDF
FALSE	[K].SLSNGMFFLELLSAVEPR.[V]	1xOxidation [M6]	0.00653628	0.00030847	2	2	3	KAJ4835306.1; KAJ4836588.1	KAJ4835306.1 [548-565]; KAJ4836588.1 [548-565]		0	2026.03							No Quan Values	High	Not Found	High	Not Found	Not Found	Not Found	Not Found	Not Found	Not Found	High	High	5.672e-05	0.0005047	1.6
	Confidence	Modification Name	Target Amino Acid	Position in Peptide	Site Probability	Peptide Sequence	# Modified PSMs	# Uncertain Modified PSMs	# Unmodified PSMs	Protein Accession	Protein Description	Position	Master	Motif
	High	Deamidated	N	4		SLSNGMFFLELLSAVEPR	5	0	8	KAJ4835306.1	Fimbrin-5 [Turnera subulata]	551	Master Protein	KDKSLSnGMFFLE
	High	Oxidation	M	6		SLSNGMFFLELLSAVEPR	3	0	10	KAJ4835306.1	Fimbrin-5 [Turnera subulata]	553	Master Protein	KSLSNGmFFLELL
	High	Deamidated	N	4		SLSNGMFFLELLSAVEPR	5	0	8	KAJ4836588.1	Fimbrin-5 [Turnera subulata]	551	Master Protein	KDKSLSnGMFFLE
	High	Oxidation	M	6		SLSNGMFFLELLSAVEPR	3	0	10	KAJ4836588.1	Fimbrin-5 [Turnera subulata]	553	Master Protein	KSLSNGmFFLELL
FALSE	[K].IQLLADLDLK.[K]		0.00717987	0.00030847	2	3	3	KAJ4835306.1; KAJ4836588.1	KAJ4835306.1 [239-248]; KAJ4836588.1 [239-248]		0	1141.68	0.959	0.944446	431903	450324	13.7	18.58	Shared	Peak Found	Peak Found	High	Peak Found	Peak Found	Peak Found	High	Peak Found	High	Peak Found	High	5.672e-05	0.0005709	2.27	27.03
FALSE	[R].NENHTLCLNSCK.[A]	2xCarbamidomethyl [C7; C11]	0.00561538	0.00030847	2	2	2	KAJ4835306.1; KAJ4836588.1	KAJ4835306.1 [196-207]; KAJ4836588.1 [196-207]		0	1489.65	0.587	0.910045	90055	153298	86.67	19.8	Shared	Peak Found	High	Not Found	Peak Found	Peak Found	Peak Found	Peak Found	Peak Found	Peak Found	High	High	5.672e-05	0.0004128	2.35	19.39
FALSE	[K].ASYVNHINTYLGEDPFLKK.[Y]		0.00511111	0.00030847	2	3	1	KAJ4835306.1; KAJ4836588.1	KAJ4835306.1 [128-146]; KAJ4836588.1 [128-146]		1	2209.13	1000		268716		59.73		Shared	Peak Found	Peak Found	Not Found	High	Peak Found	Not Found	Not Found	Not Found	Not Found	Not Found	High	5.672e-05	0.0003666	2.89	23.96
FALSE	[R].VNPGSVNWK.[Q]		0.0103695	0.000561853	2	2	10	KAJ4835306.1; KAJ4836588.1	KAJ4835306.1 [433-441]; KAJ4836588.1 [433-441]		0	1000.52	0.926	0.777872	3.64897e+06	3.93896e+06	14.6	11.64	Shared	High	High	High	High	High	High	High	High	High	High	High	9.977e-05	0.0009212	2.24	20.9
FALSE	[R].VVNWGVVAK.[G]		0.0117171	0.000561853	2	2	9	KAJ4835306.1; KAJ4836588.1	KAJ4835306.1 [566-574]; KAJ4836588.1 [566-574]		0	971.567	1.071	0.856184	2.26341e+06	2.11333e+06	24.35	32.18	Shared	High	High	Peak Found	High	High	High	High	High	High	High	High	9.977e-05	0.001084	2.17	23.17
FALSE	[K].AVLNPWERNENHTLCLNSCK.[A]	2xCarbamidomethyl [C15; C19]	0.0207545	0.000686932	2	2	1	KAJ4835306.1; KAJ4836588.1	KAJ4835306.1 [188-207]; KAJ4836588.1 [188-207]		1	2455.16	3.579		547587	152980			Shared	Not Found	Not Found	Not Found	High	Not Found	Not Found	Not Found	Peak Found	Not Found	Not Found	High	0.0001206	0.002294	3	22.36
	Confidence	Modification Name	Target Amino Acid	Position in Peptide	Site Probability	Peptide Sequence	# Modified PSMs	# Uncertain Modified PSMs	# Unmodified PSMs	Protein Accession	Protein Description	Position	Master	Motif
	High	Carbamidomethyl	C	15		AVLNPWERNENHTLCLNSCK	1	0	0	KAJ4835306.1	Fimbrin-5 [Turnera subulata]	202	Master Protein	NENHTLcLNSCKA
	High	Carbamidomethyl	C	19		AVLNPWERNENHTLCLNSCK	1	0	0	KAJ4835306.1	Fimbrin-5 [Turnera subulata]	206	Master Protein	TLCLNScKAIGCT
	High	Carbamidomethyl	C	15		AVLNPWERNENHTLCLNSCK	1	0	0	KAJ4836588.1	Fimbrin-5 [Turnera subulata]	202	Master Protein	NENHTLcLNSCKA
	High	Carbamidomethyl	C	19		AVLNPWERNENHTLCLNSCK	1	0	0	KAJ4836588.1	Fimbrin-5 [Turnera subulata]	206	Master Protein	TLCLNScKAIGCT
FALSE	[K].AVLNPWER.[N]		0.0299729	0.00133129	2	3	9	KAJ4835306.1; KAJ4836588.1	KAJ4835306.1 [188-195]; KAJ4836588.1 [188-195]		0	984.526	1.405	0.859033	1.25228e+06	891131	47.22	6.14	Shared	High	Peak Found	High	High	High	High	High	High	High	High	High	0.0003926	0.003687	1.77	23.64
FALSE	[K].QANKPPIQMPFR.[K]	1xOxidation [M9]	0.0289374	0.00133129	2	2	6	KAJ4835306.1; KAJ4836588.1	KAJ4835306.1 [442-453]; KAJ4836588.1 [442-453]		0	1442.76	1.262	0.747806	349249	276827	7.36	14.21	Shared	Peak Found	High	High	Peak Found	Peak Found	High	High	Peak Found	High	High	High	0.0003926	0.00352	2.22	20.44
	Confidence	Modification Name	Target Amino Acid	Position in Peptide	Site Probability	Peptide Sequence	# Modified PSMs	# Uncertain Modified PSMs	# Unmodified PSMs	Protein Accession	Protein Description	Position	Master	Motif
	High	Oxidation	M	9		QANKPPIQMPFR	6	0	8	KAJ4835306.1	Fimbrin-5 [Turnera subulata]	450	Master Protein	NKPPIQmPFRKVE
	High	Oxidation	M	9		QANKPPIQMPFR	6	0	8	KAJ4836588.1	Fimbrin-5 [Turnera subulata]	450	Master Protein	NKPPIQmPFRKVE
FALSE	[K].IQLLADLDLKK.[T]		0.0913019	0.00579145	2	3	2	KAJ4835306.1; KAJ4836588.1	KAJ4835306.1 [239-249]; KAJ4836588.1 [239-249]		1	1269.78	0.694	0.832803	74351.5	107111	50.15	11.68	Shared	High	Peak Found	Peak Found	Peak Found	Peak Found	High	Peak Found	Peak Found	Peak Found	Peak Found	High	0.001434	0.01613	1.95	24.68
High	KAJ4850463.1	hypothetical protein Tsubulata_036800 [Turnera subulata]	0	46.843	27	6	38	6	434	46.8	5.15	117.41	6	0	0.387	0.456002	767205	1.9824e+06	25.48	24.25	High	High	High	High	High	High	High	High	High	High	1
Checked	Annotated Sequence	Modifications	Qvality PEP	Qvality q-value	# Protein Groups	# Proteins	# PSMs	Master Protein Accessions	Positions in Master Proteins	Modifications in Master Proteins	# Missed Cleavages	Theo. MH+ [Da]	Abundance Ratio: (SC, Scabra) / (SI, Scabra)	Abundance Ratio Adj. P-Value: (SC, Scabra) / (SI, Scabra)	Abundances (Grouped): SC, Scabra	Abundances (Grouped): SI, Scabra	Abundances (Grouped) CV [%]: SC, Scabra	Abundances (Grouped) CV [%]: SI, Scabra	Quan Info	Found in Sample: [S1] F1: Sample, SC, Scabra	Found in Sample: [S2] F2: Sample, SC, Scabra	Found in Sample: [S3] F3: Sample, SC, Scabra	Found in Sample: [S4] F4: Sample, SC, Scabra	Found in Sample: [S5] F5: Sample, SC, Scabra	Found in Sample: [S6] F6: Sample, SI, Scabra	Found in Sample: [S7] F7: Sample, SI, Scabra	Found in Sample: [S8] F8: Sample, SI, Scabra	Found in Sample: [S9] F9: Sample, SI, Scabra	Found in Sample: [S10] F10: Sample, SI, Scabra	Confidence (by Search Engine): Sequest HT	Percolator q-Value (by Search Engine): Sequest HT	Percolator PEP (by Search Engine): Sequest HT	XCorr (by Search Engine): Sequest HT	Top Apex RT [min]
FALSE	[R].IEDCYIVSGDDCVAVK.[S]	2xCarbamidomethyl [C4; C12]	4.79637e-07	0.000160398	1	2	9	KAJ4850463.1	KAJ4850463.1 [206-221]		0	1842.82	0.729	0.801761	311784	427681	55.07	19.62		High	High	High	Peak Found	High	High	High	High	High	High	High	3.148e-05	1.996e-09	3.14	23.54
	Confidence	Modification Name	Target Amino Acid	Position in Peptide	Site Probability	Peptide Sequence	# Modified PSMs	# Uncertain Modified PSMs	# Unmodified PSMs	Protein Accession	Protein Description	Position	Master	Motif
	High	Carbamidomethyl	C	4		IEDCYIVSGDDCVAVK	9	0	0	KAJ4850463.1	hypothetical protein Tsubulata_036800 [Turnera subulata]	209	Master Protein	NTRIEDcYIVSGD
	High	Carbamidomethyl	C	12		IEDCYIVSGDDCVAVK	9	0	0	KAJ4850463.1	hypothetical protein Tsubulata_036800 [Turnera subulata]	217	Master Protein	IVSGDDcVAVKSG
FALSE	[R].LTCISPTSAVIALGSEMSGGIQDVRAEDITAIDSESGVR.[I]	1xCarbamidomethyl [C3]; 1xDeamidated [Q22]	9.77302e-05	0.000160398	1	1	1	KAJ4850463.1	KAJ4850463.1 [243-281]		1	4006.96	1000		54736.3					Not Found	Not Found	Not Found	High	Not Found	Not Found	Not Found	Not Found	Not Found	Not Found	High	3.148e-05	2.071e-06	3.02	28.87
	Confidence	Modification Name	Target Amino Acid	Position in Peptide	Site Probability	Peptide Sequence	# Modified PSMs	# Uncertain Modified PSMs	# Unmodified PSMs	Protein Accession	Protein Description	Position	Master	Motif
	High	Carbamidomethyl	C	3		LTCISPTSAVIALGSEMSGGIQDVR	16	0	0	KAJ4850463.1	hypothetical protein Tsubulata_036800 [Turnera subulata]	245	Master Protein	VIRRLTcISPTSA
	High	Deamidated	Q	22		LTCISPTSAVIALGSEMSGGIQDVRAEDITAIDSESGVR	1	0	0	KAJ4850463.1	hypothetical protein Tsubulata_036800 [Turnera subulata]	264	Master Protein	EMSGGIqDVRAED
FALSE	[R].LTCISPTSAVIALGSEMSGGIQDVR.[A]	1xCarbamidomethyl [C3]	7.87065e-07	0.000160398	1	2	15	KAJ4850463.1	KAJ4850463.1 [243-267]		0	2562.29	0.392	0.777872	90298.1	230344	48.56	25.94		Peak Found	High	High	High	High	High	High	High	High	High	High	3.148e-05	3.799e-09	4.56	28.91
	Confidence	Modification Name	Target Amino Acid	Position in Peptide	Site Probability	Peptide Sequence	# Modified PSMs	# Uncertain Modified PSMs	# Unmodified PSMs	Protein Accession	Protein Description	Position	Master	Motif
	High	Carbamidomethyl	C	3		LTCISPTSAVIALGSEMSGGIQDVR	16	0	0	KAJ4850463.1	hypothetical protein Tsubulata_036800 [Turnera subulata]	245	Master Protein	VIRRLTcISPTSA
FALSE	[K].VFQAAIDHLSQYSSEGGALLYVPPGR.[W]		0.00175853	0.000160398	1	1	2	KAJ4850463.1	KAJ4850463.1 [68-93]		0	2775.41	0.419	0.74543	188449	449984	34.83	27.86		Peak Found	Not Found	Peak Found	Peak Found	Peak Found	Peak Found	High	High	Peak Found	Peak Found	High	3.148e-05	9.094e-05	3.59	26.13
FALSE	[K].SGWDEYGISYGMPTK.[Q]		1.68934e-05	0.000160398	1	1	6	KAJ4850463.1	KAJ4850463.1 [222-236]		0	1690.74	0.5	0.684643	171370	342748	36.13	33		Peak Found	Peak Found	Peak Found	High	Peak Found	High	High	High	High	High	High	3.148e-05	2.099e-07	2.01	25.28
	Confidence	Modification Name	Target Amino Acid	Position in Peptide	Site Probability	Peptide Sequence	# Modified PSMs	# Uncertain Modified PSMs	# Unmodified PSMs	Protein Accession	Protein Description	Position	Master	Motif
	High	Oxidation	M	12		SGWDEYGISYGMPTK	1	0	6	KAJ4850463.1	hypothetical protein Tsubulata_036800 [Turnera subulata]	233	Master Protein	YGISYGmPTKQLV
FALSE	[R].AHGASLADFGGVSDGTTSNTK.[V]		7.19749e-05	0.000160398	1	1	4	KAJ4850463.1	KAJ4850463.1 [47-67]		0	1992.93	0.241		83647.6	347191		29.91		Not Found	Not Found	Not Found	Peak Found	Not Found	Peak Found	High	High	High	High	High	3.148e-05	1.397e-06	2.73	21.8
FALSE	[K].SGWDEYGISYGMPTK.[Q]	1xOxidation [M12]	0.0594818	0.00358093	1	1	1	KAJ4850463.1	KAJ4850463.1 [222-236]		0	1706.74	0.778	0.781729	53367.9	68634.3	3.63	28.16		Not Found	Peak Found	Not Found	Not Found	Peak Found	Peak Found	Peak Found	High	Not Found	Peak Found	High	0.0009934	0.009078	2.36	24.15
	Confidence	Modification Name	Target Amino Acid	Position in Peptide	Site Probability	Peptide Sequence	# Modified PSMs	# Uncertain Modified PSMs	# Unmodified PSMs	Protein Accession	Protein Description	Position	Master	Motif
	High	Oxidation	M	12		SGWDEYGISYGMPTK	1	0	6	KAJ4850463.1	hypothetical protein Tsubulata_036800 [Turnera subulata]	233	Master Protein	YGISYGmPTKQLV
High	KAJ4842369.1	hypothetical protein Tsubulata_015728 [Turnera subulata]	0	3.621	11	1	6	1	101	11.2	7.03	14.95	1	0	0.403	0.582089	262547	651619	56.67	26.51	Peak Found	High	Peak Found	Peak Found	High	High	High	High	Peak Found	High	1
Checked	Annotated Sequence	Modifications	Qvality PEP	Qvality q-value	# Protein Groups	# Proteins	# PSMs	Master Protein Accessions	Positions in Master Proteins	Modifications in Master Proteins	# Missed Cleavages	Theo. MH+ [Da]	Abundance Ratio: (SC, Scabra) / (SI, Scabra)	Abundance Ratio Adj. P-Value: (SC, Scabra) / (SI, Scabra)	Abundances (Grouped): SC, Scabra	Abundances (Grouped): SI, Scabra	Abundances (Grouped) CV [%]: SC, Scabra	Abundances (Grouped) CV [%]: SI, Scabra	Quan Info	Found in Sample: [S1] F1: Sample, SC, Scabra	Found in Sample: [S2] F2: Sample, SC, Scabra	Found in Sample: [S3] F3: Sample, SC, Scabra	Found in Sample: [S4] F4: Sample, SC, Scabra	Found in Sample: [S5] F5: Sample, SC, Scabra	Found in Sample: [S6] F6: Sample, SI, Scabra	Found in Sample: [S7] F7: Sample, SI, Scabra	Found in Sample: [S8] F8: Sample, SI, Scabra	Found in Sample: [S9] F9: Sample, SI, Scabra	Found in Sample: [S10] F10: Sample, SI, Scabra	Confidence (by Search Engine): Sequest HT	Percolator q-Value (by Search Engine): Sequest HT	Percolator PEP (by Search Engine): Sequest HT	XCorr (by Search Engine): Sequest HT	Top Apex RT [min]
FALSE	[K].IEETLHMGGGK.[K]		0.00368879	0.000160398	1	1	6	KAJ4842369.1	KAJ4842369.1 [8-18]		0	1171.58	0.403	0.777872	262547	651619	56.67	26.51		Peak Found	High	Peak Found	Peak Found	High	High	High	High	Peak Found	High	High	3.148e-05	0.0002395	2.87	19.94
High	KAJ4841883.1	hypothetical protein Tsubulata_015445 [Turnera subulata]	0	27.684	30	5	27	5	381	42	6.89	86.36	5	0	0.404	0.575812	407038	1.00744e+06	47.52	30.32	High	High	High	High	High	High	High	High	High	High	1
Checked	Annotated Sequence	Modifications	Qvality PEP	Qvality q-value	# Protein Groups	# Proteins	# PSMs	Master Protein Accessions	Positions in Master Proteins	Modifications in Master Proteins	# Missed Cleavages	Theo. MH+ [Da]	Abundance Ratio: (SC, Scabra) / (SI, Scabra)	Abundance Ratio Adj. P-Value: (SC, Scabra) / (SI, Scabra)	Abundances (Grouped): SC, Scabra	Abundances (Grouped): SI, Scabra	Abundances (Grouped) CV [%]: SC, Scabra	Abundances (Grouped) CV [%]: SI, Scabra	Quan Info	Found in Sample: [S1] F1: Sample, SC, Scabra	Found in Sample: [S2] F2: Sample, SC, Scabra	Found in Sample: [S3] F3: Sample, SC, Scabra	Found in Sample: [S4] F4: Sample, SC, Scabra	Found in Sample: [S5] F5: Sample, SC, Scabra	Found in Sample: [S6] F6: Sample, SI, Scabra	Found in Sample: [S7] F7: Sample, SI, Scabra	Found in Sample: [S8] F8: Sample, SI, Scabra	Found in Sample: [S9] F9: Sample, SI, Scabra	Found in Sample: [S10] F10: Sample, SI, Scabra	Confidence (by Search Engine): Sequest HT	Percolator q-Value (by Search Engine): Sequest HT	Percolator PEP (by Search Engine): Sequest HT	XCorr (by Search Engine): Sequest HT	Top Apex RT [min]
FALSE	[K].YNGGLDTEEAYPYTGVDGVCK.[F]	1xCarbamidomethyl [C20]	3.09214e-05	0.000160398	1	2	10	KAJ4841883.1	KAJ4841883.1 [218-238]		0	2308.01	0.603	0.809995	107629	178425	28.09	39.85		High	High	High	High	High	High	High	High	High	High	High	3.148e-05	4.587e-07	3.13	23.99
	Confidence	Modification Name	Target Amino Acid	Position in Peptide	Site Probability	Peptide Sequence	# Modified PSMs	# Uncertain Modified PSMs	# Unmodified PSMs	Protein Accession	Protein Description	Position	Master	Motif
	High	Carbamidomethyl	C	20		YNGGLDTEEAYPYTGVDGVCK	10	0	0	KAJ4841883.1	hypothetical protein Tsubulata_015445 [Turnera subulata]	237	Master Protein	TGVDGVcKFSSEN
FALSE	[K].SGVFTSDHCGSTPMDVNHAVVAVGYGVENGMPYWLIK.[N]	1xCarbamidomethyl [C9]	0.00417272	0.000160398	1	1	1	KAJ4841883.1	KAJ4841883.1 [311-347]		0	3994.86	1.033	0.97374	85871.2	83139	46.25	30.52		Not Found	Peak Found	Not Found	Not Found	Peak Found	High	Not Found	Peak Found	Peak Found	Not Found	High	3.148e-05	0.0002804	3.87	27.55
	Confidence	Modification Name	Target Amino Acid	Position in Peptide	Site Probability	Peptide Sequence	# Modified PSMs	# Uncertain Modified PSMs	# Unmodified PSMs	Protein Accession	Protein Description	Position	Master	Motif
	High	Carbamidomethyl	C	9		SGVFTSDHCGSTPMDVNHAVVAVGYGVENGMPYWLIK	1	0	0	KAJ4841883.1	hypothetical protein Tsubulata_015445 [Turnera subulata]	319	Master Protein	VFTSDHcGSTPMD
FALSE	[K].GISLSEQQLVDCAQAFNNFGCHGGLPSQAFEYIK.[Y]	2xCarbamidomethyl [C12; C21]	0.000109012	0.000160398	1	2	10	KAJ4841883.1	KAJ4841883.1 [184-217]		0	3785.77	0.592	0.83897	202515	341910	43.57	45.38		High	High	High	High	High	High	High	Peak Found	High	High	High	3.148e-05	2.386e-06	4.32	27.81
	Confidence	Modification Name	Target Amino Acid	Position in Peptide	Site Probability	Peptide Sequence	# Modified PSMs	# Uncertain Modified PSMs	# Unmodified PSMs	Protein Accession	Protein Description	Position	Master	Motif
	High	Carbamidomethyl	C	12		GISLSEQQLVDCAQAFNNFGCHGGLPSQAFEYIK	11	0	0	KAJ4841883.1	hypothetical protein Tsubulata_015445 [Turnera subulata]	195	Master Protein	EQQLVDcAQAFNN
	High	Carbamidomethyl	C	21		GISLSEQQLVDCAQAFNNFGCHGGLPSQAFEYIK	11	0	0	KAJ4841883.1	hypothetical protein Tsubulata_015445 [Turnera subulata]	204	Master Protein	AFNNFGcHGGLPS
	High	Deamidated	Q	28		GISLSEQQLVDCAQAFNNFGCHGGLPSQAFEYIK	1	0	10	KAJ4841883.1	hypothetical protein Tsubulata_015445 [Turnera subulata]	211	Master Protein	HGGLPSqAFEYIK
FALSE	[R].EAGIVSPVK.[D]		0.00526128	0.00030847	1	2	4	KAJ4841883.1	KAJ4841883.1 [148-156]		0	899.52	0.805	0.815065	162076	201333	53.23	15.23		Not Found	High	Peak Found	Peak Found	Peak Found	High	High	Peak Found	Peak Found	High	High	5.672e-05	0.0003809	2	21.17
FALSE	[K].GISLSEQQLVDCAQAFNNFGCHGGLPSQAFEYIK.[Y]	2xCarbamidomethyl [C12; C21]; 1xDeamidated [Q28]	0.012589	0.000561853	1	2	1	KAJ4841883.1	KAJ4841883.1 [184-217]		0	3786.75							No Quan Values	Not Found	Not Found	High	Not Found	Not Found	Not Found	Not Found	Not Found	Not Found	Not Found	High	9.977e-05	0.001197	4.85
	Confidence	Modification Name	Target Amino Acid	Position in Peptide	Site Probability	Peptide Sequence	# Modified PSMs	# Uncertain Modified PSMs	# Unmodified PSMs	Protein Accession	Protein Description	Position	Master	Motif
	High	Carbamidomethyl	C	12		GISLSEQQLVDCAQAFNNFGCHGGLPSQAFEYIK	11	0	0	KAJ4841883.1	hypothetical protein Tsubulata_015445 [Turnera subulata]	195	Master Protein	EQQLVDcAQAFNN
	High	Carbamidomethyl	C	21		GISLSEQQLVDCAQAFNNFGCHGGLPSQAFEYIK	11	0	0	KAJ4841883.1	hypothetical protein Tsubulata_015445 [Turnera subulata]	204	Master Protein	AFNNFGcHGGLPS
	High	Deamidated	Q	28		GISLSEQQLVDCAQAFNNFGCHGGLPSQAFEYIK	1	0	10	KAJ4841883.1	hypothetical protein Tsubulata_015445 [Turnera subulata]	211	Master Protein	HGGLPSqAFEYIK
FALSE	[K].NSWGANWGDNGYFK.[M]		0.10338	0.00641383	1	2	1	KAJ4841883.1	KAJ4841883.1 [348-361]		0	1615.69	0.521	0.777872	74921.5	143714	20.66	41.01		Peak Found	Not Found	Peak Found	Not Found	Peak Found	High	Peak Found	Peak Found	Peak Found	Peak Found	High	0.001576	0.01901	2.18	25.09
High	KAJ4826273.1	Succinate dehydrogenase [ubiquinone] iron-sulfur subunit 2, mitochondrial [Turnera subulata]	0	5.617	8	2	2	2	273	30.6	8.53	4.23	2	0	0.41	0.545458	61769.4	150789	44.08	44.3	Peak Found	Peak Found	Peak Found	Peak Found	Peak Found	Peak Found	Peak Found	Peak Found	High	High	1
Checked	Annotated Sequence	Modifications	Qvality PEP	Qvality q-value	# Protein Groups	# Proteins	# PSMs	Master Protein Accessions	Positions in Master Proteins	Modifications in Master Proteins	# Missed Cleavages	Theo. MH+ [Da]	Abundance Ratio: (SC, Scabra) / (SI, Scabra)	Abundance Ratio Adj. P-Value: (SC, Scabra) / (SI, Scabra)	Abundances (Grouped): SC, Scabra	Abundances (Grouped): SI, Scabra	Abundances (Grouped) CV [%]: SC, Scabra	Abundances (Grouped) CV [%]: SI, Scabra	Quan Info	Found in Sample: [S1] F1: Sample, SC, Scabra	Found in Sample: [S2] F2: Sample, SC, Scabra	Found in Sample: [S3] F3: Sample, SC, Scabra	Found in Sample: [S4] F4: Sample, SC, Scabra	Found in Sample: [S5] F5: Sample, SC, Scabra	Found in Sample: [S6] F6: Sample, SI, Scabra	Found in Sample: [S7] F7: Sample, SI, Scabra	Found in Sample: [S8] F8: Sample, SI, Scabra	Found in Sample: [S9] F9: Sample, SI, Scabra	Found in Sample: [S10] F10: Sample, SI, Scabra	Confidence (by Search Engine): Sequest HT	Percolator q-Value (by Search Engine): Sequest HT	Percolator PEP (by Search Engine): Sequest HT	XCorr (by Search Engine): Sequest HT	Top Apex RT [min]
FALSE	[R].LEAINDEFK.[L]		0.00692522	0.00030847	1	1	1	KAJ4826273.1	KAJ4826273.1 [229-237]		0	1078.54	0.306		30451.2	99419.2		46.04		Not Found	Not Found	Not Found	Peak Found	Not Found	Not Found	Peak Found	Peak Found	High	Not Found	High	5.672e-05	0.0005458	2.14	22.8
FALSE	[K].ECGPMVLDALIK.[I]	1xCarbamidomethyl [C2]	0.0344831	0.00169585	1	1	1	KAJ4826273.1	KAJ4826273.1 [67-78]		0	1345.69	0.559	0.795005	53443	95601	50.08	26.93		Peak Found	Peak Found	Peak Found	Peak Found	Peak Found	Peak Found	Peak Found	Peak Found	Peak Found	High	High	0.0004965	0.004427	2.09	27.2
	Confidence	Modification Name	Target Amino Acid	Position in Peptide	Site Probability	Peptide Sequence	# Modified PSMs	# Uncertain Modified PSMs	# Unmodified PSMs	Protein Accession	Protein Description	Position	Master	Motif
	High	Carbamidomethyl	C	2		ECGPMVLDALIK	1	0	0	KAJ4826273.1	Succinate dehydrogenase [ubiquinone] iron-sulfur subunit 2, mitochondrial [Turnera subulata]	68	Master Protein	QIDLKEcGPMVLD
High	KAJ4849708.1	hypothetical protein Tsubulata_018992 [Turnera subulata]	0	16.409	17	5	10	5	408	45.6	6.98	21.31	5	0	0.415	0.31721	209468	505146	22.67	19.44	High	Peak Found	Peak Found	High	High	High	High	High	Peak Found	High	1
Checked	Annotated Sequence	Modifications	Qvality PEP	Qvality q-value	# Protein Groups	# Proteins	# PSMs	Master Protein Accessions	Positions in Master Proteins	Modifications in Master Proteins	# Missed Cleavages	Theo. MH+ [Da]	Abundance Ratio: (SC, Scabra) / (SI, Scabra)	Abundance Ratio Adj. P-Value: (SC, Scabra) / (SI, Scabra)	Abundances (Grouped): SC, Scabra	Abundances (Grouped): SI, Scabra	Abundances (Grouped) CV [%]: SC, Scabra	Abundances (Grouped) CV [%]: SI, Scabra	Quan Info	Found in Sample: [S1] F1: Sample, SC, Scabra	Found in Sample: [S2] F2: Sample, SC, Scabra	Found in Sample: [S3] F3: Sample, SC, Scabra	Found in Sample: [S4] F4: Sample, SC, Scabra	Found in Sample: [S5] F5: Sample, SC, Scabra	Found in Sample: [S6] F6: Sample, SI, Scabra	Found in Sample: [S7] F7: Sample, SI, Scabra	Found in Sample: [S8] F8: Sample, SI, Scabra	Found in Sample: [S9] F9: Sample, SI, Scabra	Found in Sample: [S10] F10: Sample, SI, Scabra	Confidence (by Search Engine): Sequest HT	Percolator q-Value (by Search Engine): Sequest HT	Percolator PEP (by Search Engine): Sequest HT	XCorr (by Search Engine): Sequest HT	Top Apex RT [min]
FALSE	[R].DPSQITKPPLDK.[L]		0.00242118	0.000160398	1	2	2	KAJ4849708.1	KAJ4849708.1 [102-113]		0	1338.73	0.786		33713.2	42907.6		25.66		Not Found	Not Found	Peak Found	Not Found	Not Found	High	Peak Found	Not Found	Peak Found	High	High	3.148e-05	0.0001379	2.26	20.82
FALSE	[K].ALDICNAVSGGVDSVR.[Q]	1xCarbamidomethyl [C5]	0.000673086	0.000160398	1	2	2	KAJ4849708.1	KAJ4849708.1 [125-140]		0	1632.8	0.964	0.987954	129205	133988	24.43	18.72		High	Not Found	Peak Found	High	Peak Found	Peak Found	Peak Found	Peak Found	Peak Found	Peak Found	High	3.148e-05	2.597e-05	3.01	24.34
	Confidence	Modification Name	Target Amino Acid	Position in Peptide	Site Probability	Peptide Sequence	# Modified PSMs	# Uncertain Modified PSMs	# Unmodified PSMs	Protein Accession	Protein Description	Position	Master	Motif
	High	Carbamidomethyl	C	5		ALDICNAVSGGVDSVR	2	0	0	KAJ4849708.1	hypothetical protein Tsubulata_018992 [Turnera subulata]	129	Master Protein	VKALDIcNAVSGG
FALSE	[R].NQVSAMDMNHEQELEDLELFQR.[H]		0.0107491	0.000561853	1	2	1	KAJ4849708.1	KAJ4849708.1 [19-40]		0	2676.2	0.837	0.951027	49573.5	59256.3	38.14	15.26		Not Found	Peak Found	Not Found	Not Found	High	Peak Found	Not Found	Peak Found	Peak Found	Not Found	High	9.977e-05	0.0009711	3.63	26.12
FALSE	[R].LEEGLVPLQLQIR.[E]		0.0111425	0.000561853	1	2	3	KAJ4849708.1	KAJ4849708.1 [368-380]		0	1507.88	0.54	0.777872	91008.2	168611	30.41	26.55		Peak Found	Peak Found	Peak Found	Not Found	Peak Found	Peak Found	High	High	Peak Found	High	High	9.977e-05	0.001012	1.82	27.12
FALSE	[K].LLPELQER.[A]		0.06903	0.00401523	1	1	2	KAJ4849708.1	KAJ4849708.1 [114-121]		0	997.568	0.001			185446		33.85		Not Found	Not Found	Not Found	Not Found	Not Found	Peak Found	High	Peak Found	Not Found	High	High	0.001084	0.01109	1.83	23
High	KAJ4838845.1	Beta-galactosidase 15 [Turnera subulata]	0	75.846	21	13	64	2	821	91.4	5.47	178.48	13	0	0.416	0.674289	170610	410354	58.69	47.23	Not Found	Peak Found	Peak Found	High	Not Found	High	Peak Found	High	High	Peak Found	1
Checked	Annotated Sequence	Modifications	Qvality PEP	Qvality q-value	# Protein Groups	# Proteins	# PSMs	Master Protein Accessions	Positions in Master Proteins	Modifications in Master Proteins	# Missed Cleavages	Theo. MH+ [Da]	Abundance Ratio: (SC, Scabra) / (SI, Scabra)	Abundance Ratio Adj. P-Value: (SC, Scabra) / (SI, Scabra)	Abundances (Grouped): SC, Scabra	Abundances (Grouped): SI, Scabra	Abundances (Grouped) CV [%]: SC, Scabra	Abundances (Grouped) CV [%]: SI, Scabra	Quan Info	Found in Sample: [S1] F1: Sample, SC, Scabra	Found in Sample: [S2] F2: Sample, SC, Scabra	Found in Sample: [S3] F3: Sample, SC, Scabra	Found in Sample: [S4] F4: Sample, SC, Scabra	Found in Sample: [S5] F5: Sample, SC, Scabra	Found in Sample: [S6] F6: Sample, SI, Scabra	Found in Sample: [S7] F7: Sample, SI, Scabra	Found in Sample: [S8] F8: Sample, SI, Scabra	Found in Sample: [S9] F9: Sample, SI, Scabra	Found in Sample: [S10] F10: Sample, SI, Scabra	Confidence (by Search Engine): Sequest HT	Percolator q-Value (by Search Engine): Sequest HT	Percolator PEP (by Search Engine): Sequest HT	XCorr (by Search Engine): Sequest HT	Top Apex RT [min]
FALSE	[K].NACVGKESCTIDVSEK.[TV]	2xCarbamidomethyl [C3; C9]	0.000561092	0.000160398	2	2	1	KAJ4838845.1; KAJ4829989.1	KAJ4838845.1 [786-801]; KAJ4829989.1 [786-801]		1	1796.82	0.582		37039.1	63613.5		94.45	Shared	Not Found	Not Found	Not Found	Peak Found	Not Found	Peak Found	Not Found	High	Not Found	Not Found	High	3.148e-05	2.04e-05	2.9	19.76
	Confidence	Modification Name	Target Amino Acid	Position in Peptide	Site Probability	Peptide Sequence	# Modified PSMs	# Uncertain Modified PSMs	# Unmodified PSMs	Protein Accession	Protein Description	Position	Master	Motif
	High	Carbamidomethyl	C	3		ESCTIDVSEK	6	0	0	KAJ4838845.1	Beta-galactosidase 15 [Turnera subulata]	794	Master Protein	CVGKEScTIDVSE
	High	Carbamidomethyl	C	3		NACVGKESCTIDVSEK	1	0	0	KAJ4838845.1	Beta-galactosidase 15 [Turnera subulata]	788	Master Protein	SIIKNAcVGKESC
	High	Carbamidomethyl	C	3		ESCTIDVSEK	6	0	0	KAJ4829989.1	Beta-galactosidase 15 [Turnera subulata]	794	Master Protein	CVGKEScTIDVSE
	High	Carbamidomethyl	C	3		NACVGKESCTIDVSEK	1	0	0	KAJ4829989.1	Beta-galactosidase 15 [Turnera subulata]	788	Master Protein	SIIKNAcVGKESC
FALSE	[K].MWTENWTGWFK.[SNL]		0.00114496	0.000160398	4	5	10	KAJ4838845.1; KAJ4846091.1; KAJ4834731.1; KAJ4829989.1	KAJ4838845.1 [246-256]; KAJ4846091.1 [222-232]; KAJ4834731.1 [247-257]; [964-974]; KAJ4829989.1 [246-256]		0	1485.66	0.711	0.777872	128730	181087	27.16	29.52	Shared	High	High	High	High	High	High	High	High	High	High	High	3.148e-05	5.194e-05	3	28.23
FALSE	[K].QENLFASQGGPIILAQIENEYGNVITSYGDAGK.[A]	1xDeamidated [N/Q]	0.000242875	0.000160398	2	2	2	KAJ4838845.1; KAJ4829989.1	KAJ4838845.1 [161-193]; KAJ4829989.1 [161-193]		0	3497.71							No Quan Values	Not Found	Not Found	Not Found	Not Found	Not Found	High	High	Not Found	Not Found	Not Found	High	3.148e-05	6.837e-06	5
	Confidence	Modification Name	Target Amino Acid	Position in Peptide	Site Probability	Peptide Sequence	# Modified PSMs	# Uncertain Modified PSMs	# Unmodified PSMs	Protein Accession	Protein Description	Position	Master	Motif
	High	Deamidated	N	3		QENLFASQGGPIILAQIENEYGNVITSYGDAGK	1	0	8	KAJ4838845.1	Beta-galactosidase 15 [Turnera subulata]	163	Master Protein	DMMKQEnLFASQG
	High	Deamidated	Q	1		QENLFASQGGPIILAQIENEYGNVITSYGDAGK	1	0	8	KAJ4838845.1	Beta-galactosidase 15 [Turnera subulata]	161	Master Protein	IVDMMKqENLFAS
	High	Deamidated	N	3		QENLFASQGGPIILAQIENEYGNVITSYGDAGK	1	0	8	KAJ4829989.1	Beta-galactosidase 15 [Turnera subulata]	163	Master Protein	DMMKQEnLFASQG
	High	Deamidated	Q	1		QENLFASQGGPIILAQIENEYGNVITSYGDAGK	1	0	8	KAJ4829989.1	Beta-galactosidase 15 [Turnera subulata]	161	Master Protein	IVDMMKqENLFAS
FALSE	[K].QENLFASQGGPIILAQIENEYGNVITSYGDAGK.[A]		2.04155e-05	0.000160398	2	2	7	KAJ4838845.1; KAJ4829989.1	KAJ4838845.1 [161-193]; KAJ4829989.1 [161-193]		0	3496.72	0.238	0.635642	45865.4	192607	51.03	34.69	Shared	Peak Found	High	High	Not Found	Peak Found	High	High	High	High	High	High	3.148e-05	2.671e-07	4.68	30.73
	Confidence	Modification Name	Target Amino Acid	Position in Peptide	Site Probability	Peptide Sequence	# Modified PSMs	# Uncertain Modified PSMs	# Unmodified PSMs	Protein Accession	Protein Description	Position	Master	Motif
	High	Deamidated	N	3		QENLFASQGGPIILAQIENEYGNVITSYGDAGK	1	0	8	KAJ4838845.1	Beta-galactosidase 15 [Turnera subulata]	163	Master Protein	DMMKQEnLFASQG
	High	Deamidated	Q	1		QENLFASQGGPIILAQIENEYGNVITSYGDAGK	1	0	8	KAJ4838845.1	Beta-galactosidase 15 [Turnera subulata]	161	Master Protein	IVDMMKqENLFAS
	High	Deamidated	N	3		QENLFASQGGPIILAQIENEYGNVITSYGDAGK	1	0	8	KAJ4829989.1	Beta-galactosidase 15 [Turnera subulata]	163	Master Protein	DMMKQEnLFASQG
	High	Deamidated	Q	1		QENLFASQGGPIILAQIENEYGNVITSYGDAGK	1	0	8	KAJ4829989.1	Beta-galactosidase 15 [Turnera subulata]	161	Master Protein	IVDMMKqENLFAS
FALSE	[RK].VLLSGSIHYPR.[S]		0.000280953	0.000160398	4	4	8	KAJ4838845.1; KAJ4848912.1; KAJ4846091.1; KAJ4829989.1	KAJ4838845.1 [39-49]; KAJ4848912.1 [46-56]; KAJ4846091.1 [45-55]; KAJ4829989.1 [39-49]		0	1241.7	1.295	0.962042	737541	569542	70.86	82.21	Shared	Peak Found	High	High	Peak Found	High	High	High	High	High	High	High	3.148e-05	8.247e-06	2.85	22.35
FALSE	[R].TAGGPYITTSYDYDAPLDEYGNLNQPK.[YW]		1.85711e-05	0.000160398	3	4	19	KAJ4838845.1; KAJ4834731.1; KAJ4829989.1	KAJ4838845.1 [299-325]; KAJ4834731.1 [300-326]; [1017-1043]; KAJ4829989.1 [299-325]		0	2963.36	0.714	0.673833	1.02701e+06	1.438e+06	16.94	10.49	Shared	High	High	High	High	High	High	High	High	High	High	High	3.148e-05	2.374e-07	4.04	25.71
FALSE	[R].TAEDVAFAVAR.[F]		0.000149101	0.000160398	2	3	3	KAJ4838845.1; KAJ4829989.1	KAJ4838845.1 [266-276]; KAJ4829989.1 [266-276]		0	1149.59	0.307	0.532229	306374	999428	37.47	37.82	Shared	Peak Found	Peak Found	Peak Found	Peak Found	Peak Found	High	High	Peak Found	High	Peak Found	High	3.148e-05	3.596e-06	2.58	23.27
FALSE	[K].ATFKAPLGTDPVVVDLLGLGK.[G]		0.000862071	0.000160398	1	1	2	KAJ4838845.1	KAJ4838845.1 [623-643]		1	2111.21	1.432		228759	159726				Not Found	Not Found	Not Found	High	Not Found	Not Found	Not Found	High	Not Found	Not Found	High	3.148e-05	3.567e-05	3.22	28.26
FALSE	[K].APLGTDPVVVDLLGLGK.[G]		1.47537e-08	0.000160398	2	2	9	KAJ4838845.1; KAJ4829989.1	KAJ4838845.1 [627-643]; KAJ4829989.1 [627-643]		0	1663.96	0.168	0.635642	98951.8	587448	58.98	21.81	Shared	Peak Found	High	High	Peak Found	High	High	High	High	High	High	High	3.148e-05	2.096e-11	4.36	29.68
FALSE	[K].ESCTIDVSEK.[TV]	1xCarbamidomethyl [C3]	0.00264168	0.000160398	2	2	5	KAJ4838845.1; KAJ4829989.1	KAJ4838845.1 [792-801]; KAJ4829989.1 [792-801]		0	1167.52	0.362	0.781729	137312	379248	74.61	37.75	Shared	Peak Found	Peak Found	Peak Found	Not Found	Not Found	High	High	High	High	High	High	3.148e-05	0.0001552	2.23	20.08
	Confidence	Modification Name	Target Amino Acid	Position in Peptide	Site Probability	Peptide Sequence	# Modified PSMs	# Uncertain Modified PSMs	# Unmodified PSMs	Protein Accession	Protein Description	Position	Master	Motif
	High	Carbamidomethyl	C	3		ESCTIDVSEK	6	0	0	KAJ4838845.1	Beta-galactosidase 15 [Turnera subulata]	794	Master Protein	CVGKEScTIDVSE
	High	Carbamidomethyl	C	3		ESCTIDVSEK	6	0	0	KAJ4829989.1	Beta-galactosidase 15 [Turnera subulata]	794	Master Protein	CVGKEScTIDVSE
FALSE	[K].GQESTNQLLDQK.[V]		0.000457619	0.000160398	2	2	2	KAJ4838845.1; KAJ4829989.1	KAJ4838845.1 [452-463]; KAJ4829989.1 [452-463]		0	1360.67	0.198	0.287298	91843.2	463261	42.18	24.49	Shared	Peak Found	Peak Found	Peak Found	Peak Found	Peak Found	High	Peak Found	Peak Found	Peak Found	High	High	3.148e-05	1.555e-05	2.87	20.74
FALSE	[K].GTCQGANDALSIIK.[N]	1xCarbamidomethyl [C3]; 1xDeamidated [Q4]	0.00316745	0.000160398	1	1	2	KAJ4838845.1	KAJ4838845.1 [772-785]		0	1448.7	0.359	0.532229	147371	410354	13.92	35.51		Not Found	Peak Found	Peak Found	Peak Found	Not Found	High	Peak Found	Peak Found	High	Peak Found	High	3.148e-05	0.0001959	2.11	23.85
	Confidence	Modification Name	Target Amino Acid	Position in Peptide	Site Probability	Peptide Sequence	# Modified PSMs	# Uncertain Modified PSMs	# Unmodified PSMs	Protein Accession	Protein Description	Position	Master	Motif
	High	Carbamidomethyl	C	3		GTCQGANDALSIIK	2	0	0	KAJ4838845.1	Beta-galactosidase 15 [Turnera subulata]	774	Master Protein	AFEKGTcQGANDA
	High	Deamidated	Q	4		GTCQGANDALSIIK	2	0	0	KAJ4838845.1	Beta-galactosidase 15 [Turnera subulata]	775	Master Protein	FEKGTCqGANDAL
FALSE	[K].VGLEGFDNK.[I]		0.00771732	0.000561853	2	2	1	KAJ4838845.1; KAJ4829989.1	KAJ4838845.1 [590-598]; KAJ4829989.1 [590-598]		0	978.489	0.378	0.747806	325204	859882	42.62	39.03	Shared	Peak Found	Peak Found	Peak Found	Peak Found	Not Found	Peak Found	Peak Found	High	Peak Found	Peak Found	High	9.977e-05	0.0006312	2.23	22.61
FALSE	[K].IVGYNTAK.[V]		0.126965	0.00789876	2	2	2	KAJ4838845.1; KAJ4829989.1	KAJ4838845.1 [405-412]; KAJ4829989.1 [405-412]		0	865.478	0.474	0.673833	177378	374072	35.14	25.59	Shared	Peak Found	Peak Found	Peak Found	Not Found	Peak Found	Peak Found	High	High	Peak Found	Peak Found	High	0.001876	0.02544	1.22	19.52
High	KAJ4836405.1	hypothetical protein Tsubulata_020975 [Turnera subulata]	0	39.472	25	9	30	9	566	63	4.92	79.05	9	0	0.429	0.625136	516787	1.20325e+06	70.56	23.16	Peak Found	High	High	High	High	High	High	High	High	High	1
Checked	Annotated Sequence	Modifications	Qvality PEP	Qvality q-value	# Protein Groups	# Proteins	# PSMs	Master Protein Accessions	Positions in Master Proteins	Modifications in Master Proteins	# Missed Cleavages	Theo. MH+ [Da]	Abundance Ratio: (SC, Scabra) / (SI, Scabra)	Abundance Ratio Adj. P-Value: (SC, Scabra) / (SI, Scabra)	Abundances (Grouped): SC, Scabra	Abundances (Grouped): SI, Scabra	Abundances (Grouped) CV [%]: SC, Scabra	Abundances (Grouped) CV [%]: SI, Scabra	Quan Info	Found in Sample: [S1] F1: Sample, SC, Scabra	Found in Sample: [S2] F2: Sample, SC, Scabra	Found in Sample: [S3] F3: Sample, SC, Scabra	Found in Sample: [S4] F4: Sample, SC, Scabra	Found in Sample: [S5] F5: Sample, SC, Scabra	Found in Sample: [S6] F6: Sample, SI, Scabra	Found in Sample: [S7] F7: Sample, SI, Scabra	Found in Sample: [S8] F8: Sample, SI, Scabra	Found in Sample: [S9] F9: Sample, SI, Scabra	Found in Sample: [S10] F10: Sample, SI, Scabra	Confidence (by Search Engine): Sequest HT	Percolator q-Value (by Search Engine): Sequest HT	Percolator PEP (by Search Engine): Sequest HT	XCorr (by Search Engine): Sequest HT	Top Apex RT [min]
FALSE	[R].LYASLGQELLAALDGK.[V]		7.2575e-06	0.000160398	1	1	4	KAJ4836405.1	KAJ4836405.1 [177-192]		0	1661.91							No Quan Values	Not Found	Not Found	High	Not Found	Not Found	High	Not Found	High	Not Found	High	High	3.148e-05	6.959e-08	3.68
FALSE	[R].QIFLEGSPVFFQK.[I]		0.000283007	0.000160398	1	1	4	KAJ4836405.1	KAJ4836405.1 [386-398]		0	1539.82	0.714	0.781729	194639	272784	46.63	24.95		Peak Found	Peak Found	Peak Found	Peak Found	Peak Found	Peak Found	High	High	High	High	High	3.148e-05	8.358e-06	2.4	27.06
FALSE	[R].LLLFSGFEK.[TA]		0.00417272	0.000160398	1	2	10	KAJ4836405.1	KAJ4836405.1 [277-285]		0	1053.6	0.507	0.777872	230255	454001	50.79	23.9		High	High	High	High	High	High	High	High	High	High	High	3.148e-05	0.0002801	1.98	26.84
FALSE	[K].VDQFSYDKVETGLEPFSIIEK.[R]		0.00117877	0.000160398	1	1	4	KAJ4836405.1	KAJ4836405.1 [339-359]		1	2444.22	0.993	0.987788	180158	181415	33.73	7.73		Not Found	High	Peak Found	Not Found	Not Found	Peak Found	High	Not Found	High	High	High	3.148e-05	5.392e-05	3.05	26.77
FALSE	[K].SMAHEIEFFLAPPTLDQPTVLPLKR.[N]		7.14526e-05	0.000160398	1	1	4	KAJ4836405.1	KAJ4836405.1 [244-268]		1	2850.52	0.506	0.803231	46347.1	91670.5	56.69	40.36		Peak Found	Peak Found	Not Found	Peak Found	Peak Found	Not Found	High	High	High	High	High	3.148e-05	1.374e-06	3.24	27.37
FALSE	[K].AITSGGSPPADWK.[E]		0.000907124	0.000160398	1	2	3	KAJ4836405.1	KAJ4836405.1 [532-544]		0	1286.64	0.816	0.992455	157390	192763	65.99	40.8		Not Found	High	Peak Found	Not Found	Not Found	High	High	Peak Found	Peak Found	Peak Found	High	3.148e-05	3.817e-05	2.2	21.63
FALSE	[K].GYLDPGTTYPINPATESYK.[Q]		0.00368879	0.000160398	1	1	3	KAJ4836405.1	KAJ4836405.1 [124-142]		0	2087	0.75	0.939703	79568.6	106113	64.52	10.23		Not Found	Peak Found	Peak Found	Not Found	Not Found	High	High	Not Found	Peak Found	High	High	3.148e-05	0.0002392	1.86	24.79
FALSE	[K].QYLLDTVSGKIEGQVFEGPK.[V]		0.0158308	0.000561853	1	1	1	KAJ4836405.1	KAJ4836405.1 [143-162]		1	2208.15	0.405	0.635642	39441.1	97420.5	5.82	7.15		Not Found	Peak Found	Not Found	Not Found	Peak Found	Not Found	Peak Found	High	Not Found	Not Found	High	9.977e-05	0.001609	3.19	25.7
FALSE	[K].IMSSEKVDQFSYDKVETGLEPFSIIEK.[R]		0.0157181	0.000561853	1	1	2	KAJ4836405.1	KAJ4836405.1 [333-359]		2	3119.55	0.939		91938	97933		7.22		Not Found	Peak Found	Not Found	Not Found	Not Found	High	High	Peak Found	Peak Found	Not Found	High	9.977e-05	0.001592	2.92	25.85
High	KAJ4830787.1	Glutaredoxin-C4 [Turnera subulata]	0	14.688	18	3	8	3	143	15.4	6.54	22.54	3	0	0.433	0.648955	159014	367059	77.77	25.37	Peak Found	Peak Found	High	Peak Found	Peak Found	High	Peak Found	Peak Found	High	High	1
Checked	Annotated Sequence	Modifications	Qvality PEP	Qvality q-value	# Protein Groups	# Proteins	# PSMs	Master Protein Accessions	Positions in Master Proteins	Modifications in Master Proteins	# Missed Cleavages	Theo. MH+ [Da]	Abundance Ratio: (SC, Scabra) / (SI, Scabra)	Abundance Ratio Adj. P-Value: (SC, Scabra) / (SI, Scabra)	Abundances (Grouped): SC, Scabra	Abundances (Grouped): SI, Scabra	Abundances (Grouped) CV [%]: SC, Scabra	Abundances (Grouped) CV [%]: SI, Scabra	Quan Info	Found in Sample: [S1] F1: Sample, SC, Scabra	Found in Sample: [S2] F2: Sample, SC, Scabra	Found in Sample: [S3] F3: Sample, SC, Scabra	Found in Sample: [S4] F4: Sample, SC, Scabra	Found in Sample: [S5] F5: Sample, SC, Scabra	Found in Sample: [S6] F6: Sample, SI, Scabra	Found in Sample: [S7] F7: Sample, SI, Scabra	Found in Sample: [S8] F8: Sample, SI, Scabra	Found in Sample: [S9] F9: Sample, SI, Scabra	Found in Sample: [S10] F10: Sample, SI, Scabra	Confidence (by Search Engine): Sequest HT	Percolator q-Value (by Search Engine): Sequest HT	Percolator PEP (by Search Engine): Sequest HT	XCorr (by Search Engine): Sequest HT	Top Apex RT [min]
FALSE	[R].DDGSDIQDALSEIVGR.[R]		9.0959e-06	0.000160398	1	1	4	KAJ4830787.1	KAJ4830787.1 [86-101]		0	1689.79	1.052	0.991784	78880.6	75003.6	37.77	35		Not Found	Peak Found	High	Not Found	Not Found	High	Peak Found	Not Found	High	High	High	3.148e-05	9.292e-08	3.59	29.54
FALSE	[K].VPHVVELDQRDDGSDIQDALSEIVGR.[R]		0.0131425	0.000561853	1	1	3	KAJ4830787.1	KAJ4830787.1 [76-101]		1	2862.42	0.66	0.79215	103741	157156	39.37	18.1		Not Found	Peak Found	Not Found	Peak Found	Peak Found	High	Peak Found	Peak Found	High	Not Found	High	9.977e-05	0.001265	3.19	26.52
FALSE	[K].VPHVVELDQR.[D]		0.0628014	0.00378413	1	1	1	KAJ4830787.1	KAJ4830787.1 [76-85]		0	1191.65	0.722	0.887388	100792	139689	65.78	33.08		Peak Found	Peak Found	High	Not Found	Peak Found	Peak Found	Peak Found	Peak Found	Peak Found	Peak Found	High	0.001029	0.009788	2.07	20.84
High	KAJ4821824.1	hypothetical protein Tsubulata_017820 [Turnera subulata]	0	8.697	11	2	5	2	317	36	6.64	13.39	2	0	0.435	0.575812	103134	237075	55	14.6	Peak Found	Peak Found	High	Peak Found	Peak Found	High	High	Peak Found	High	High	1
Checked	Annotated Sequence	Modifications	Qvality PEP	Qvality q-value	# Protein Groups	# Proteins	# PSMs	Master Protein Accessions	Positions in Master Proteins	Modifications in Master Proteins	# Missed Cleavages	Theo. MH+ [Da]	Abundance Ratio: (SC, Scabra) / (SI, Scabra)	Abundance Ratio Adj. P-Value: (SC, Scabra) / (SI, Scabra)	Abundances (Grouped): SC, Scabra	Abundances (Grouped): SI, Scabra	Abundances (Grouped) CV [%]: SC, Scabra	Abundances (Grouped) CV [%]: SI, Scabra	Quan Info	Found in Sample: [S1] F1: Sample, SC, Scabra	Found in Sample: [S2] F2: Sample, SC, Scabra	Found in Sample: [S3] F3: Sample, SC, Scabra	Found in Sample: [S4] F4: Sample, SC, Scabra	Found in Sample: [S5] F5: Sample, SC, Scabra	Found in Sample: [S6] F6: Sample, SI, Scabra	Found in Sample: [S7] F7: Sample, SI, Scabra	Found in Sample: [S8] F8: Sample, SI, Scabra	Found in Sample: [S9] F9: Sample, SI, Scabra	Found in Sample: [S10] F10: Sample, SI, Scabra	Confidence (by Search Engine): Sequest HT	Percolator q-Value (by Search Engine): Sequest HT	Percolator PEP (by Search Engine): Sequest HT	XCorr (by Search Engine): Sequest HT	Top Apex RT [min]
FALSE	[R].VKDEEGCPAFSLVNK.[A]	1xCarbamidomethyl [C7]	3.98997e-05	0.000160398	1	1	4	KAJ4821824.1	KAJ4821824.1 [212-226]		1	1692.83	0.001			86932.4		27.34		Not Found	Not Found	High	Not Found	Not Found	High	Not Found	Not Found	High	High	High	3.148e-05	6.417e-07	3.1	22.33
	Confidence	Modification Name	Target Amino Acid	Position in Peptide	Site Probability	Peptide Sequence	# Modified PSMs	# Uncertain Modified PSMs	# Unmodified PSMs	Protein Accession	Protein Description	Position	Master	Motif
	High	Carbamidomethyl	C	7		VKDEEGCPAFSLVNK	4	0	0	KAJ4821824.1	hypothetical protein Tsubulata_017820 [Turnera subulata]	218	Master Protein	VKDEEGcPAFSLV
FALSE	[R].VVLAPADPSDRFQEWFKDEK.[Y]		0.0264045	0.00133129	1	1	1	KAJ4821824.1	KAJ4821824.1 [188-207]		2	2377.18	0.569	0.809995	103134	181278	55	35.76		Peak Found	Peak Found	Peak Found	Peak Found	Peak Found	Peak Found	High	Peak Found	Peak Found	Peak Found	High	0.0003926	0.003129	2.59	24.9
High	KAJ4841869.1	hypothetical protein Tsubulata_048589 [Turnera subulata]	0	9.556	12	2	15	1	194	21.3	5.81	41.7	2	0	0.435	0.456002	322325	741391	7.91	22.86	High	Not Found	High	Not Found	High	High	High	Peak Found	Peak Found	High	1
Checked	Annotated Sequence	Modifications	Qvality PEP	Qvality q-value	# Protein Groups	# Proteins	# PSMs	Master Protein Accessions	Positions in Master Proteins	Modifications in Master Proteins	# Missed Cleavages	Theo. MH+ [Da]	Abundance Ratio: (SC, Scabra) / (SI, Scabra)	Abundance Ratio Adj. P-Value: (SC, Scabra) / (SI, Scabra)	Abundances (Grouped): SC, Scabra	Abundances (Grouped): SI, Scabra	Abundances (Grouped) CV [%]: SC, Scabra	Abundances (Grouped) CV [%]: SI, Scabra	Quan Info	Found in Sample: [S1] F1: Sample, SC, Scabra	Found in Sample: [S2] F2: Sample, SC, Scabra	Found in Sample: [S3] F3: Sample, SC, Scabra	Found in Sample: [S4] F4: Sample, SC, Scabra	Found in Sample: [S5] F5: Sample, SC, Scabra	Found in Sample: [S6] F6: Sample, SI, Scabra	Found in Sample: [S7] F7: Sample, SI, Scabra	Found in Sample: [S8] F8: Sample, SI, Scabra	Found in Sample: [S9] F9: Sample, SI, Scabra	Found in Sample: [S10] F10: Sample, SI, Scabra	Confidence (by Search Engine): Sequest HT	Percolator q-Value (by Search Engine): Sequest HT	Percolator PEP (by Search Engine): Sequest HT	XCorr (by Search Engine): Sequest HT	Top Apex RT [min]
FALSE	[K].TSAILQNESLTFR.[V]		2.65359e-05	0.000160398	3	3	9	KAJ4839261.1; KAJ4841869.1; KAJ4822259.1	KAJ4839261.1 [220-232]; KAJ4841869.1 [152-164]; KAJ4822259.1 [228-240]		0	1479.78	0.954	0.876541	754306	790875	54.46	17.58	Shared	High	Peak Found	High	High	High	High	High	High	High	High	High	3.148e-05	3.789e-07	3.25	24.41
FALSE	[R].DVAPQSWEFGK.[T]		0.00866125	0.000561853	1	1	6	KAJ4841869.1	KAJ4841869.1 [177-187]		0	1263.6	0.435	0.448879	322325	741391	7.91	22.86		High	Not Found	High	Not Found	High	High	High	Peak Found	Peak Found	High	High	9.977e-05	0.000733	2.51	24.45
High	KAJ4846960.1	hypothetical protein Tsubulata_045995 [Turnera subulata]	0	50.418	27	8	51	8	440	47.4	8.4	137.5	8	0	0.435	0.575812	1.18023e+06	2.7145e+06	55.38	26.2	High	High	High	High	High	High	High	High	High	High	1
Checked	Annotated Sequence	Modifications	Qvality PEP	Qvality q-value	# Protein Groups	# Proteins	# PSMs	Master Protein Accessions	Positions in Master Proteins	Modifications in Master Proteins	# Missed Cleavages	Theo. MH+ [Da]	Abundance Ratio: (SC, Scabra) / (SI, Scabra)	Abundance Ratio Adj. P-Value: (SC, Scabra) / (SI, Scabra)	Abundances (Grouped): SC, Scabra	Abundances (Grouped): SI, Scabra	Abundances (Grouped) CV [%]: SC, Scabra	Abundances (Grouped) CV [%]: SI, Scabra	Quan Info	Found in Sample: [S1] F1: Sample, SC, Scabra	Found in Sample: [S2] F2: Sample, SC, Scabra	Found in Sample: [S3] F3: Sample, SC, Scabra	Found in Sample: [S4] F4: Sample, SC, Scabra	Found in Sample: [S5] F5: Sample, SC, Scabra	Found in Sample: [S6] F6: Sample, SI, Scabra	Found in Sample: [S7] F7: Sample, SI, Scabra	Found in Sample: [S8] F8: Sample, SI, Scabra	Found in Sample: [S9] F9: Sample, SI, Scabra	Found in Sample: [S10] F10: Sample, SI, Scabra	Confidence (by Search Engine): Sequest HT	Percolator q-Value (by Search Engine): Sequest HT	Percolator PEP (by Search Engine): Sequest HT	XCorr (by Search Engine): Sequest HT	Top Apex RT [min]
FALSE	[K].NADVWCLGFLDGGVNQR.[Q]	1xCarbamidomethyl [C6]	6.37203e-07	0.000160398	1	2	8	KAJ4846960.1	KAJ4846960.1 [376-392]		0	1920.9	0.611	0.777872	138317	226531	32.83	21.72		High	High	High	Peak Found	High	High	High	Peak Found	High	High	High	3.148e-05	2.879e-09	3.37	28.13
	Confidence	Modification Name	Target Amino Acid	Position in Peptide	Site Probability	Peptide Sequence	# Modified PSMs	# Uncertain Modified PSMs	# Unmodified PSMs	Protein Accession	Protein Description	Position	Master	Motif
	High	Carbamidomethyl	C	6		NADVWCLGFLDGGVNQR	8	0	0	KAJ4846960.1	hypothetical protein Tsubulata_045995 [Turnera subulata]	381	Master Protein	KNADVWcLGFLDG
FALSE	[R].QAIVIGGYQIEDNLLQFGLGSK.[R]		1.29027e-05	0.000160398	1	1	10	KAJ4846960.1	KAJ4846960.1 [393-414]		0	2363.26	0.374	0.777872	131910	352824	66.8	21.4		High	High	High	Not Found	High	High	High	High	High	High	High	3.148e-05	1.464e-07	4.41	29.58
FALSE	[K].VPTIDLVLQSK.[GD]		0.000137622	0.000160398	1	2	9	KAJ4846960.1	KAJ4846960.1 [347-357]		0	1212.72	0.39	0.777872	241940	620719	66.9	34.66		High	High	High	Peak Found	High	High	High	High	High	High	High	3.148e-05	3.237e-06	2.91	25.63
FALSE	[R].SLTYTPIISNVYGGPFISSVAVGR.[E]		0.00374269	0.000160398	1	2	2	KAJ4846960.1	KAJ4846960.1 [230-253]		0	2498.33	1000		173759					Not Found	Not Found	Not Found	High	Not Found	Not Found	Not Found	Not Found	Not Found	Not Found	High	3.148e-05	0.0002444	3.09	28.73
FALSE	[R].TSPGVAFLAASGPYIFLPGIDLSR.[S]		0.000481546	0.000160398	1	2	10	KAJ4846960.1	KAJ4846960.1 [206-229]		0	2449.31	1.56	0.821707	209136	134055	43.75	39.97		Not Found	High	Not Found	High	High	Peak Found	High	High	High	High	High	3.148e-05	1.668e-05	2.67	31.54
FALSE	[R].LGFSSSLLQK.[G]		0.00635001	0.00030847	1	2	3	KAJ4846960.1	KAJ4846960.1 [416-425]		0	1079.61	1.14	0.982423	126420	110887	81.75	46.77		Peak Found	Peak Found	Not Found	High	Peak Found	Peak Found	Peak Found	High	High	Peak Found	High	5.672e-05	0.0004884	2.05	24.35
FALSE	[K].DVQVTPTGPK.[SV]		0.0122328	0.000561853	1	2	7	KAJ4846960.1	KAJ4846960.1 [337-346]		0	1041.56	0.49	0.777872	680877	1.3906e+06	46.13	22.15		Peak Found	High	Peak Found	Not Found	High	High	High	High	High	High	High	9.977e-05	0.001148	2.35	20.59
FALSE	[R].QAIVIGGYQIEDNLLQFGLGSKR.[L]		0.0183901	0.000686932	1	1	2	KAJ4846960.1	KAJ4846960.1 [393-415]		1	2519.36	1000		120041		10.18			Not Found	Not Found	Not Found	High	High	Not Found	Not Found	Not Found	Not Found	Not Found	High	0.0001206	0.001954	2.62	27.98
High	KAJ4827897.1	hypothetical protein Tsubulata_021758 [Turnera subulata]	0	12.578	9	3	12	3	505	57.2	7.56	26.59	3	0	0.436	0.694535	74039.2	169621	86.9	38.73	High	High	High	Peak Found	High	High	High	High	High	High	1
Checked	Annotated Sequence	Modifications	Qvality PEP	Qvality q-value	# Protein Groups	# Proteins	# PSMs	Master Protein Accessions	Positions in Master Proteins	Modifications in Master Proteins	# Missed Cleavages	Theo. MH+ [Da]	Abundance Ratio: (SC, Scabra) / (SI, Scabra)	Abundance Ratio Adj. P-Value: (SC, Scabra) / (SI, Scabra)	Abundances (Grouped): SC, Scabra	Abundances (Grouped): SI, Scabra	Abundances (Grouped) CV [%]: SC, Scabra	Abundances (Grouped) CV [%]: SI, Scabra	Quan Info	Found in Sample: [S1] F1: Sample, SC, Scabra	Found in Sample: [S2] F2: Sample, SC, Scabra	Found in Sample: [S3] F3: Sample, SC, Scabra	Found in Sample: [S4] F4: Sample, SC, Scabra	Found in Sample: [S5] F5: Sample, SC, Scabra	Found in Sample: [S6] F6: Sample, SI, Scabra	Found in Sample: [S7] F7: Sample, SI, Scabra	Found in Sample: [S8] F8: Sample, SI, Scabra	Found in Sample: [S9] F9: Sample, SI, Scabra	Found in Sample: [S10] F10: Sample, SI, Scabra	Confidence (by Search Engine): Sequest HT	Percolator q-Value (by Search Engine): Sequest HT	Percolator PEP (by Search Engine): Sequest HT	XCorr (by Search Engine): Sequest HT	Top Apex RT [min]
FALSE	[R].MGVPLLQDVVQSMEQAIK.[A]		0.00137332	0.000160398	1	1	2	KAJ4827897.1	KAJ4827897.1 [319-336]		0	1986.04	0.437	0.785132	13650.1	31267.8	67.96	21.42		Peak Found	Peak Found	Peak Found	Peak Found	Peak Found	High	High	Peak Found	Peak Found	Peak Found	High	3.148e-05	6.581e-05	1.97	32.29
FALSE	[K].FKEPFLDEITSALVSR.[Y]		0.000178875	0.000160398	1	1	9	KAJ4827897.1	KAJ4827897.1 [240-255]		1	1851.99	0.721	0.809995	71940.4	99837.1	33.73	25.98		High	High	High	Not Found	High	High	High	High	High	High	High	3.148e-05	4.588e-06	2.49	27.92
FALSE	[R].LASHLQELIR.[D]	1xDeamidated [Q6]	0.00993141	0.000561853	1	1	1	KAJ4827897.1	KAJ4827897.1 [86-95]		0	1180.67	1.736		150803	86882.9		25.63		Not Found	Not Found	Peak Found	Not Found	Not Found	Not Found	Not Found	Peak Found	Peak Found	High	High	9.977e-05	0.0008755	1.82	22.78
	Confidence	Modification Name	Target Amino Acid	Position in Peptide	Site Probability	Peptide Sequence	# Modified PSMs	# Uncertain Modified PSMs	# Unmodified PSMs	Protein Accession	Protein Description	Position	Master	Motif
	High	Deamidated	Q	6		LASHLQELIR	1	0	0	KAJ4827897.1	hypothetical protein Tsubulata_021758 [Turnera subulata]	91	Master Protein	RLASHLqELIRDA
High	KAJ4826247.1	hypothetical protein Tsubulata_044547 [Turnera subulata]	0	43.294	27	9	30	9	509	54.7	6.44	83.67	9	0	0.445	0.502425	494732	1.11108e+06	37.05	53.37	Peak Found	High	Peak Found	Peak Found	High	High	High	High	High	High	1
Checked	Annotated Sequence	Modifications	Qvality PEP	Qvality q-value	# Protein Groups	# Proteins	# PSMs	Master Protein Accessions	Positions in Master Proteins	Modifications in Master Proteins	# Missed Cleavages	Theo. MH+ [Da]	Abundance Ratio: (SC, Scabra) / (SI, Scabra)	Abundance Ratio Adj. P-Value: (SC, Scabra) / (SI, Scabra)	Abundances (Grouped): SC, Scabra	Abundances (Grouped): SI, Scabra	Abundances (Grouped) CV [%]: SC, Scabra	Abundances (Grouped) CV [%]: SI, Scabra	Quan Info	Found in Sample: [S1] F1: Sample, SC, Scabra	Found in Sample: [S2] F2: Sample, SC, Scabra	Found in Sample: [S3] F3: Sample, SC, Scabra	Found in Sample: [S4] F4: Sample, SC, Scabra	Found in Sample: [S5] F5: Sample, SC, Scabra	Found in Sample: [S6] F6: Sample, SI, Scabra	Found in Sample: [S7] F7: Sample, SI, Scabra	Found in Sample: [S8] F8: Sample, SI, Scabra	Found in Sample: [S9] F9: Sample, SI, Scabra	Found in Sample: [S10] F10: Sample, SI, Scabra	Confidence (by Search Engine): Sequest HT	Percolator q-Value (by Search Engine): Sequest HT	Percolator PEP (by Search Engine): Sequest HT	XCorr (by Search Engine): Sequest HT	Top Apex RT [min]
FALSE	[K].NYLDAQYYGDIAIGTPAQK.[F]		9.3648e-06	0.000160398	1	1	6	KAJ4826247.1	KAJ4826247.1 [79-97]		0	2101.02	0.553	0.830125	70020.1	126638	41.89	22.48		Not Found	High	Not Found	Not Found	Peak Found	High	High	High	High	High	High	3.148e-05	9.704e-08	3.44	25.6
FALSE	[K].VGEGAAAQCISGFTALDVPPPR.[G]	1xCarbamidomethyl [C9]	0.000105882	0.000160398	1	1	8	KAJ4826247.1	KAJ4826247.1 [457-478]		0	2213.1	0.45	0.781729	89412.2	198530	53.42	25.97		Peak Found	High	Not Found	Not Found	Peak Found	High	High	High	High	High	High	3.148e-05	2.297e-06	3.67	25.96
	Confidence	Modification Name	Target Amino Acid	Position in Peptide	Site Probability	Peptide Sequence	# Modified PSMs	# Uncertain Modified PSMs	# Unmodified PSMs	Protein Accession	Protein Description	Position	Master	Motif
	High	Carbamidomethyl	C	9		VGEGAAAQCISGFTALDVPPPR	8	0	0	KAJ4826247.1	hypothetical protein Tsubulata_044547 [Turnera subulata]	465	Master Protein	EGAAAQcISGFTA
FALSE	[K].VGEEEGGELVFGGVDPNHYK.[G]		0.000293501	0.000160398	1	1	1	KAJ4826247.1	KAJ4826247.1 [231-250]		0	2131.99	0.831	0.803231	131854	158638	30.63	16.35		Peak Found	High	Peak Found	Peak Found	Peak Found	Peak Found	Peak Found	Peak Found	Peak Found	Peak Found	High	3.148e-05	8.761e-06	3.06	23.99
FALSE	[K].VFDLDPHEYVLK.[V]		0.000118968	0.000160398	1	1	2	KAJ4826247.1	KAJ4826247.1 [445-456]		0	1474.76	0.457	0.532229	124895	272998	25.19	17.88		Peak Found	Peak Found	Peak Found	Peak Found	High	High	Peak Found	Peak Found	Peak Found	Peak Found	High	3.148e-05	2.671e-06	2.84	25.03
FALSE	[K].FTVIFDTGSSNLWVPSTK.[C]		0.00187743	0.000160398	1	1	2	KAJ4826247.1	KAJ4826247.1 [98-115]		0	1999.02	0.629	0.635642	72439.4	115195	23.73	16.62		Peak Found	High	Peak Found	Peak Found	Peak Found	Peak Found	High	Peak Found	Peak Found	Peak Found	High	3.148e-05	9.863e-05	2.37	28.15
FALSE	[K].AVVAQYGQAILDLLLSQAGPK.[K]		0.00335679	0.000160398	1	1	5	KAJ4826247.1	KAJ4826247.1 [322-342]		0	2155.21	0.556	0.803231	23986.9	43165	73.34	17.64		Peak Found	Peak Found	Not Found	Peak Found	High	High	High	High	Peak Found	High	High	3.148e-05	0.0002115	2.99	32.02
FALSE	[R].KVGEEEGGELVFGGVDPNHYK.[G]		0.005338	0.00030847	1	1	3	KAJ4826247.1	KAJ4826247.1 [230-250]		1	2260.09	0.482	0.777872	71171.4	147519	23.56	154.11		Not Found	Peak Found	Peak Found	Peak Found	Not Found	Peak Found	High	High	Peak Found	High	High	5.672e-05	0.0003872	3.49	22.5
FALSE	[R].GPLWILGDIFMGR.[Y]		0.0149507	0.000561853	1	1	2	KAJ4826247.1	KAJ4826247.1 [479-491]		0	1474.79	0.604		17849.7	29548.3		56.8		Not Found	Not Found	Not Found	Not Found	Peak Found	High	High	Not Found	Peak Found	Peak Found	High	9.977e-05	0.001486	2.19	31.86
FALSE	[R].YHTVFDSGNLR.[V]		0.0628014	0.00378413	1	1	1	KAJ4826247.1	KAJ4826247.1 [492-502]		0	1308.63							No Quan Values	Not Found	Not Found	Not Found	Not Found	Not Found	High	Not Found	Not Found	Not Found	Not Found	High	0.001029	0.009789	1.94
High	KAJ4841244.1	Cytochrome b5 isoform E [Turnera subulata]	0	8.736	19	2	4	2	134	14.9	5.07	11.49	2	0	0.447	0.604543	67942.2	152107	50.85	34.62	Not Found	Peak Found	High	Peak Found	Peak Found	High	High	Peak Found	High	Peak Found	1
Checked	Annotated Sequence	Modifications	Qvality PEP	Qvality q-value	# Protein Groups	# Proteins	# PSMs	Master Protein Accessions	Positions in Master Proteins	Modifications in Master Proteins	# Missed Cleavages	Theo. MH+ [Da]	Abundance Ratio: (SC, Scabra) / (SI, Scabra)	Abundance Ratio Adj. P-Value: (SC, Scabra) / (SI, Scabra)	Abundances (Grouped): SC, Scabra	Abundances (Grouped): SI, Scabra	Abundances (Grouped) CV [%]: SC, Scabra	Abundances (Grouped) CV [%]: SI, Scabra	Quan Info	Found in Sample: [S1] F1: Sample, SC, Scabra	Found in Sample: [S2] F2: Sample, SC, Scabra	Found in Sample: [S3] F3: Sample, SC, Scabra	Found in Sample: [S4] F4: Sample, SC, Scabra	Found in Sample: [S5] F5: Sample, SC, Scabra	Found in Sample: [S6] F6: Sample, SI, Scabra	Found in Sample: [S7] F7: Sample, SI, Scabra	Found in Sample: [S8] F8: Sample, SI, Scabra	Found in Sample: [S9] F9: Sample, SI, Scabra	Found in Sample: [S10] F10: Sample, SI, Scabra	Confidence (by Search Engine): Sequest HT	Percolator q-Value (by Search Engine): Sequest HT	Percolator PEP (by Search Engine): Sequest HT	XCorr (by Search Engine): Sequest HT	Top Apex RT [min]
FALSE	[K].DATNDFEDVGHSDSAR.[E]		0.000118968	0.000160398	1	1	3	KAJ4841244.1	KAJ4841244.1 [53-68]		0	1735.72	0.518	0.777872	55347.1	106913	4.15	35.85		Not Found	Peak Found	High	Not Found	Peak Found	High	Peak Found	Peak Found	High	Peak Found	High	3.148e-05	2.694e-06	3.29	20.88
FALSE	[K].DCWLIISGK.[V]	1xCarbamidomethyl [C2]	0.00823499	0.000561853	1	1	1	KAJ4841244.1	KAJ4841244.1 [20-28]		0	1091.56	0.833	0.781729	32236.4	38685.5	20.15	40.36		Not Found	Not Found	Peak Found	Peak Found	Peak Found	Peak Found	High	Peak Found	Peak Found	Peak Found	High	9.977e-05	0.000681	1.99	26.43
	Confidence	Modification Name	Target Amino Acid	Position in Peptide	Site Probability	Peptide Sequence	# Modified PSMs	# Uncertain Modified PSMs	# Unmodified PSMs	Protein Accession	Protein Description	Position	Master	Motif
	High	Carbamidomethyl	C	2		DCWLIISGK	1	0	0	KAJ4841244.1	Cytochrome b5 isoform E [Turnera subulata]	21	Master Protein	HNKTKDcWLIISG
High	KAJ4848003.1	hypothetical protein Tsubulata_009331 [Turnera subulata]	0	44.823	30	8	39	7	436	47.8	4.73	108.66	8	0	0.45	0.821299	1.00967e+06	2.24393e+06	82.18	42.46	Not Found	High	High	High	High	High	High	High	High	High	1
Checked	Annotated Sequence	Modifications	Qvality PEP	Qvality q-value	# Protein Groups	# Proteins	# PSMs	Master Protein Accessions	Positions in Master Proteins	Modifications in Master Proteins	# Missed Cleavages	Theo. MH+ [Da]	Abundance Ratio: (SC, Scabra) / (SI, Scabra)	Abundance Ratio Adj. P-Value: (SC, Scabra) / (SI, Scabra)	Abundances (Grouped): SC, Scabra	Abundances (Grouped): SI, Scabra	Abundances (Grouped) CV [%]: SC, Scabra	Abundances (Grouped) CV [%]: SI, Scabra	Quan Info	Found in Sample: [S1] F1: Sample, SC, Scabra	Found in Sample: [S2] F2: Sample, SC, Scabra	Found in Sample: [S3] F3: Sample, SC, Scabra	Found in Sample: [S4] F4: Sample, SC, Scabra	Found in Sample: [S5] F5: Sample, SC, Scabra	Found in Sample: [S6] F6: Sample, SI, Scabra	Found in Sample: [S7] F7: Sample, SI, Scabra	Found in Sample: [S8] F8: Sample, SI, Scabra	Found in Sample: [S9] F9: Sample, SI, Scabra	Found in Sample: [S10] F10: Sample, SI, Scabra	Confidence (by Search Engine): Sequest HT	Percolator q-Value (by Search Engine): Sequest HT	Percolator PEP (by Search Engine): Sequest HT	XCorr (by Search Engine): Sequest HT	Top Apex RT [min]
FALSE	[R].LTPFYEVPDAINK.[I]		0.000291371	0.000160398	1	1	7	KAJ4848003.1	KAJ4848003.1 [293-305]		0	1506.78	0.256	0.809995	140231	547266	100.11	52.82		Not Found	High	Peak Found	Peak Found	High	High	High	High	High	High	High	3.148e-05	8.648e-06	2.41	25.62
FALSE	[K].YLQNNPPDLIPQEDR.[I]		3.27767e-05	0.000160398	1	1	3	KAJ4848003.1	KAJ4848003.1 [29-43]		0	1811.89	0.987		318591	322826		23.38		Not Found	Peak Found	Not Found	Not Found	Not Found	High	Peak Found	High	High	Not Found	High	3.148e-05	4.987e-07	2.93	23.85
FALSE	[K].STVVAVFIASEENTTIQGVGVDHLMK.[D]		0.000259326	0.000160398	1	1	3	KAJ4848003.1	KAJ4848003.1 [153-178]		0	2745.41	1.002		139475	139203		21.79		Not Found	High	Not Found	Not Found	Not Found	High	Peak Found	Not Found	High	Not Found	High	3.148e-05	7.404e-06	3.85	27.28
FALSE	[R].GNLIVEYPGTQPGK.[I]		4.07811e-05	0.000160398	1	1	9	KAJ4848003.1	KAJ4848003.1 [76-89]		0	1472.77	0.878	0.999974	474548	540363	48.77	22.92		Not Found	High	High	High	High	High	High	High	High	High	High	3.148e-05	6.614e-07	3.08	23.35
FALSE	[K].AINALELNMEALK.[V]		0.000222552	0.000160398	1	1	5	KAJ4848003.1	KAJ4848003.1 [227-239]		0	1429.77	0.479	0.815065	120007	250398	75.01	45.64		Not Found	High	Peak Found	Peak Found	Peak Found	High	High	High	High	Peak Found	High	3.148e-05	6.07e-06	2.79	26.18
FALSE	[R].GTTDCLGHVALVTELMK.[KR]	1xCarbamidomethyl [C5]	1.38912e-06	0.000160398	2	3	5	KAJ4848003.1; KAJ4848004.1	KAJ4848003.1 [126-142]; KAJ4848004.1 [126-142]		0	1844.92	0.423	0.803231	120160	284090	76.41	44.49	Shared	Peak Found	High	Not Found	Peak Found	High	Peak Found	High	High	High	Peak Found	High	3.148e-05	7.961e-09	4.44	25.64
	Confidence	Modification Name	Target Amino Acid	Position in Peptide	Site Probability	Peptide Sequence	# Modified PSMs	# Uncertain Modified PSMs	# Unmodified PSMs	Protein Accession	Protein Description	Position	Master	Motif
	High	Carbamidomethyl	C	5		GTTDCLGHVALVTELMK	5	0	0	KAJ4848003.1	hypothetical protein Tsubulata_009331 [Turnera subulata]	130	Master Protein	GRGTTDcLGHVAL
	High	Carbamidomethyl	C	5		GTTDCLGHVALVTELMK	5	0	0	KAJ4848004.1	hypothetical protein Tsubulata_009332 [Turnera subulata]	130	Master Protein	GRGTTDcLGHVAL
FALSE	[K].GSLDVTFDETMTGIACDLDSPGYK.[A]	1xCarbamidomethyl [C16]	4.89257e-05	0.000160398	1	1	4	KAJ4848003.1	KAJ4848003.1 [338-361]		0	2592.15	0.501	0.821707	42262.7	84368.2	48.45	7.6		Not Found	High	Not Found	Not Found	Peak Found	High	High	Not Found	High	Not Found	High	3.148e-05	8.357e-07	3.12	28.93
	Confidence	Modification Name	Target Amino Acid	Position in Peptide	Site Probability	Peptide Sequence	# Modified PSMs	# Uncertain Modified PSMs	# Unmodified PSMs	Protein Accession	Protein Description	Position	Master	Motif
	High	Carbamidomethyl	C	16		GSLDVTFDETMTGIACDLDSPGYK	4	0	0	KAJ4848003.1	hypothetical protein Tsubulata_009331 [Turnera subulata]	353	Master Protein	TMTGIAcDLDSPG
FALSE	[K].YVLPEENLK.[G]		0.0170027	0.000561853	1	1	3	KAJ4848003.1	KAJ4848003.1 [329-337]		0	1104.59	0.505	0.86939	255534	505653	90.96	54.03		Not Found	High	Peak Found	Peak Found	Peak Found	Peak Found	Peak Found	High	High	Peak Found	High	9.977e-05	0.001761	1.68	22.93
High	KAJ4827861.1	hypothetical protein Tsubulata_020343 [Turnera subulata]	0	67.375	34	13	56	13	520	57.6	6.68	167.34	13	0	0.452	0.502425	1.27359e+06	2.81776e+06	37.28	34.49	High	High	High	High	High	High	High	High	High	High	1
Checked	Annotated Sequence	Modifications	Qvality PEP	Qvality q-value	# Protein Groups	# Proteins	# PSMs	Master Protein Accessions	Positions in Master Proteins	Modifications in Master Proteins	# Missed Cleavages	Theo. MH+ [Da]	Abundance Ratio: (SC, Scabra) / (SI, Scabra)	Abundance Ratio Adj. P-Value: (SC, Scabra) / (SI, Scabra)	Abundances (Grouped): SC, Scabra	Abundances (Grouped): SI, Scabra	Abundances (Grouped) CV [%]: SC, Scabra	Abundances (Grouped) CV [%]: SI, Scabra	Quan Info	Found in Sample: [S1] F1: Sample, SC, Scabra	Found in Sample: [S2] F2: Sample, SC, Scabra	Found in Sample: [S3] F3: Sample, SC, Scabra	Found in Sample: [S4] F4: Sample, SC, Scabra	Found in Sample: [S5] F5: Sample, SC, Scabra	Found in Sample: [S6] F6: Sample, SI, Scabra	Found in Sample: [S7] F7: Sample, SI, Scabra	Found in Sample: [S8] F8: Sample, SI, Scabra	Found in Sample: [S9] F9: Sample, SI, Scabra	Found in Sample: [S10] F10: Sample, SI, Scabra	Confidence (by Search Engine): Sequest HT	Percolator q-Value (by Search Engine): Sequest HT	Percolator PEP (by Search Engine): Sequest HT	XCorr (by Search Engine): Sequest HT	Top Apex RT [min]
FALSE	[K].LVDPASPITVAPDSYVFATIR.[D]		4.11204e-06	0.000160398	1	1	17	KAJ4827861.1	KAJ4827861.1 [492-512]		0	2232.19	0.304	0.635642	216654	711670	49.34	36.34		High	High	High	High	High	High	High	High	High	High	High	3.148e-05	3.288e-08	4.35	28.32
FALSE	[K].LTPEQYGKDIITLK.[K]		0.000492179	0.000160398	1	1	4	KAJ4827861.1	KAJ4827861.1 [207-220]		1	1618.91	0.82	0.803231	136698	166788	48.78	55.64		High	Peak Found	Peak Found	High	Peak Found	Peak Found	Peak Found	High	High	Peak Found	High	3.148e-05	1.724e-05	2.83	23.75
FALSE	[K].IEAYELGNELCATGVAAK.[L]	1xCarbamidomethyl [C11]	3.13752e-05	0.000160398	1	1	1	KAJ4827861.1	KAJ4827861.1 [189-206]		0	1908.94	0.514	0.777872	83255.6	162116	48.04	27.17		Not Found	Peak Found	Peak Found	Not Found	Peak Found	Peak Found	Peak Found	Peak Found	Peak Found	High	High	3.148e-05	4.695e-07	3.6	24.86
FALSE	[K].ILKELYPDPSNQPK.[V]		0.000698034	0.000160398	1	1	2	KAJ4827861.1	KAJ4827861.1 [222-235]		1	1641.88	0.743	0.89305	187415	252111	47.89	85.97		Peak Found	Peak Found	Peak Found	Peak Found	Peak Found	Peak Found	Peak Found	High	High	Peak Found	High	3.148e-05	2.706e-05	2.58	21.76
FALSE	[K].VMGPAGFYDTEWFQR.[F]		1.41841e-05	0.000160398	1	1	9	KAJ4827861.1	KAJ4827861.1 [236-250]		0	1803.82	0.445	0.448879	121058	272090	25.59	21.14		High	High	High	High	Peak Found	High	High	High	High	High	High	3.148e-05	1.665e-07	3.29	27.33
FALSE	[K].ELYPDPSNQPK.[V]		0.00249256	0.000160398	1	1	4	KAJ4827861.1	KAJ4827861.1 [225-235]		0	1287.62	0.346	0.673833	210813	610149	55.91	11.15		Peak Found	High	Peak Found	Peak Found	Peak Found	High	High	Peak Found	Peak Found	High	High	3.148e-05	0.0001437	1.86	21.18
FALSE	[K].DGNILSDVLLLNGEPLVLTSTQDIPSLNPK.[L]	1xDeamidated [Q/N]	0.0031218	0.000160398	1	1	3	KAJ4827861.1	KAJ4827861.1 [462-491]		0	3176.69							No Quan Values	Not Found	Not Found	Not Found	High	Not Found	High	Not Found	Not Found	High	Not Found	High	3.148e-05	0.000193	3.26
	Confidence	Modification Name	Target Amino Acid	Position in Peptide	Site Probability	Peptide Sequence	# Modified PSMs	# Uncertain Modified PSMs	# Unmodified PSMs	Protein Accession	Protein Description	Position	Master	Motif
	High	Deamidated	Q	22		DGNILSDVLLLNGEPLVLTSTQDIPSLNPK	1	0	10	KAJ4827861.1	hypothetical protein Tsubulata_020343 [Turnera subulata]	483	Master Protein	LVLTSTqDIPSLN
	High	Deamidated	N	12		DGNILSDVLLLNGEPLVLTSTQDIPSLNPK	1	0	10	KAJ4827861.1	hypothetical protein Tsubulata_020343 [Turnera subulata]	473	Master Protein	SDVLLLnGEPLVL
	High	Deamidated	N	28		DGNILSDVLLLNGEPLVLTSTQDIPSLNPK	1	0	10	KAJ4827861.1	hypothetical protein Tsubulata_020343 [Turnera subulata]	489	Master Protein	QDIPSLnPKLVDP
FALSE	[K].DGNILSDVLLLNGEPLVLTSTQDIPSLNPK.[L]		1.55927e-05	0.000160398	1	1	8	KAJ4827861.1	KAJ4827861.1 [462-491]		0	3175.71	0.423	0.595651	104693	247759	41.92	20.85		Peak Found	Peak Found	High	High	High	High	High	High	High	High	High	3.148e-05	1.886e-07	4.9	32.94
	Confidence	Modification Name	Target Amino Acid	Position in Peptide	Site Probability	Peptide Sequence	# Modified PSMs	# Uncertain Modified PSMs	# Unmodified PSMs	Protein Accession	Protein Description	Position	Master	Motif
	High	Deamidated	Q	22		DGNILSDVLLLNGEPLVLTSTQDIPSLNPK	1	0	10	KAJ4827861.1	hypothetical protein Tsubulata_020343 [Turnera subulata]	483	Master Protein	LVLTSTqDIPSLN
	High	Deamidated	N	12		DGNILSDVLLLNGEPLVLTSTQDIPSLNPK	1	0	10	KAJ4827861.1	hypothetical protein Tsubulata_020343 [Turnera subulata]	473	Master Protein	SDVLLLnGEPLVL
	High	Deamidated	N	28		DGNILSDVLLLNGEPLVLTSTQDIPSLNPK	1	0	10	KAJ4827861.1	hypothetical protein Tsubulata_020343 [Turnera subulata]	489	Master Protein	QDIPSLnPKLVDP
FALSE	[K].DSSLYEGDWNPQNAR.[D]		0.00256604	0.000160398	1	1	1	KAJ4827861.1	KAJ4827861.1 [162-176]		0	1751.76							No Quan Values	Not Found	Not Found	Not Found	Not Found	Not Found	Not Found	Not Found	High	Not Found	Not Found	High	3.148e-05	0.0001489	2.04
FALSE	[K].GYKIEAYELGNELCATGVAAK.[L]	1xCarbamidomethyl [C14]	0.008787	0.000561853	1	1	2	KAJ4827861.1	KAJ4827861.1 [186-206]		1	2257.12	0.541	0.89305	104101	192427	79.6	30.37		Not Found	Peak Found	Not Found	High	Peak Found	Peak Found	High	Peak Found	Peak Found	Not Found	High	9.977e-05	0.0007466	3.66	24.33
	Confidence	Modification Name	Target Amino Acid	Position in Peptide	Site Probability	Peptide Sequence	# Modified PSMs	# Uncertain Modified PSMs	# Unmodified PSMs	Protein Accession	Protein Description	Position	Master	Motif
	High	Carbamidomethyl	C	14		GYKIEAYELGNELCATGVAAK	2	0	0	KAJ4827861.1	hypothetical protein Tsubulata_020343 [Turnera subulata]	199	Master Protein	ELGNELcATGVAA
FALSE	[K].LVDPASPITVAPDSYVFATIRDFK.[A]		0.0156061	0.000561853	1	1	2	KAJ4827861.1	KAJ4827861.1 [492-515]		1	2622.38	1.941		98838.5	50921.8				Not Found	Not Found	Not Found	High	Not Found	Not Found	Not Found	High	Not Found	Not Found	High	9.977e-05	0.001576	2.7	28.16
FALSE	[R].FLEATGPDVVDVVTHHIYNLGAGRDPELINR.[I]		0.0242579	0.00133129	1	1	1	KAJ4827861.1	KAJ4827861.1 [251-281]		1	3417.75	0.411	0.673833	71349.6	173583	36.93	43.99		Peak Found	Peak Found	Not Found	Peak Found	Peak Found	Peak Found	Peak Found	High	Peak Found	Peak Found	High	0.0003077	0.002817	3.08	26.69
FALSE	[K].AKDSSLYEGDWNPQNAR.[D]		0.037495	0.00194024	1	1	1	KAJ4827861.1	KAJ4827861.1 [160-176]		1	1950.89	0.001			268661		49.65		Not Found	Not Found	Not Found	Not Found	Not Found	High	Peak Found	Peak Found	Not Found	Not Found	High	0.0005367	0.004956	3.24	21.86
FALSE	[R].DFMAYTASK.[G]	1xOxidation [M3]	0.0974902	0.00610261	1	1	1	KAJ4827861.1	KAJ4827861.1 [177-185]		0	1049.46	0.583	0.843837	85345.5	146335	12.16	52.31		Not Found	Peak Found	Not Found	Peak Found	Not Found	Not Found	Peak Found	High	Not Found	Not Found	High	0.001485	0.01755	1.88	21.32
	Confidence	Modification Name	Target Amino Acid	Position in Peptide	Site Probability	Peptide Sequence	# Modified PSMs	# Uncertain Modified PSMs	# Unmodified PSMs	Protein Accession	Protein Description	Position	Master	Motif
	High	Oxidation	M	3		DFMAYTASK	1	0	0	KAJ4827861.1	hypothetical protein Tsubulata_020343 [Turnera subulata]	179	Master Protein	QNARDFmAYTASK
High	KAJ4851171.1	Actin-depolymerizing factor 2 [Turnera subulata]	0	9.218	26	2	6	2	140	16.2	5.71	15.93	2	0	0.456	0.828283	48236	105863	63.24	45.07	Not Found	Not Found	Peak Found	Not Found	Peak Found	High	High	Peak Found	High	High	1
Checked	Annotated Sequence	Modifications	Qvality PEP	Qvality q-value	# Protein Groups	# Proteins	# PSMs	Master Protein Accessions	Positions in Master Proteins	Modifications in Master Proteins	# Missed Cleavages	Theo. MH+ [Da]	Abundance Ratio: (SC, Scabra) / (SI, Scabra)	Abundance Ratio Adj. P-Value: (SC, Scabra) / (SI, Scabra)	Abundances (Grouped): SC, Scabra	Abundances (Grouped): SI, Scabra	Abundances (Grouped) CV [%]: SC, Scabra	Abundances (Grouped) CV [%]: SI, Scabra	Quan Info	Found in Sample: [S1] F1: Sample, SC, Scabra	Found in Sample: [S2] F2: Sample, SC, Scabra	Found in Sample: [S3] F3: Sample, SC, Scabra	Found in Sample: [S4] F4: Sample, SC, Scabra	Found in Sample: [S5] F5: Sample, SC, Scabra	Found in Sample: [S6] F6: Sample, SI, Scabra	Found in Sample: [S7] F7: Sample, SI, Scabra	Found in Sample: [S8] F8: Sample, SI, Scabra	Found in Sample: [S9] F9: Sample, SI, Scabra	Found in Sample: [S10] F10: Sample, SI, Scabra	Confidence (by Search Engine): Sequest HT	Percolator q-Value (by Search Engine): Sequest HT	Percolator PEP (by Search Engine): Sequest HT	XCorr (by Search Engine): Sequest HT	Top Apex RT [min]
FALSE	[K].LGEPAETYEDFTASLPADECR.[Y]	1xCarbamidomethyl [C20]	3.47432e-05	0.000160398	1	1	2	KAJ4851171.1	KAJ4851171.1 [47-67]		0	2371.04	0.728		40485.9	55620.2		35.03		Not Found	Not Found	Not Found	Not Found	Peak Found	High	High	Peak Found	Peak Found	Peak Found	High	3.148e-05	5.39e-07	3.05	25.8
	Confidence	Modification Name	Target Amino Acid	Position in Peptide	Site Probability	Peptide Sequence	# Modified PSMs	# Uncertain Modified PSMs	# Unmodified PSMs	Protein Accession	Protein Description	Position	Master	Motif
	High	Carbamidomethyl	C	20		LGEPAETYEDFTASLPADECR	2	0	0	KAJ4851171.1	Actin-depolymerizing factor 2 [Turnera subulata]	66	Master Protein	SLPADEcRYAVFD
FALSE	[R].YAVFDYDFVTEENCQK.[S]	1xCarbamidomethyl [C14]	0.0120584	0.000561853	1	1	4	KAJ4851171.1	KAJ4851171.1 [68-83]		0	2027.87	0.577	0.777872	33461.4	57990	16.25	23.12		Not Found	Not Found	Peak Found	Not Found	Peak Found	High	High	Peak Found	High	High	High	9.977e-05	0.001124	3.41	26.28
	Confidence	Modification Name	Target Amino Acid	Position in Peptide	Site Probability	Peptide Sequence	# Modified PSMs	# Uncertain Modified PSMs	# Unmodified PSMs	Protein Accession	Protein Description	Position	Master	Motif
	High	Carbamidomethyl	C	14		YAVFDYDFVTEENCQK	4	0	0	KAJ4851171.1	Actin-depolymerizing factor 2 [Turnera subulata]	81	Master Protein	FVTEENcQKSRIF
High	KAJ4832982.1	Puromycin-sensitive aminopeptidase [Turnera subulata]	0	11.136	6	3	10	3	956	107.5	6.52	30.82	3	0	0.457	0.701541	105576	230941	60.48	34.85	High	High	High	High	High	High	High	Peak Found	High	High	1
Checked	Annotated Sequence	Modifications	Qvality PEP	Qvality q-value	# Protein Groups	# Proteins	# PSMs	Master Protein Accessions	Positions in Master Proteins	Modifications in Master Proteins	# Missed Cleavages	Theo. MH+ [Da]	Abundance Ratio: (SC, Scabra) / (SI, Scabra)	Abundance Ratio Adj. P-Value: (SC, Scabra) / (SI, Scabra)	Abundances (Grouped): SC, Scabra	Abundances (Grouped): SI, Scabra	Abundances (Grouped) CV [%]: SC, Scabra	Abundances (Grouped) CV [%]: SI, Scabra	Quan Info	Found in Sample: [S1] F1: Sample, SC, Scabra	Found in Sample: [S2] F2: Sample, SC, Scabra	Found in Sample: [S3] F3: Sample, SC, Scabra	Found in Sample: [S4] F4: Sample, SC, Scabra	Found in Sample: [S5] F5: Sample, SC, Scabra	Found in Sample: [S6] F6: Sample, SI, Scabra	Found in Sample: [S7] F7: Sample, SI, Scabra	Found in Sample: [S8] F8: Sample, SI, Scabra	Found in Sample: [S9] F9: Sample, SI, Scabra	Found in Sample: [S10] F10: Sample, SI, Scabra	Confidence (by Search Engine): Sequest HT	Percolator q-Value (by Search Engine): Sequest HT	Percolator PEP (by Search Engine): Sequest HT	XCorr (by Search Engine): Sequest HT	Top Apex RT [min]
FALSE	[K].AITLPGEGEIMDMMDVADPDAVHAVR.[S]		1.7777e-05	0.000160398	1	2	8	KAJ4832982.1	KAJ4832982.1 [710-735]		0	2753.29	0.783	0.803231	78644.8	100460	25.64	12.88		High	High	Peak Found	High	High	High	High	Peak Found	High	High	High	3.148e-05	2.245e-07	3.19	28.56
FALSE	[K].AELLSTVESNR.[S]		0.0146332	0.000561853	1	1	1	KAJ4832982.1	KAJ4832982.1 [748-758]		0	1218.63	1.19	0.939113	113355	95289.9	33.25	63.73		Not Found	Peak Found	Peak Found	Not Found	Not Found	Peak Found	Peak Found	Not Found	Peak Found	High	High	9.977e-05	0.001453	2.04	22.51
FALSE	[K].KEEEFVFTDIPERPVPSLLR.[G]		0.116119	0.00714552	1	1	1	KAJ4832982.1	KAJ4832982.1 [609-628]		1	2401.28	1.892		76574	40480.6		6.79		Not Found	Not Found	High	Not Found	Not Found	Peak Found	Peak Found	Not Found	Peak Found	Not Found	High	0.001712	0.02242	2.54	25.49
High	KAJ4844471.1	hypothetical protein Tsubulata_006061 [Turnera subulata]	0	17.986	22	4	18	4	361	39.3	6.05	55.85	4	0	0.457	0.502425	218816	478441	27.95	7.3	High	High	High	Peak Found	High	High	High	High	High	High	1
Checked	Annotated Sequence	Modifications	Qvality PEP	Qvality q-value	# Protein Groups	# Proteins	# PSMs	Master Protein Accessions	Positions in Master Proteins	Modifications in Master Proteins	# Missed Cleavages	Theo. MH+ [Da]	Abundance Ratio: (SC, Scabra) / (SI, Scabra)	Abundance Ratio Adj. P-Value: (SC, Scabra) / (SI, Scabra)	Abundances (Grouped): SC, Scabra	Abundances (Grouped): SI, Scabra	Abundances (Grouped) CV [%]: SC, Scabra	Abundances (Grouped) CV [%]: SI, Scabra	Quan Info	Found in Sample: [S1] F1: Sample, SC, Scabra	Found in Sample: [S2] F2: Sample, SC, Scabra	Found in Sample: [S3] F3: Sample, SC, Scabra	Found in Sample: [S4] F4: Sample, SC, Scabra	Found in Sample: [S5] F5: Sample, SC, Scabra	Found in Sample: [S6] F6: Sample, SI, Scabra	Found in Sample: [S7] F7: Sample, SI, Scabra	Found in Sample: [S8] F8: Sample, SI, Scabra	Found in Sample: [S9] F9: Sample, SI, Scabra	Found in Sample: [S10] F10: Sample, SI, Scabra	Confidence (by Search Engine): Sequest HT	Percolator q-Value (by Search Engine): Sequest HT	Percolator PEP (by Search Engine): Sequest HT	XCorr (by Search Engine): Sequest HT	Top Apex RT [min]
FALSE	[K].VFGSYEALLDDPEIDAVYIPLPTSLHLK.[W]		0.00020098	0.000160398	1	1	6	KAJ4844471.1	KAJ4844471.1 [59-86]		0	3115.62	0.801	0.867655	80454.6	100415	39.98	37.2		High	Peak Found	Peak Found	Peak Found	High	High	High	High	Peak Found	High	High	3.148e-05	5.335e-06	4.8	29.84
FALSE	[K].AGFNELVTGWVPQPSLHTVYTELPQEACMVR.[E]	1xCarbamidomethyl [C28]; 1xDeamidated [Q/N]	0.00187743	0.000160398	1	1	4	KAJ4844471.1	KAJ4844471.1 [282-312]		0	3530.71	1.466	0.806038	109100	74435.9	20.91	38.36		High	Not Found	Peak Found	Peak Found	High	High	High	Not Found	Peak Found	Peak Found	High	3.148e-05	9.892e-05	4.14	27.92
	Confidence	Modification Name	Target Amino Acid	Position in Peptide	Site Probability	Peptide Sequence	# Modified PSMs	# Uncertain Modified PSMs	# Unmodified PSMs	Protein Accession	Protein Description	Position	Master	Motif
	High	Carbamidomethyl	C	28		AGFNELVTGWVPQPSLHTVYTELPQEACMVR	8	0	0	KAJ4844471.1	hypothetical protein Tsubulata_006061 [Turnera subulata]	309	Master Protein	ELPQEAcMVREFV
	High	Deamidated	Q	25		AGFNELVTGWVPQPSLHTVYTELPQEACMVR	3	0	5	KAJ4844471.1	hypothetical protein Tsubulata_006061 [Turnera subulata]	306	Master Protein	VYTELPqEACMVR
	High	Deamidated	N	4		AGFNELVTGWVPQPSLHTVYTELPQEACMVR	1	0	7	KAJ4844471.1	hypothetical protein Tsubulata_006061 [Turnera subulata]	285	Master Protein	NSKAGFnELVTGW
FALSE	[K].AGFNELVTGWVPQPSLHTVYTELPQEACMVR.[E]	1xCarbamidomethyl [C28]	0.000517912	0.000160398	1	1	4	KAJ4844471.1	KAJ4844471.1 [282-312]		0	3529.72	1000		158075					Not Found	High	High	Not Found	High	Not Found	High	Not Found	Not Found	Not Found	High	3.148e-05	1.83e-05	3.83	27.91
	Confidence	Modification Name	Target Amino Acid	Position in Peptide	Site Probability	Peptide Sequence	# Modified PSMs	# Uncertain Modified PSMs	# Unmodified PSMs	Protein Accession	Protein Description	Position	Master	Motif
	High	Carbamidomethyl	C	28		AGFNELVTGWVPQPSLHTVYTELPQEACMVR	8	0	0	KAJ4844471.1	hypothetical protein Tsubulata_006061 [Turnera subulata]	309	Master Protein	ELPQEAcMVREFV
	High	Deamidated	Q	25		AGFNELVTGWVPQPSLHTVYTELPQEACMVR	3	0	5	KAJ4844471.1	hypothetical protein Tsubulata_006061 [Turnera subulata]	306	Master Protein	VYTELPqEACMVR
	High	Deamidated	N	4		AGFNELVTGWVPQPSLHTVYTELPQEACMVR	1	0	7	KAJ4844471.1	hypothetical protein Tsubulata_006061 [Turnera subulata]	285	Master Protein	NSKAGFnELVTGW
FALSE	[K].TSIDSGFTPVK.[V]		0.0377571	0.00194024	1	1	2	KAJ4844471.1	KAJ4844471.1 [348-358]		0	1151.59	0.001			204017		37.64		Not Found	Not Found	Not Found	Not Found	Not Found	High	Peak Found	Not Found	Peak Found	High	High	0.0005367	0.004987	2.14	22.56
FALSE	[K].DFLSDEHR.[F]		0.112448	0.00694756	1	1	2	KAJ4844471.1	KAJ4844471.1 [142-149]		0	1018.46	0.922	0.837872	106752	115763	53.96	10.07		Not Found	Peak Found	Peak Found	Not Found	Peak Found	Peak Found	Peak Found	Not Found	High	High	High	0.001682	0.02145	1.22	20.84
High	KAJ4824864.1	Endo-1,4-beta-xylanase 2 [Turnera subulata]	0	36.119	17	7	38	7	778	83.3	6.79	99.06	7	0	0.461	0.722765	361871	784216	87.31	40.52	High	High	High	High	High	High	High	High	High	High	1
Checked	Annotated Sequence	Modifications	Qvality PEP	Qvality q-value	# Protein Groups	# Proteins	# PSMs	Master Protein Accessions	Positions in Master Proteins	Modifications in Master Proteins	# Missed Cleavages	Theo. MH+ [Da]	Abundance Ratio: (SC, Scabra) / (SI, Scabra)	Abundance Ratio Adj. P-Value: (SC, Scabra) / (SI, Scabra)	Abundances (Grouped): SC, Scabra	Abundances (Grouped): SI, Scabra	Abundances (Grouped) CV [%]: SC, Scabra	Abundances (Grouped) CV [%]: SI, Scabra	Quan Info	Found in Sample: [S1] F1: Sample, SC, Scabra	Found in Sample: [S2] F2: Sample, SC, Scabra	Found in Sample: [S3] F3: Sample, SC, Scabra	Found in Sample: [S4] F4: Sample, SC, Scabra	Found in Sample: [S5] F5: Sample, SC, Scabra	Found in Sample: [S6] F6: Sample, SI, Scabra	Found in Sample: [S7] F7: Sample, SI, Scabra	Found in Sample: [S8] F8: Sample, SI, Scabra	Found in Sample: [S9] F9: Sample, SI, Scabra	Found in Sample: [S10] F10: Sample, SI, Scabra	Confidence (by Search Engine): Sequest HT	Percolator q-Value (by Search Engine): Sequest HT	Percolator PEP (by Search Engine): Sequest HT	XCorr (by Search Engine): Sequest HT	Top Apex RT [min]
FALSE	[K].TPEEAAAVSILAGLDLNCGSFLGQHTEAAVK.[A]	1xCarbamidomethyl [C18]	1.83026e-05	0.000160398	1	1	8	KAJ4824864.1	KAJ4824864.1 [323-353]		0	3169.58	0.841	0.99332	134955	160526	20.51	43.31		Not Found	High	High	Not Found	High	High	High	Peak Found	High	High	High	3.148e-05	2.325e-07	5.51	28.48
	Confidence	Modification Name	Target Amino Acid	Position in Peptide	Site Probability	Peptide Sequence	# Modified PSMs	# Uncertain Modified PSMs	# Unmodified PSMs	Protein Accession	Protein Description	Position	Master	Motif
	High	Carbamidomethyl	C	18		TPEEAAAVSILAGLDLNCGSFLGQHTEAAVK	8	0	0	KAJ4824864.1	Endo-1,4-beta-xylanase 2 [Turnera subulata]	340	Master Protein	AGLDLNcGSFLGQ
FALSE	[K].TMIGNYEGTPCK.[Y]	1xCarbamidomethyl [C11]; 1xOxidation [M2]	0.00117022	0.000160398	1	1	2	KAJ4824864.1	KAJ4824864.1 [445-456]		0	1386.6	0.848	0.949513	66258.6	78098.6	64.91	29.59		Not Found	High	Not Found	Peak Found	Peak Found	Peak Found	Peak Found	Peak Found	High	Peak Found	High	3.148e-05	5.338e-05	2.35	20.23
	Confidence	Modification Name	Target Amino Acid	Position in Peptide	Site Probability	Peptide Sequence	# Modified PSMs	# Uncertain Modified PSMs	# Unmodified PSMs	Protein Accession	Protein Description	Position	Master	Motif
	High	Carbamidomethyl	C	11		TMIGNYEGTPCK	8	0	0	KAJ4824864.1	Endo-1,4-beta-xylanase 2 [Turnera subulata]	455	Master Protein	NYEGTPcKYTTPL
	High	Oxidation	M	2		TMIGNYEGTPCK	2	0	6	KAJ4824864.1	Endo-1,4-beta-xylanase 2 [Turnera subulata]	446	Master Protein	ANVTKTmIGNYEG
FALSE	[K].TMIGNYEGTPCK.[Y]	1xCarbamidomethyl [C11]	0.000541036	0.000160398	1	1	6	KAJ4824864.1	KAJ4824864.1 [445-456]		0	1370.61	0.429	0.785132	80298.4	187088	71.96	29.53		Peak Found	High	Peak Found	Peak Found	High	High	High	Peak Found	High	High	High	3.148e-05	1.935e-05	2.3	21.3
	Confidence	Modification Name	Target Amino Acid	Position in Peptide	Site Probability	Peptide Sequence	# Modified PSMs	# Uncertain Modified PSMs	# Unmodified PSMs	Protein Accession	Protein Description	Position	Master	Motif
	High	Carbamidomethyl	C	11		TMIGNYEGTPCK	8	0	0	KAJ4824864.1	Endo-1,4-beta-xylanase 2 [Turnera subulata]	455	Master Protein	NYEGTPcKYTTPL
	High	Oxidation	M	2		TMIGNYEGTPCK	2	0	6	KAJ4824864.1	Endo-1,4-beta-xylanase 2 [Turnera subulata]	446	Master Protein	ANVTKTmIGNYEG
FALSE	[R].FYTGETVYSFGDGLSYSK.[F]		0.000831265	0.000160398	1	1	2	KAJ4824864.1	KAJ4824864.1 [627-644]		0	2020.92	1.059		121113	114315		1.5		Not Found	High	Not Found	Not Found	Not Found	Not Found	High	Not Found	Peak Found	Not Found	High	3.148e-05	3.4e-05	1.79	25.93
FALSE	[R].GQETPGEDPLLSSK.[Y]		6.22185e-05	0.000160398	1	1	9	KAJ4824864.1	KAJ4824864.1 [185-198]		0	1457.71	0.819	0.910829	145694	177917	60.33	42.97		High	High	High	Peak Found	High	High	High	High	High	High	High	3.148e-05	1.147e-06	2.72	22.29
FALSE	[K].DVCTAANQELAR.[E]	1xCarbamidomethyl [C3]	0.000291371	0.000160398	1	1	9	KAJ4824864.1	KAJ4824864.1 [395-406]		0	1347.63	0.696	0.795005	145831	209653	82.28	33.16		High	High	High	High	Peak Found	High	High	High	High	High	High	3.148e-05	8.624e-06	2.16	21.26
	Confidence	Modification Name	Target Amino Acid	Position in Peptide	Site Probability	Peptide Sequence	# Modified PSMs	# Uncertain Modified PSMs	# Unmodified PSMs	Protein Accession	Protein Description	Position	Master	Motif
	High	Carbamidomethyl	C	3		DVCTAANQELAR	9	0	0	KAJ4824864.1	Endo-1,4-beta-xylanase 2 [Turnera subulata]	397	Master Protein	LGPKDVcTAANQE
FALSE	[K].SCVIDGNVASVMCSYNQVNGKPTCADPDLLSGVIR.[G]	3xCarbamidomethyl [C2; C13; C24]; 2xDeamidated [Q17; N19]	0.0907031	0.00579145	1	1	1	KAJ4824864.1	KAJ4824864.1 [261-295]		0	3798.74							No Quan Values	Not Found	High	Not Found	Not Found	Not Found	Not Found	Not Found	Not Found	Not Found	Not Found	High	0.001416	0.01595	2.65
	Confidence	Modification Name	Target Amino Acid	Position in Peptide	Site Probability	Peptide Sequence	# Modified PSMs	# Uncertain Modified PSMs	# Unmodified PSMs	Protein Accession	Protein Description	Position	Master	Motif
	High	Carbamidomethyl	C	2		SCVIDGNVASVMCSYNQVNGKPTCADPDLLSGVIR	1	0	0	KAJ4824864.1	Endo-1,4-beta-xylanase 2 [Turnera subulata]	262	Master Protein	QPPFKScVIDGNV
	High	Carbamidomethyl	C	13		SCVIDGNVASVMCSYNQVNGKPTCADPDLLSGVIR	1	0	0	KAJ4824864.1	Endo-1,4-beta-xylanase 2 [Turnera subulata]	273	Master Protein	NVASVMcSYNQVN
	High	Carbamidomethyl	C	24		SCVIDGNVASVMCSYNQVNGKPTCADPDLLSGVIR	1	0	0	KAJ4824864.1	Endo-1,4-beta-xylanase 2 [Turnera subulata]	284	Master Protein	VNGKPTcADPDLL
	High	Deamidated	Q	17		SCVIDGNVASVMCSYNQVNGKPTCADPDLLSGVIR	1	0	0	KAJ4824864.1	Endo-1,4-beta-xylanase 2 [Turnera subulata]	277	Master Protein	VMCSYNqVNGKPT
	High	Deamidated	N	19		SCVIDGNVASVMCSYNQVNGKPTCADPDLLSGVIR	1	0	0	KAJ4824864.1	Endo-1,4-beta-xylanase 2 [Turnera subulata]	279	Master Protein	CSYNQVnGKPTCA
FALSE	[K].HYTAYDVDNWK.[G]		0.0974902	0.00610261	1	3	1	KAJ4824864.1	KAJ4824864.1 [225-235]		0	1411.63	0.768		78391.4	102097				Not Found	Peak Found	Not Found	Not Found	Not Found	Not Found	High	Not Found	Not Found	Not Found	High	0.001485	0.01758	2.07	21.77
High	KAJ4840154.1	hypothetical protein Tsubulata_000238 [Turnera subulata]	0	6.872	8	1	7	1	213	22.8	7.39	19.12	1	0	0.463	0.594976	62301.1	134659	42.48	24.21	Peak Found	High	High	Peak Found	High	High	Peak Found	High	High	High	1
Checked	Annotated Sequence	Modifications	Qvality PEP	Qvality q-value	# Protein Groups	# Proteins	# PSMs	Master Protein Accessions	Positions in Master Proteins	Modifications in Master Proteins	# Missed Cleavages	Theo. MH+ [Da]	Abundance Ratio: (SC, Scabra) / (SI, Scabra)	Abundance Ratio Adj. P-Value: (SC, Scabra) / (SI, Scabra)	Abundances (Grouped): SC, Scabra	Abundances (Grouped): SI, Scabra	Abundances (Grouped) CV [%]: SC, Scabra	Abundances (Grouped) CV [%]: SI, Scabra	Quan Info	Found in Sample: [S1] F1: Sample, SC, Scabra	Found in Sample: [S2] F2: Sample, SC, Scabra	Found in Sample: [S3] F3: Sample, SC, Scabra	Found in Sample: [S4] F4: Sample, SC, Scabra	Found in Sample: [S5] F5: Sample, SC, Scabra	Found in Sample: [S6] F6: Sample, SI, Scabra	Found in Sample: [S7] F7: Sample, SI, Scabra	Found in Sample: [S8] F8: Sample, SI, Scabra	Found in Sample: [S9] F9: Sample, SI, Scabra	Found in Sample: [S10] F10: Sample, SI, Scabra	Confidence (by Search Engine): Sequest HT	Percolator q-Value (by Search Engine): Sequest HT	Percolator PEP (by Search Engine): Sequest HT	XCorr (by Search Engine): Sequest HT	Top Apex RT [min]
FALSE	[R].DGDIEDPVAAAEEIAFCR.[A]	1xCarbamidomethyl [C17]	1.2084e-05	0.000160398	1	1	7	KAJ4840154.1	KAJ4840154.1 [181-198]		0	1977.89	0.463	0.777872	62301.1	134659	42.48	24.21		Peak Found	High	High	Peak Found	High	High	Peak Found	High	High	High	High	3.148e-05	1.343e-07	2.5	29.5
	Confidence	Modification Name	Target Amino Acid	Position in Peptide	Site Probability	Peptide Sequence	# Modified PSMs	# Uncertain Modified PSMs	# Unmodified PSMs	Protein Accession	Protein Description	Position	Master	Motif
	High	Carbamidomethyl	C	17		DGDIEDPVAAAEEIAFCR	7	0	0	KAJ4840154.1	hypothetical protein Tsubulata_000238 [Turnera subulata]	197	Master Protein	AEEIAFcRACARF
High	KAJ4836073.1	Multicopper oxidase lpr2 [Turnera subulata]	0	6.524	3	2	9	2	575	64.3	6.77	12.48	2	0	0.466	0.674289	115116	246821	59.65	37.85	Peak Found	High	High	Not Found	High	High	High	Peak Found	High	High	1
Checked	Annotated Sequence	Modifications	Qvality PEP	Qvality q-value	# Protein Groups	# Proteins	# PSMs	Master Protein Accessions	Positions in Master Proteins	Modifications in Master Proteins	# Missed Cleavages	Theo. MH+ [Da]	Abundance Ratio: (SC, Scabra) / (SI, Scabra)	Abundance Ratio Adj. P-Value: (SC, Scabra) / (SI, Scabra)	Abundances (Grouped): SC, Scabra	Abundances (Grouped): SI, Scabra	Abundances (Grouped) CV [%]: SC, Scabra	Abundances (Grouped) CV [%]: SI, Scabra	Quan Info	Found in Sample: [S1] F1: Sample, SC, Scabra	Found in Sample: [S2] F2: Sample, SC, Scabra	Found in Sample: [S3] F3: Sample, SC, Scabra	Found in Sample: [S4] F4: Sample, SC, Scabra	Found in Sample: [S5] F5: Sample, SC, Scabra	Found in Sample: [S6] F6: Sample, SI, Scabra	Found in Sample: [S7] F7: Sample, SI, Scabra	Found in Sample: [S8] F8: Sample, SI, Scabra	Found in Sample: [S9] F9: Sample, SI, Scabra	Found in Sample: [S10] F10: Sample, SI, Scabra	Confidence (by Search Engine): Sequest HT	Percolator q-Value (by Search Engine): Sequest HT	Percolator PEP (by Search Engine): Sequest HT	XCorr (by Search Engine): Sequest HT	Top Apex RT [min]
FALSE	[K].YPVADPSIAAQTR.[Y]		0.000968523	0.000160398	1	1	4	KAJ4836073.1	KAJ4836073.1 [398-410]		0	1388.72	0.788	0.892166	101187	128333	35.65	28.5		Not Found	High	High	Not Found	Not Found	Peak Found	Peak Found	Not Found	High	High	High	3.148e-05	4.161e-05	2.29	22.26
FALSE	[R].VLFVFDR.[N]		0.0497957	0.00314585	1	1	5	KAJ4836073.1	KAJ4836073.1 [233-239]		0	895.504	0.756	0.777872	81843.2	108203	23.71	31.49		Peak Found	High	High	Not Found	High	High	High	Peak Found	Peak Found	Peak Found	High	0.0008644	0.007194	1.46	26.08
Medium	KAJ4837958.1	hypothetical protein Tsubulata_015676 [Turnera subulata]	0.049	1.511	1	1	1	1	745	81.1	7.14	1.67	1	0	0.468	0.641456	416049	888553	57.93	34.26	Peak Found	Peak Found	Peak Found	High	Peak Found	Peak Found	Peak Found	Peak Found	Peak Found	Peak Found	1
Checked	Annotated Sequence	Modifications	Qvality PEP	Qvality q-value	# Protein Groups	# Proteins	# PSMs	Master Protein Accessions	Positions in Master Proteins	Modifications in Master Proteins	# Missed Cleavages	Theo. MH+ [Da]	Abundance Ratio: (SC, Scabra) / (SI, Scabra)	Abundance Ratio Adj. P-Value: (SC, Scabra) / (SI, Scabra)	Abundances (Grouped): SC, Scabra	Abundances (Grouped): SI, Scabra	Abundances (Grouped) CV [%]: SC, Scabra	Abundances (Grouped) CV [%]: SI, Scabra	Quan Info	Found in Sample: [S1] F1: Sample, SC, Scabra	Found in Sample: [S2] F2: Sample, SC, Scabra	Found in Sample: [S3] F3: Sample, SC, Scabra	Found in Sample: [S4] F4: Sample, SC, Scabra	Found in Sample: [S5] F5: Sample, SC, Scabra	Found in Sample: [S6] F6: Sample, SI, Scabra	Found in Sample: [S7] F7: Sample, SI, Scabra	Found in Sample: [S8] F8: Sample, SI, Scabra	Found in Sample: [S9] F9: Sample, SI, Scabra	Found in Sample: [S10] F10: Sample, SI, Scabra	Confidence (by Search Engine): Sequest HT	Percolator q-Value (by Search Engine): Sequest HT	Percolator PEP (by Search Engine): Sequest HT	XCorr (by Search Engine): Sequest HT	Top Apex RT [min]
FALSE	[K].ISSTPFK.[A]		0.145785	0.00935871	1	1	1	KAJ4837958.1	KAJ4837958.1 [710-716]		0	779.43	0.468	0.777872	416049	888553	57.93	34.26		Peak Found	Peak Found	Peak Found	High	Peak Found	Peak Found	Peak Found	Peak Found	Peak Found	Peak Found	High	0.002218	0.03082	1.67	20.38
High	KAJ4824961.1	hypothetical protein Tsubulata_014986 [Turnera subulata]	0	6.101	11	3	5	3	463	51.4	8.68	12.09	3	0	0.477	0.674289	80777.6	169294	43.41	41.78	High	Peak Found	High	High	Peak Found	Peak Found	Peak Found	Peak Found	High	Peak Found	1
Checked	Annotated Sequence	Modifications	Qvality PEP	Qvality q-value	# Protein Groups	# Proteins	# PSMs	Master Protein Accessions	Positions in Master Proteins	Modifications in Master Proteins	# Missed Cleavages	Theo. MH+ [Da]	Abundance Ratio: (SC, Scabra) / (SI, Scabra)	Abundance Ratio Adj. P-Value: (SC, Scabra) / (SI, Scabra)	Abundances (Grouped): SC, Scabra	Abundances (Grouped): SI, Scabra	Abundances (Grouped) CV [%]: SC, Scabra	Abundances (Grouped) CV [%]: SI, Scabra	Quan Info	Found in Sample: [S1] F1: Sample, SC, Scabra	Found in Sample: [S2] F2: Sample, SC, Scabra	Found in Sample: [S3] F3: Sample, SC, Scabra	Found in Sample: [S4] F4: Sample, SC, Scabra	Found in Sample: [S5] F5: Sample, SC, Scabra	Found in Sample: [S6] F6: Sample, SI, Scabra	Found in Sample: [S7] F7: Sample, SI, Scabra	Found in Sample: [S8] F8: Sample, SI, Scabra	Found in Sample: [S9] F9: Sample, SI, Scabra	Found in Sample: [S10] F10: Sample, SI, Scabra	Confidence (by Search Engine): Sequest HT	Percolator q-Value (by Search Engine): Sequest HT	Percolator PEP (by Search Engine): Sequest HT	XCorr (by Search Engine): Sequest HT	Top Apex RT [min]
FALSE	[R].SITLRPPDFAVPIDQFR.[S]		0.0293474	0.00133129	1	1	3	KAJ4824961.1	KAJ4824961.1 [214-230]		0	1972.07	0.924	0.809995	75507.3	81686.2	24.38	18.75		High	Peak Found	Peak Found	High	Peak Found	Peak Found	Peak Found	Peak Found	High	Peak Found	High	0.0003926	0.003611	2.29	26.62
FALSE	[R].AVLINTPHNPTGK.[M]		0.0694961	0.0041327	1	1	1	KAJ4824961.1	KAJ4824961.1 [239-251]		0	1361.75							No Quan Values	Not Found	Not Found	High	Not Found	Not Found	Not Found	Not Found	Not Found	Not Found	Not Found	High	0.001104	0.01119	1.73
FALSE	[K].EVGVVAIPTSVFYLNPEDGK.[N]		0.105413	0.00652531	1	1	1	KAJ4824961.1	KAJ4824961.1 [416-435]		0	2134.11	0.863	0.895172	74840.4	86722.7	27.11	38.72		Not Found	Peak Found	Not Found	Not Found	Peak Found	Not Found	Peak Found	Peak Found	High	Peak Found	High	0.001613	0.01963	2.36	28.66
High	KAJ4841477.1	putative O-methyltransferase 3, partial [Turnera subulata]	0	10.333	15	3	5	3	220	24.7	4.79	6.02	3	0	0.49	0.828283	220300	449992	50.66	45.2	Peak Found	Peak Found	Peak Found	Peak Found	High	High	High	Peak Found	Peak Found	Peak Found	1
Checked	Annotated Sequence	Modifications	Qvality PEP	Qvality q-value	# Protein Groups	# Proteins	# PSMs	Master Protein Accessions	Positions in Master Proteins	Modifications in Master Proteins	# Missed Cleavages	Theo. MH+ [Da]	Abundance Ratio: (SC, Scabra) / (SI, Scabra)	Abundance Ratio Adj. P-Value: (SC, Scabra) / (SI, Scabra)	Abundances (Grouped): SC, Scabra	Abundances (Grouped): SI, Scabra	Abundances (Grouped) CV [%]: SC, Scabra	Abundances (Grouped) CV [%]: SI, Scabra	Quan Info	Found in Sample: [S1] F1: Sample, SC, Scabra	Found in Sample: [S2] F2: Sample, SC, Scabra	Found in Sample: [S3] F3: Sample, SC, Scabra	Found in Sample: [S4] F4: Sample, SC, Scabra	Found in Sample: [S5] F5: Sample, SC, Scabra	Found in Sample: [S6] F6: Sample, SI, Scabra	Found in Sample: [S7] F7: Sample, SI, Scabra	Found in Sample: [S8] F8: Sample, SI, Scabra	Found in Sample: [S9] F9: Sample, SI, Scabra	Found in Sample: [S10] F10: Sample, SI, Scabra	Confidence (by Search Engine): Sequest HT	Percolator q-Value (by Search Engine): Sequest HT	Percolator PEP (by Search Engine): Sequest HT	XCorr (by Search Engine): Sequest HT	Top Apex RT [min]
FALSE	[R].LNNFFNEAMASDAR.[L]		0.000616786	0.000160398	1	1	1	KAJ4841477.1	KAJ4841477.1 [27-40]		0	1599.72	0.891	0.876351	91317.3	102469	29.21	26.25		Not Found	Peak Found	Peak Found	Not Found	Peak Found	Peak Found	High	Peak Found	Peak Found	Not Found	High	3.148e-05	2.297e-05	2.42	25
FALSE	[R].TFFDYAGHEPR.[L]		0.00173314	0.000160398	1	1	2	KAJ4841477.1	KAJ4841477.1 [16-26]		0	1339.61	0.837	0.983768	128983	154130	30.78	44.06		Peak Found	Peak Found	Peak Found	Peak Found	High	Peak Found	High	Peak Found	Peak Found	Peak Found	High	3.148e-05	8.935e-05	1.81	22.41
FALSE	[K].HVFEGLK.[S]		0.116866	0.00714552	1	1	2	KAJ4841477.1	KAJ4841477.1 [52-58]		0	829.457	0.547	0.809995	69844.6	127790	61.08	54.68		Peak Found	Not Found	Peak Found	Peak Found	Peak Found	High	High	Peak Found	Peak Found	Peak Found	High	0.001712	0.02263	1.93	20.07
High	KAJ4845151.1	hypothetical protein Tsubulata_040323 [Turnera subulata]	0	15.38	11	4	6	4	502	56.8	7.08	13.97	4	0	0.501	0.575812	171773	342569	52.96	58.61	Peak Found	Peak Found	Peak Found	Peak Found	Peak Found	High	Peak Found	High	Peak Found	High	1
Checked	Annotated Sequence	Modifications	Qvality PEP	Qvality q-value	# Protein Groups	# Proteins	# PSMs	Master Protein Accessions	Positions in Master Proteins	Modifications in Master Proteins	# Missed Cleavages	Theo. MH+ [Da]	Abundance Ratio: (SC, Scabra) / (SI, Scabra)	Abundance Ratio Adj. P-Value: (SC, Scabra) / (SI, Scabra)	Abundances (Grouped): SC, Scabra	Abundances (Grouped): SI, Scabra	Abundances (Grouped) CV [%]: SC, Scabra	Abundances (Grouped) CV [%]: SI, Scabra	Quan Info	Found in Sample: [S1] F1: Sample, SC, Scabra	Found in Sample: [S2] F2: Sample, SC, Scabra	Found in Sample: [S3] F3: Sample, SC, Scabra	Found in Sample: [S4] F4: Sample, SC, Scabra	Found in Sample: [S5] F5: Sample, SC, Scabra	Found in Sample: [S6] F6: Sample, SI, Scabra	Found in Sample: [S7] F7: Sample, SI, Scabra	Found in Sample: [S8] F8: Sample, SI, Scabra	Found in Sample: [S9] F9: Sample, SI, Scabra	Found in Sample: [S10] F10: Sample, SI, Scabra	Confidence (by Search Engine): Sequest HT	Percolator q-Value (by Search Engine): Sequest HT	Percolator PEP (by Search Engine): Sequest HT	XCorr (by Search Engine): Sequest HT	Top Apex RT [min]
FALSE	[K].VSEGDVFWVPR.[Y]		0.00206348	0.000160398	1	1	3	KAJ4845151.1	KAJ4845151.1 [386-396]		0	1290.65	0.535	0.777872	69175.1	129373	25.18	57.01		Not Found	Peak Found	Peak Found	Peak Found	Not Found	High	Peak Found	High	Peak Found	High	High	3.148e-05	0.000112	2.55	25.76
FALSE	[R].GPELAAAFGVSEDR.[A]		7.09341e-05	0.000160398	1	1	1	KAJ4845151.1	KAJ4845151.1 [439-452]		0	1418.69	0.387	0.673833	26842.8	69340.3	13.35	57.96		Not Found	Peak Found	Peak Found	Not Found	Peak Found	Peak Found	Peak Found	Peak Found	Peak Found	High	High	3.148e-05	1.371e-06	3.01	24.71
FALSE	[K].SVVETDAGSMR.[V]		0.0168818	0.000561853	1	2	1	KAJ4845151.1	KAJ4845151.1 [70-80]		0	1151.54	0.362	0.777872	50797.3	140336	36.7	54.82		Peak Found	Peak Found	Peak Found	Peak Found	Not Found	Peak Found	Peak Found	High	Peak Found	Peak Found	High	9.977e-05	0.001746	1.68	20.21
FALSE	[R].IPAGSAFYLMNVAEGQR.[L]		0.015495	0.000561853	1	1	1	KAJ4845151.1	KAJ4845151.1 [148-164]		0	1823.91	0.517	0.777872	56069.3	108402	19.34	29.8		Peak Found	Peak Found	Peak Found	Peak Found	Not Found	Not Found	Peak Found	Peak Found	Not Found	High	High	9.977e-05	0.001556	2.4	26.76
High	KAJ4846645.1	Aldehyde dehydrogenase 2 member B7, mitochondrial [Turnera subulata]	0	29.265	15	7	18	5	542	58.7	6.48	39.05	7	0	0.502	0.542639	179454	357471	35.29	41.52	Peak Found	Peak Found	Not Found	Peak Found	Peak Found	High	High	High	High	High	1
Checked	Annotated Sequence	Modifications	Qvality PEP	Qvality q-value	# Protein Groups	# Proteins	# PSMs	Master Protein Accessions	Positions in Master Proteins	Modifications in Master Proteins	# Missed Cleavages	Theo. MH+ [Da]	Abundance Ratio: (SC, Scabra) / (SI, Scabra)	Abundance Ratio Adj. P-Value: (SC, Scabra) / (SI, Scabra)	Abundances (Grouped): SC, Scabra	Abundances (Grouped): SI, Scabra	Abundances (Grouped) CV [%]: SC, Scabra	Abundances (Grouped) CV [%]: SI, Scabra	Quan Info	Found in Sample: [S1] F1: Sample, SC, Scabra	Found in Sample: [S2] F2: Sample, SC, Scabra	Found in Sample: [S3] F3: Sample, SC, Scabra	Found in Sample: [S4] F4: Sample, SC, Scabra	Found in Sample: [S5] F5: Sample, SC, Scabra	Found in Sample: [S6] F6: Sample, SI, Scabra	Found in Sample: [S7] F7: Sample, SI, Scabra	Found in Sample: [S8] F8: Sample, SI, Scabra	Found in Sample: [S9] F9: Sample, SI, Scabra	Found in Sample: [S10] F10: Sample, SI, Scabra	Confidence (by Search Engine): Sequest HT	Percolator q-Value (by Search Engine): Sequest HT	Percolator PEP (by Search Engine): Sequest HT	XCorr (by Search Engine): Sequest HT	Top Apex RT [min]
FALSE	[KR].SNLKPVTLELGGK.[S]		5.53746e-05	0.000160398	2	3	10	KAJ4850896.1; KAJ4846645.1	KAJ4850896.1 [292-304]; KAJ4846645.1 [301-313]		0	1355.79	0.595	0.781729	371285	623727	27.47	35.15	Shared	Peak Found	Peak Found	High	High	High	High	High	High	High	High	High	3.148e-05	9.876e-07	3.4	22.31
FALSE	[K].TAEQTPLSALYVSK.[L]		0.000181499	0.000160398	1	1	1	KAJ4846645.1	KAJ4846645.1 [234-247]		0	1507.8	1.293	0.955518	57097	44147.2	43.56	65.92		Not Found	Peak Found	Not Found	Peak Found	Not Found	Peak Found	Not Found	Peak Found	High	Peak Found	High	3.148e-05	4.65e-06	2.7	24.78
FALSE	[R].NGVDSGATLETGGGR.[L]	1xDeamidated [N1]	0.00455185	0.00030847	1	1	1	KAJ4846645.1	KAJ4846645.1 [400-414]		0	1391.64	0.001			60548.4		40.72		Not Found	Not Found	Not Found	Not Found	Not Found	Peak Found	Peak Found	Peak Found	High	Peak Found	High	5.672e-05	0.0003156	2.42	21.56
	Confidence	Modification Name	Target Amino Acid	Position in Peptide	Site Probability	Peptide Sequence	# Modified PSMs	# Uncertain Modified PSMs	# Unmodified PSMs	Protein Accession	Protein Description	Position	Master	Motif
	High	Deamidated	N	1		NGVDSGATLETGGGR	1	0	0	KAJ4846645.1	Aldehyde dehydrogenase 2 member B7, mitochondrial [Turnera subulata]	400	Master Protein	ILEYIRnGVDSGA
FALSE	[R].VVGDPFKTGIEQGPQVDSEQFEK.[I]		0.0323781	0.00169585	1	1	1	KAJ4846645.1	KAJ4846645.1 [371-393]		1	2534.24	0.939	0.949497	83178.3	88571.9	20.63	23.35		Peak Found	Peak Found	Not Found	Peak Found	Peak Found	Not Found	Peak Found	High	Peak Found	Peak Found	High	0.0004965	0.00409	3.14	23.75
FALSE	[R].VYDEFVEK.[A]		0.0330657	0.00169585	1	1	2	KAJ4846645.1	KAJ4846645.1 [355-362]		0	1028.49	0.601	0.777872	123246	205162	9.79	47.89		Not Found	Peak Found	Not Found	Not Found	Peak Found	High	Peak Found	Peak Found	Peak Found	High	High	0.0004965	0.004189	1.61	21.94
FALSE	[K].TGIEQGPQVDSEQFEK.[I]		0.037495	0.00194024	1	1	1	KAJ4846645.1	KAJ4846645.1 [378-393]		0	1791.84							No Quan Values	Not Found	Not Found	Not Found	Not Found	Not Found	Not Found	High	Not Found	Not Found	Not Found	High	0.0005367	0.004945	2.4
FALSE	[K].TFPTLDPR.[T]		0.0810547	0.00500404	2	2	2	KAJ4850896.1; KAJ4846645.1	KAJ4850896.1 [69-76]; KAJ4846645.1 [78-85]		0	946.499	0.965	0.847637	395648	410189	29.18	31.68	Shared	Peak Found	Peak Found	High	Peak Found	Peak Found	Peak Found	Peak Found	Peak Found	High	Peak Found	High	0.001265	0.01369	1.68	23.42
High	KAJ4824576.1	60S ribosomal protein L7-4 [Turnera subulata]	0	8.618	10	2	10	2	244	28.4	9.95	21.24	2	0	0.504	0.915861	78900.4	156612	49.16	42.14	High	High	High	High	High	Peak Found	High	High	High	Peak Found	1
Checked	Annotated Sequence	Modifications	Qvality PEP	Qvality q-value	# Protein Groups	# Proteins	# PSMs	Master Protein Accessions	Positions in Master Proteins	Modifications in Master Proteins	# Missed Cleavages	Theo. MH+ [Da]	Abundance Ratio: (SC, Scabra) / (SI, Scabra)	Abundance Ratio Adj. P-Value: (SC, Scabra) / (SI, Scabra)	Abundances (Grouped): SC, Scabra	Abundances (Grouped): SI, Scabra	Abundances (Grouped) CV [%]: SC, Scabra	Abundances (Grouped) CV [%]: SI, Scabra	Quan Info	Found in Sample: [S1] F1: Sample, SC, Scabra	Found in Sample: [S2] F2: Sample, SC, Scabra	Found in Sample: [S3] F3: Sample, SC, Scabra	Found in Sample: [S4] F4: Sample, SC, Scabra	Found in Sample: [S5] F5: Sample, SC, Scabra	Found in Sample: [S6] F6: Sample, SI, Scabra	Found in Sample: [S7] F7: Sample, SI, Scabra	Found in Sample: [S8] F8: Sample, SI, Scabra	Found in Sample: [S9] F9: Sample, SI, Scabra	Found in Sample: [S10] F10: Sample, SI, Scabra	Confidence (by Search Engine): Sequest HT	Percolator q-Value (by Search Engine): Sequest HT	Percolator PEP (by Search Engine): Sequest HT	XCorr (by Search Engine): Sequest HT	Top Apex RT [min]
FALSE	[R].VALTDNAIIEQALGK.[F]		0.000167527	0.000160398	1	1	4	KAJ4824576.1	KAJ4824576.1 [163-177]		0	1555.87	0.867	0.910829	76145.2	87778.2	43.77	28.38		High	High	Not Found	Peak Found	High	Peak Found	Peak Found	Peak Found	High	Peak Found	High	3.148e-05	4.179e-06	2.66	26.65
FALSE	[K].EANNFLWPFK.[L]		0.0072319	0.00030847	1	2	6	KAJ4824576.1	KAJ4824576.1 [199-208]		0	1265.63	1.057	0.954894	76074.3	71997.5	26.88	25.85		High	Not Found	High	High	Peak Found	Not Found	High	High	High	Peak Found	High	5.672e-05	0.0005764	1.85	28.01
High	KAJ4848912.1	Beta-galactosidase 8 [Turnera subulata]	0	76.848	24	13	84	12	849	92.3	7.39	250.16	13	0	0.506	0.748522	2.36642e+06	4.67402e+06	57.21	16.86	High	High	High	High	High	High	High	High	High	High	1
Checked	Annotated Sequence	Modifications	Qvality PEP	Qvality q-value	# Protein Groups	# Proteins	# PSMs	Master Protein Accessions	Positions in Master Proteins	Modifications in Master Proteins	# Missed Cleavages	Theo. MH+ [Da]	Abundance Ratio: (SC, Scabra) / (SI, Scabra)	Abundance Ratio Adj. P-Value: (SC, Scabra) / (SI, Scabra)	Abundances (Grouped): SC, Scabra	Abundances (Grouped): SI, Scabra	Abundances (Grouped) CV [%]: SC, Scabra	Abundances (Grouped) CV [%]: SI, Scabra	Quan Info	Found in Sample: [S1] F1: Sample, SC, Scabra	Found in Sample: [S2] F2: Sample, SC, Scabra	Found in Sample: [S3] F3: Sample, SC, Scabra	Found in Sample: [S4] F4: Sample, SC, Scabra	Found in Sample: [S5] F5: Sample, SC, Scabra	Found in Sample: [S6] F6: Sample, SI, Scabra	Found in Sample: [S7] F7: Sample, SI, Scabra	Found in Sample: [S8] F8: Sample, SI, Scabra	Found in Sample: [S9] F9: Sample, SI, Scabra	Found in Sample: [S10] F10: Sample, SI, Scabra	Confidence (by Search Engine): Sequest HT	Percolator q-Value (by Search Engine): Sequest HT	Percolator PEP (by Search Engine): Sequest HT	XCorr (by Search Engine): Sequest HT	Top Apex RT [min]
FALSE	[K].LVGEAGLYVHLR.[I]		5.99935e-05	0.000160398	1	1	12	KAJ4848912.1	KAJ4848912.1 [107-118]		0	1326.75	0.89	0.997442	417735	469462	51.38	34.51		High	High	High	Peak Found	High	High	High	High	High	High	High	3.148e-05	1.096e-06	3.01	23.35
FALSE	[K].QENLYASQGGPIILSQIENEYGNIDSAYGPAAK.[T]		4.72701e-07	0.000160398	1	1	9	KAJ4848912.1	KAJ4848912.1 [168-200]		0	3510.7	0.533	0.777872	211497	396860	61.86	23.44		High	High	High	Peak Found	High	High	High	High	High	High	High	3.148e-05	1.948e-09	6.09	28.38
FALSE	[K].LCEEALVAVDPVTTSLGQNSEATVYR.[T]	1xCarbamidomethyl [C2]	9.17145e-07	0.000160398	1	1	3	KAJ4848912.1	KAJ4848912.1 [345-370]		0	2822.39	0.441	0.786276	173081	392309	62.98	27.24		Peak Found	High	Peak Found	Peak Found	Peak Found	Peak Found	High	High	Peak Found	Peak Found	High	3.148e-05	4.632e-09	4.58	26.69
	Confidence	Modification Name	Target Amino Acid	Position in Peptide	Site Probability	Peptide Sequence	# Modified PSMs	# Uncertain Modified PSMs	# Unmodified PSMs	Protein Accession	Protein Description	Position	Master	Motif
	High	Carbamidomethyl	C	2		LCEEALVAVDPVTTSLGQNSEATVYR	3	0	0	KAJ4848912.1	Beta-galactosidase 8 [Turnera subulata]	346	Master Protein	HKAIKLcEEALVA
FALSE	[RK].VLLSGSIHYPR.[S]		0.000280953	0.000160398	4	4	8	KAJ4838845.1; KAJ4848912.1; KAJ4846091.1; KAJ4829989.1	KAJ4838845.1 [39-49]; KAJ4848912.1 [46-56]; KAJ4846091.1 [45-55]; KAJ4829989.1 [39-49]		0	1241.7	1.295	0.962042	737541	569542	70.86	82.21	Shared	Peak Found	High	High	Peak Found	High	High	High	High	High	High	High	3.148e-05	8.247e-06	2.85	22.35
FALSE	[K].VGVEIPVTLVPGK.[N]		1.32841e-05	0.000160398	1	1	10	KAJ4848912.1	KAJ4848912.1 [535-547]		0	1307.79	0.513	0.781729	331466	646030	70.74	17.63		High	High	High	High	High	High	High	High	High	High	High	3.148e-05	1.532e-07	2.29	26.36
FALSE	[R].STGGPFISTSYDYDAPLDEYGLLR.[Q]		9.85464e-06	0.000160398	1	1	9	KAJ4848912.1	KAJ4848912.1 [306-329]		0	2637.24	0.8	0.867655	146442	183131	35.54	23.38		High	High	High	Not Found	High	High	High	High	High	High	High	3.148e-05	1.031e-07	3.03	28.46
FALSE	[R].STPEMWPDLIQK.[SA]		0.00235183	0.000160398	1	2	8	KAJ4848912.1	KAJ4848912.1 [57-68]		0	1444.71	0.583	0.789986	243461	417276	52.87	22.34		Peak Found	High	High	Peak Found	High	High	High	High	High	High	High	3.148e-05	0.0001322	2.13	26.02
	Confidence	Modification Name	Target Amino Acid	Position in Peptide	Site Probability	Peptide Sequence	# Modified PSMs	# Uncertain Modified PSMs	# Unmodified PSMs	Protein Accession	Protein Description	Position	Master	Motif
	High	Oxidation	M	5		STPEMWPDLIQK	1	0	8	KAJ4848912.1	Beta-galactosidase 8 [Turnera subulata]	61	Master Protein	PRSTPEmWPDLIQ
FALSE	[R].STGGPFISTSYDYDAPLDEYGLLRQPK.[W]		4.41828e-05	0.000160398	1	1	6	KAJ4848912.1	KAJ4848912.1 [306-332]		1	2990.44	1000		176323		41.1			High	High	Not Found	High	High	High	Not Found	High	Not Found	Not Found	High	3.148e-05	7.368e-07	3.21	26.65
FALSE	[R].GGDPTQITFATK.[E]		0.000232492	0.000160398	1	1	8	KAJ4848912.1	KAJ4848912.1 [724-735]		0	1235.63	0.485	0.824234	571300	1.1781e+06	61.94	35.8		Peak Found	High	Peak Found	High	High	High	High	High	High	High	High	3.148e-05	6.456e-06	2.76	22.63
FALSE	[K].DGGLDVIETYVFWNVHEPVR.[N]		0.000894017	0.000160398	1	1	6	KAJ4848912.1	KAJ4848912.1 [71-90]		0	2345.16	0.657	0.803231	81640	124327	9.76	36.3		Not Found	Peak Found	High	Not Found	High	High	High	Not Found	High	High	High	3.148e-05	3.761e-05	3.24	29.51
FALSE	[R].STPEMWPDLIQK.[SA]	1xOxidation [M5]	0.00717987	0.00030847	1	2	1	KAJ4848912.1	KAJ4848912.1 [57-68]		0	1460.71	0.824	0.951408	98761.9	119865	49.04	23.1		Peak Found	Peak Found	Peak Found	Peak Found	Peak Found	High	Peak Found	Peak Found	Peak Found	Peak Found	High	5.672e-05	0.0005698	2.19	24.84
	Confidence	Modification Name	Target Amino Acid	Position in Peptide	Site Probability	Peptide Sequence	# Modified PSMs	# Uncertain Modified PSMs	# Unmodified PSMs	Protein Accession	Protein Description	Position	Master	Motif
	High	Oxidation	M	5		STPEMWPDLIQK	1	0	8	KAJ4848912.1	Beta-galactosidase 8 [Turnera subulata]	61	Master Protein	PRSTPEmWPDLIQ
FALSE	[R].SWIKPSGNTIVLFEER.[G]		0.00442181	0.00030847	1	1	1	KAJ4848912.1	KAJ4848912.1 [708-723]		0	1876	3.736		243326	65129.4	65.5			Not Found	Peak Found	Not Found	High	Not Found	Not Found	Peak Found	Not Found	Not Found	Not Found	High	5.672e-05	0.0003036	2.76	25.07
FALSE	[K].TVVFNTAK.[I]		0.0895161	0.00568853	1	1	1	KAJ4848912.1	KAJ4848912.1 [412-419]		0	879.493	0.639	0.824234	314227	491945	64.42	34.7		Peak Found	Peak Found	Peak Found	Peak Found	Peak Found	Peak Found	High	Peak Found	Peak Found	Peak Found	High	0.001396	0.01572	1.68	20.71
FALSE	[R].NQYDFEGRYDLVK.[F]		0.0871843	0.00568853	1	1	2	KAJ4848912.1	KAJ4848912.1 [91-103]		1	1646.78	0.714	0.827065	164603	230447	64.31	43.48		Peak Found	Peak Found	Peak Found	Peak Found	Peak Found	Peak Found	High	High	Peak Found	Peak Found	High	0.00138	0.01518	2.51	22.91
High	KAJ4835922.1	Nuclear transport factor 2B [Turnera subulata]	0	19.278	34	2	12	2	125	13.9	6	51.69	2	0	0.512	0.643979	352817	689186	41.34	32.04	High	High	High	Peak Found	High	High	High	High	High	High	1
Checked	Annotated Sequence	Modifications	Qvality PEP	Qvality q-value	# Protein Groups	# Proteins	# PSMs	Master Protein Accessions	Positions in Master Proteins	Modifications in Master Proteins	# Missed Cleavages	Theo. MH+ [Da]	Abundance Ratio: (SC, Scabra) / (SI, Scabra)	Abundance Ratio Adj. P-Value: (SC, Scabra) / (SI, Scabra)	Abundances (Grouped): SC, Scabra	Abundances (Grouped): SI, Scabra	Abundances (Grouped) CV [%]: SC, Scabra	Abundances (Grouped) CV [%]: SI, Scabra	Quan Info	Found in Sample: [S1] F1: Sample, SC, Scabra	Found in Sample: [S2] F2: Sample, SC, Scabra	Found in Sample: [S3] F3: Sample, SC, Scabra	Found in Sample: [S4] F4: Sample, SC, Scabra	Found in Sample: [S5] F5: Sample, SC, Scabra	Found in Sample: [S6] F6: Sample, SI, Scabra	Found in Sample: [S7] F7: Sample, SI, Scabra	Found in Sample: [S8] F8: Sample, SI, Scabra	Found in Sample: [S9] F9: Sample, SI, Scabra	Found in Sample: [S10] F10: Sample, SI, Scabra	Confidence (by Search Engine): Sequest HT	Percolator q-Value (by Search Engine): Sequest HT	Percolator PEP (by Search Engine): Sequest HT	XCorr (by Search Engine): Sequest HT	Top Apex RT [min]
FALSE	[R].EQLAALYQEGSMLTFEGQQVLGSQNIVHK.[L]		4.05657e-07	0.000160398	1	1	9	KAJ4835922.1	KAJ4835922.1 [25-53]		0	3218.62	0.665	0.803231	352817	530812	40.18	27.48		High	High	High	Peak Found	High	High	High	High	High	High	High	3.148e-05	1.588e-09	5.12	27.74
	Confidence	Modification Name	Target Amino Acid	Position in Peptide	Site Probability	Peptide Sequence	# Modified PSMs	# Uncertain Modified PSMs	# Unmodified PSMs	Protein Accession	Protein Description	Position	Master	Motif
	High	Oxidation	M	12		EQLAALYQEGSMLTFEGQQVLGSQNIVHK	2	0	9	KAJ4835922.1	Nuclear transport factor 2B [Turnera subulata]	36	Master Protein	LYQEGSmLTFEGQ
	High	Deamidated	N	25		EQLAALYQEGSMLTFEGQQVLGSQNIVHK	1	0	10	KAJ4835922.1	Nuclear transport factor 2B [Turnera subulata]	49	Master Protein	QVLGSQnIVHKLT
FALSE	[K].AFVQHYYTTFDTSR.[E]		2.32754e-05	0.000160398	1	1	1	KAJ4835922.1	KAJ4835922.1 [11-24]		0	1735.81	0.001			113100		10.31		Not Found	Not Found	Not Found	Not Found	Not Found	Peak Found	Not Found	Not Found	Peak Found	High	High	3.148e-05	3.183e-07	2.96	22.53
FALSE	[R].EQLAALYQEGSMLTFEGQQVLGSQNIVHK.[L]	1xOxidation [M12]	0.0372347	0.00194024	1	1	1	KAJ4835922.1	KAJ4835922.1 [25-53]		0	3234.61							No Quan Values	Not Found	Not Found	High	Not Found	Not Found	Not Found	Not Found	Not Found	Not Found	Not Found	High	0.0005367	0.004897	3.12
	Confidence	Modification Name	Target Amino Acid	Position in Peptide	Site Probability	Peptide Sequence	# Modified PSMs	# Uncertain Modified PSMs	# Unmodified PSMs	Protein Accession	Protein Description	Position	Master	Motif
	High	Oxidation	M	12		EQLAALYQEGSMLTFEGQQVLGSQNIVHK	2	0	9	KAJ4835922.1	Nuclear transport factor 2B [Turnera subulata]	36	Master Protein	LYQEGSmLTFEGQ
	High	Deamidated	N	25		EQLAALYQEGSMLTFEGQQVLGSQNIVHK	1	0	10	KAJ4835922.1	Nuclear transport factor 2B [Turnera subulata]	49	Master Protein	QVLGSQnIVHKLT
FALSE	[R].EQLAALYQEGSMLTFEGQQVLGSQNIVHK.[L]	1xDeamidated [N25]; 1xOxidation [M12]	0.111726	0.00694756	1	1	1	KAJ4835922.1	KAJ4835922.1 [25-53]		0	3235.59	0.962		62366.4	64834.4		17.4		Not Found	Not Found	Not Found	Not Found	Peak Found	Peak Found	High	Not Found	Peak Found	Peak Found	High	0.001682	0.02131	3.53	27.12
	Confidence	Modification Name	Target Amino Acid	Position in Peptide	Site Probability	Peptide Sequence	# Modified PSMs	# Uncertain Modified PSMs	# Unmodified PSMs	Protein Accession	Protein Description	Position	Master	Motif
	High	Oxidation	M	12		EQLAALYQEGSMLTFEGQQVLGSQNIVHK	2	0	9	KAJ4835922.1	Nuclear transport factor 2B [Turnera subulata]	36	Master Protein	LYQEGSmLTFEGQ
	High	Deamidated	N	25		EQLAALYQEGSMLTFEGQQVLGSQNIVHK	1	0	10	KAJ4835922.1	Nuclear transport factor 2B [Turnera subulata]	49	Master Protein	QVLGSQnIVHKLT
High	KAJ4834121.1	hypothetical protein Tsubulata_012602 [Turnera subulata]	0.005	2.579	9	1	1	1	185	21.3	10.21	2.05	1	0	0.515	0.641456	133853	260081	41.76	20.74	Peak Found	Peak Found	Peak Found	Peak Found	Peak Found	Not Found	Peak Found	High	Peak Found	Peak Found	1
Checked	Annotated Sequence	Modifications	Qvality PEP	Qvality q-value	# Protein Groups	# Proteins	# PSMs	Master Protein Accessions	Positions in Master Proteins	Modifications in Master Proteins	# Missed Cleavages	Theo. MH+ [Da]	Abundance Ratio: (SC, Scabra) / (SI, Scabra)	Abundance Ratio Adj. P-Value: (SC, Scabra) / (SI, Scabra)	Abundances (Grouped): SC, Scabra	Abundances (Grouped): SI, Scabra	Abundances (Grouped) CV [%]: SC, Scabra	Abundances (Grouped) CV [%]: SI, Scabra	Quan Info	Found in Sample: [S1] F1: Sample, SC, Scabra	Found in Sample: [S2] F2: Sample, SC, Scabra	Found in Sample: [S3] F3: Sample, SC, Scabra	Found in Sample: [S4] F4: Sample, SC, Scabra	Found in Sample: [S5] F5: Sample, SC, Scabra	Found in Sample: [S6] F6: Sample, SI, Scabra	Found in Sample: [S7] F7: Sample, SI, Scabra	Found in Sample: [S8] F8: Sample, SI, Scabra	Found in Sample: [S9] F9: Sample, SI, Scabra	Found in Sample: [S10] F10: Sample, SI, Scabra	Confidence (by Search Engine): Sequest HT	Percolator q-Value (by Search Engine): Sequest HT	Percolator PEP (by Search Engine): Sequest HT	XCorr (by Search Engine): Sequest HT	Top Apex RT [min]
FALSE	[K].AITAGVLAGCSDAIAQK.[I]	1xCarbamidomethyl [C10]; 1xDeamidated [Q16]	0.023085	0.00109768	1	1	1	KAJ4834121.1	KAJ4834121.1 [25-41]		0	1646.84	0.515	0.777872	133853	260081	41.76	20.74		Peak Found	Peak Found	Peak Found	Peak Found	Peak Found	Not Found	Peak Found	High	Peak Found	Peak Found	High	0.0002153	0.002636	2.05	21.72
	Confidence	Modification Name	Target Amino Acid	Position in Peptide	Site Probability	Peptide Sequence	# Modified PSMs	# Uncertain Modified PSMs	# Unmodified PSMs	Protein Accession	Protein Description	Position	Master	Motif
	High	Carbamidomethyl	C	10		AITAGVLAGCSDAIAQK	1	0	0	KAJ4834121.1	hypothetical protein Tsubulata_012602 [Turnera subulata]	34	Master Protein	AGVLAGcSDAIAQ
	High	Deamidated	Q	16		AITAGVLAGCSDAIAQK	1	0	0	KAJ4834121.1	hypothetical protein Tsubulata_012602 [Turnera subulata]	40	Master Protein	CSDAIAqKIAGIK
High	KAJ4829412.1	hypothetical protein Tsubulata_006601 [Turnera subulata]	0	22.111	37	5	14	5	90	10.2	5.25	36.56	5	0	0.519	0.852069	339219	654220	94.48	35.22	High	High	High	High	Peak Found	High	High	High	High	High	1
Checked	Annotated Sequence	Modifications	Qvality PEP	Qvality q-value	# Protein Groups	# Proteins	# PSMs	Master Protein Accessions	Positions in Master Proteins	Modifications in Master Proteins	# Missed Cleavages	Theo. MH+ [Da]	Abundance Ratio: (SC, Scabra) / (SI, Scabra)	Abundance Ratio Adj. P-Value: (SC, Scabra) / (SI, Scabra)	Abundances (Grouped): SC, Scabra	Abundances (Grouped): SI, Scabra	Abundances (Grouped) CV [%]: SC, Scabra	Abundances (Grouped) CV [%]: SI, Scabra	Quan Info	Found in Sample: [S1] F1: Sample, SC, Scabra	Found in Sample: [S2] F2: Sample, SC, Scabra	Found in Sample: [S3] F3: Sample, SC, Scabra	Found in Sample: [S4] F4: Sample, SC, Scabra	Found in Sample: [S5] F5: Sample, SC, Scabra	Found in Sample: [S6] F6: Sample, SI, Scabra	Found in Sample: [S7] F7: Sample, SI, Scabra	Found in Sample: [S8] F8: Sample, SI, Scabra	Found in Sample: [S9] F9: Sample, SI, Scabra	Found in Sample: [S10] F10: Sample, SI, Scabra	Confidence (by Search Engine): Sequest HT	Percolator q-Value (by Search Engine): Sequest HT	Percolator PEP (by Search Engine): Sequest HT	XCorr (by Search Engine): Sequest HT	Top Apex RT [min]
FALSE	[K].SKEEAMSDYINKVK.[Q]		0.000235903	0.000160398	1	1	2	KAJ4829412.1	KAJ4829412.1 [67-80]		2	1641.82	0.326		84196.2	258259	99.35			High	Not Found	Not Found	High	Peak Found	Not Found	Not Found	Peak Found	Not Found	Not Found	High	3.148e-05	6.56e-06	3.85	20.83
FALSE	[K].SKEEAMSDYINK.[V]		0.00011142	0.000160398	1	1	9	KAJ4829412.1	KAJ4829412.1 [67-78]		1	1414.65	0.491	0.595651	255023	519057	16.23	23.78		Peak Found	High	High	High	Peak Found	High	High	High	High	High	High	3.148e-05	2.465e-06	3.72	20.24
FALSE	[K].TLPENTTNENKLILYGLYK.[Q]		0.00059474	0.000160398	1	1	1	KAJ4829412.1	KAJ4829412.1 [16-34]		1	2224.19	9.202		765433	83182				Not Found	Not Found	Not Found	High	Not Found	Not Found	Not Found	Peak Found	Not Found	Not Found	High	3.148e-05	2.193e-05	3.86	24.64
FALSE	[K].TLPENTTNENK.[L]		0.0117171	0.000561853	1	1	1	KAJ4829412.1	KAJ4829412.1 [16-26]		0	1260.61	0.588	0.777872	63671.7	108290	37.1	31.15		Peak Found	Peak Found	High	Peak Found	Not Found	Peak Found	Peak Found	Peak Found	Peak Found	Peak Found	High	9.977e-05	0.001086	1.51	18.98
FALSE	[K].LILYGLYK.[Q]		0.0615367	0.00369336	1	1	1	KAJ4829412.1	KAJ4829412.1 [27-34]		0	982.597	1000		158504					Not Found	Not Found	Not Found	High	Not Found	Not Found	Not Found	Not Found	Not Found	Not Found	High	0.001012	0.009491	1.41	25.52
High	KAJ4838170.1	putative UDP-arabinopyranose mutase 2 [Turnera subulata]	0	55.649	21	7	74	1	350	39.8	6.43	192.06	7	0	0.519	0.687393	624774	1.20461e+06	60.48	29.23	High	High	High	High	Peak Found	High	High	High	High	Peak Found	1
Checked	Annotated Sequence	Modifications	Qvality PEP	Qvality q-value	# Protein Groups	# Proteins	# PSMs	Master Protein Accessions	Positions in Master Proteins	Modifications in Master Proteins	# Missed Cleavages	Theo. MH+ [Da]	Abundance Ratio: (SC, Scabra) / (SI, Scabra)	Abundance Ratio Adj. P-Value: (SC, Scabra) / (SI, Scabra)	Abundances (Grouped): SC, Scabra	Abundances (Grouped): SI, Scabra	Abundances (Grouped) CV [%]: SC, Scabra	Abundances (Grouped) CV [%]: SI, Scabra	Quan Info	Found in Sample: [S1] F1: Sample, SC, Scabra	Found in Sample: [S2] F2: Sample, SC, Scabra	Found in Sample: [S3] F3: Sample, SC, Scabra	Found in Sample: [S4] F4: Sample, SC, Scabra	Found in Sample: [S5] F5: Sample, SC, Scabra	Found in Sample: [S6] F6: Sample, SI, Scabra	Found in Sample: [S7] F7: Sample, SI, Scabra	Found in Sample: [S8] F8: Sample, SI, Scabra	Found in Sample: [S9] F9: Sample, SI, Scabra	Found in Sample: [S10] F10: Sample, SI, Scabra	Confidence (by Search Engine): Sequest HT	Percolator q-Value (by Search Engine): Sequest HT	Percolator PEP (by Search Engine): Sequest HT	XCorr (by Search Engine): Sequest HT	Top Apex RT [min]
FALSE	[K].KYIFTIDDDCFVAK.[D]	1xCarbamidomethyl [C10]	0.00019521	0.000160398	2	3	12	KAJ4833108.1; KAJ4838170.1	KAJ4833108.1 [104-117]; KAJ4838170.1 [98-111]		1	1734.84	0.472	0.944113	213302	451730	72.72	44.85	Shared	High	High	High	High	High	High	High	Peak Found	High	High	High	3.148e-05	5.135e-06	3.34	24.77
	Confidence	Modification Name	Target Amino Acid	Position in Peptide	Site Probability	Peptide Sequence	# Modified PSMs	# Uncertain Modified PSMs	# Unmodified PSMs	Protein Accession	Protein Description	Position	Master	Motif
	High	Carbamidomethyl	C	10		KYIFTIDDDCFVAK	13	0	0	KAJ4833108.1	Golgi membrane exchange factor (Ric1p-Rgp1p) subunit [Turnera subulata]	113	Master Protein	FTIDDDcFVAKDP
	High	Carbamidomethyl	C	10		KYIFTIDDDCFVAK	12	0	0	KAJ4838170.1	putative UDP-arabinopyranose mutase 2 [Turnera subulata]	107	Master Protein	FTIDDDcFVAKDP
FALSE	[K].YIFTIDDDCFVAK.[D]	1xCarbamidomethyl [C9]	0.000225817	0.000160398	2	3	10	KAJ4833108.1; KAJ4838170.1	KAJ4833108.1 [105-117]; KAJ4838170.1 [99-111]		0	1606.75	0.609	0.843837	1.41668e+06	2.32699e+06	58.01	28.96	Shared	High	High	High	High	High	High	High	High	High	High	High	3.148e-05	6.209e-06	3.4	26.79
FALSE	[K].ASCISFKDSACR.[C]	2xCarbamidomethyl [C3; C11]	0.00125853	0.000160398	2	3	2	KAJ4833108.1; KAJ4838170.1	KAJ4833108.1 [83-94]; KAJ4838170.1 [77-88]		1	1401.62	1.156	0.824271	351959	304354	65.89	23.04	Shared	Peak Found	Peak Found	Peak Found	High	Peak Found	Peak Found	Peak Found	Peak Found	Peak Found	Peak Found	High	3.148e-05	5.879e-05	3.44	19.93
	Confidence	Modification Name	Target Amino Acid	Position in Peptide	Site Probability	Peptide Sequence	# Modified PSMs	# Uncertain Modified PSMs	# Unmodified PSMs	Protein Accession	Protein Description	Position	Master	Motif
	High	Carbamidomethyl	C	3		ASCISFK	12	0	0	KAJ4833108.1	Golgi membrane exchange factor (Ric1p-Rgp1p) subunit [Turnera subulata]	85	Master Protein	LGPKAScISFKDS
	High	Carbamidomethyl	C	11		ASCISFKDSACR	2	0	0	KAJ4833108.1	Golgi membrane exchange factor (Ric1p-Rgp1p) subunit [Turnera subulata]	93	Master Protein	SFKDSAcRCFGYM
	High	Carbamidomethyl	C	3		ASCISFK	12	0	0	KAJ4838170.1	putative UDP-arabinopyranose mutase 2 [Turnera subulata]	79	Master Protein	LGPKAScISFKDS
	High	Carbamidomethyl	C	11		ASCISFKDSACR	2	0	0	KAJ4838170.1	putative UDP-arabinopyranose mutase 2 [Turnera subulata]	87	Master Protein	SFKDSAcRCFGFL
FALSE	[R].ELIGPAMYFGLMGDGQPIGR.[Y]	1xOxidation [M]	0.000251881	0.000160398	2	3	9	KAJ4833108.1; KAJ4838170.1	KAJ4833108.1 [224-243]; KAJ4838170.1 [218-237]		0	2138.04	0.68	0.891035	188204	276844	53.83	35.82	Shared	Peak Found	High	High	Not Found	Peak Found	High	High	High	High	High	High	3.148e-05	7.145e-06	2.99	28.69
	Confidence	Modification Name	Target Amino Acid	Position in Peptide	Site Probability	Peptide Sequence	# Modified PSMs	# Uncertain Modified PSMs	# Unmodified PSMs	Protein Accession	Protein Description	Position	Master	Motif
	High	Oxidation	M	12		ELIGPAMYFGLMGDGQPIGR	4	0	21	KAJ4833108.1	Golgi membrane exchange factor (Ric1p-Rgp1p) subunit [Turnera subulata]	235	Master Protein	AMYFGLmGDGQPI
	High	Oxidation	M	7		ELIGPAMYFGLMGDGQPIGR	5	0	20	KAJ4833108.1	Golgi membrane exchange factor (Ric1p-Rgp1p) subunit [Turnera subulata]	230	Master Protein	ELIGPAmYFGLMG
	High	Oxidation	M	12		ELIGPAMYFGLMGDGQPIGR	4	0	21	KAJ4838170.1	putative UDP-arabinopyranose mutase 2 [Turnera subulata]	229	Master Protein	AMYFGLmGDGQPI
	High	Oxidation	M	7		ELIGPAMYFGLMGDGQPIGR	5	0	20	KAJ4838170.1	putative UDP-arabinopyranose mutase 2 [Turnera subulata]	224	Master Protein	ELIGPAmYFGLMG
FALSE	[R].ELIGPAMYFGLMGDGQPIGR.[Y]		5.15876e-07	0.000160398	2	3	16	KAJ4833108.1; KAJ4838170.1	KAJ4833108.1 [224-243]; KAJ4838170.1 [218-237]		0	2122.05	0.358	0.777872	322604	900924	61.93	36.96	Shared	High	High	High	Peak Found	Peak Found	High	High	High	High	High	High	3.148e-05	2.184e-09	3.52	29.74
	Confidence	Modification Name	Target Amino Acid	Position in Peptide	Site Probability	Peptide Sequence	# Modified PSMs	# Uncertain Modified PSMs	# Unmodified PSMs	Protein Accession	Protein Description	Position	Master	Motif
	High	Oxidation	M	12		ELIGPAMYFGLMGDGQPIGR	4	0	21	KAJ4833108.1	Golgi membrane exchange factor (Ric1p-Rgp1p) subunit [Turnera subulata]	235	Master Protein	AMYFGLmGDGQPI
	High	Oxidation	M	7		ELIGPAMYFGLMGDGQPIGR	5	0	20	KAJ4833108.1	Golgi membrane exchange factor (Ric1p-Rgp1p) subunit [Turnera subulata]	230	Master Protein	ELIGPAmYFGLMG
	High	Oxidation	M	12		ELIGPAMYFGLMGDGQPIGR	4	0	21	KAJ4838170.1	putative UDP-arabinopyranose mutase 2 [Turnera subulata]	229	Master Protein	AMYFGLmGDGQPI
	High	Oxidation	M	7		ELIGPAMYFGLMGDGQPIGR	5	0	20	KAJ4838170.1	putative UDP-arabinopyranose mutase 2 [Turnera subulata]	224	Master Protein	ELIGPAmYFGLMG
FALSE	[K].GTLFPMCGMNLAFNR.[E]	1xCarbamidomethyl [C7]; 1xDeamidated [N14]	6.45261e-05	0.000160398	1	1	6	KAJ4838170.1	KAJ4838170.1 [203-217]		0	1729.79	0.479	0.781729	410104	856741	58.3	34.51		High	Peak Found	High	High	Peak Found	Peak Found	High	High	High	Peak Found	High	3.148e-05	1.208e-06	3.19	28.18
	Confidence	Modification Name	Target Amino Acid	Position in Peptide	Site Probability	Peptide Sequence	# Modified PSMs	# Uncertain Modified PSMs	# Unmodified PSMs	Protein Accession	Protein Description	Position	Master	Motif
	High	Carbamidomethyl	C	7		GTLFPMCGMNLAFNR	11	0	0	KAJ4838170.1	putative UDP-arabinopyranose mutase 2 [Turnera subulata]	209	Master Protein	GTLFPMcGMNLAF
	High	Deamidated	N	14		GTLFPMCGMNLAFNR	11	0	0	KAJ4838170.1	putative UDP-arabinopyranose mutase 2 [Turnera subulata]	216	Master Protein	GMNLAFnRELIGP
	High	Oxidation	M	9		GTLFPMCGMNLAFNR	3	0	8	KAJ4838170.1	putative UDP-arabinopyranose mutase 2 [Turnera subulata]	211	Master Protein	LFPMCGmNLAFNR
	High	Oxidation	M	6		GTLFPMCGMNLAFNR	2	0	9	KAJ4838170.1	putative UDP-arabinopyranose mutase 2 [Turnera subulata]	208	Master Protein	KGTLFPmCGMNLA
FALSE	[K].GTLFPMCGMNLAFNR.[E]	1xCarbamidomethyl [C7]; 1xDeamidated [N14]; 1xOxidation [M]	0.000621292	0.000160398	1	1	5	KAJ4838170.1	KAJ4838170.1 [203-217]		0	1745.78	0.624	0.826199	222497	356507	64.84	19.12		Peak Found	High	High	Peak Found	Peak Found	High	High	Peak Found	High	Peak Found	High	3.148e-05	2.323e-05	2.3	26.74
	Confidence	Modification Name	Target Amino Acid	Position in Peptide	Site Probability	Peptide Sequence	# Modified PSMs	# Uncertain Modified PSMs	# Unmodified PSMs	Protein Accession	Protein Description	Position	Master	Motif
	High	Carbamidomethyl	C	7		GTLFPMCGMNLAFNR	11	0	0	KAJ4838170.1	putative UDP-arabinopyranose mutase 2 [Turnera subulata]	209	Master Protein	GTLFPMcGMNLAF
	High	Deamidated	N	14		GTLFPMCGMNLAFNR	11	0	0	KAJ4838170.1	putative UDP-arabinopyranose mutase 2 [Turnera subulata]	216	Master Protein	GMNLAFnRELIGP
	High	Oxidation	M	9		GTLFPMCGMNLAFNR	3	0	8	KAJ4838170.1	putative UDP-arabinopyranose mutase 2 [Turnera subulata]	211	Master Protein	LFPMCGmNLAFNR
	High	Oxidation	M	6		GTLFPMCGMNLAFNR	2	0	9	KAJ4838170.1	putative UDP-arabinopyranose mutase 2 [Turnera subulata]	208	Master Protein	KGTLFPmCGMNLA
FALSE	[K].ASCISFK.[D]	1xCarbamidomethyl [C3]	0.0632283	0.00378413	2	3	10	KAJ4833108.1; KAJ4838170.1	KAJ4833108.1 [83-89]; KAJ4838170.1 [77-83]		0	812.397	0.823	0.848236	3.24841e+06	3.94649e+06	18.63	14.03	Shared	High	High	High	High	High	High	High	High	High	High	High	0.001029	0.009806	1.78	20.82
	Confidence	Modification Name	Target Amino Acid	Position in Peptide	Site Probability	Peptide Sequence	# Modified PSMs	# Uncertain Modified PSMs	# Unmodified PSMs	Protein Accession	Protein Description	Position	Master	Motif
	High	Carbamidomethyl	C	3		ASCISFK	12	0	0	KAJ4833108.1	Golgi membrane exchange factor (Ric1p-Rgp1p) subunit [Turnera subulata]	85	Master Protein	LGPKAScISFKDS
	High	Carbamidomethyl	C	3		ASCISFK	12	0	0	KAJ4838170.1	putative UDP-arabinopyranose mutase 2 [Turnera subulata]	79	Master Protein	LGPKAScISFKDS
FALSE	[K].DELDIVIPTIR.[N]		0.0753221	0.0046929	2	3	4	KAJ4833108.1; KAJ4838170.1	KAJ4833108.1 [20-30]; KAJ4838170.1 [14-24]		0	1283.72	0.871	0.989047	57371.3	65838.5	64.42	49.62	Shared	Peak Found	Peak Found	Peak Found	Not Found	Peak Found	High	High	High	Peak Found	High	High	0.001195	0.01242	2.08	28.06
High	KAJ4850994.1	hypothetical protein Tsubulata_026800 [Turnera subulata]	0	5.452	4	2	7	1	559	61.4	5.82	2.12	2	0	0.519	0.828283	30028.5	57907.2	59.9	28.57	Peak Found	Peak Found	Not Found	Not Found	Not Found	Peak Found	Peak Found	Peak Found	High	Not Found	1
Checked	Annotated Sequence	Modifications	Qvality PEP	Qvality q-value	# Protein Groups	# Proteins	# PSMs	Master Protein Accessions	Positions in Master Proteins	Modifications in Master Proteins	# Missed Cleavages	Theo. MH+ [Da]	Abundance Ratio: (SC, Scabra) / (SI, Scabra)	Abundance Ratio Adj. P-Value: (SC, Scabra) / (SI, Scabra)	Abundances (Grouped): SC, Scabra	Abundances (Grouped): SI, Scabra	Abundances (Grouped) CV [%]: SC, Scabra	Abundances (Grouped) CV [%]: SI, Scabra	Quan Info	Found in Sample: [S1] F1: Sample, SC, Scabra	Found in Sample: [S2] F2: Sample, SC, Scabra	Found in Sample: [S3] F3: Sample, SC, Scabra	Found in Sample: [S4] F4: Sample, SC, Scabra	Found in Sample: [S5] F5: Sample, SC, Scabra	Found in Sample: [S6] F6: Sample, SI, Scabra	Found in Sample: [S7] F7: Sample, SI, Scabra	Found in Sample: [S8] F8: Sample, SI, Scabra	Found in Sample: [S9] F9: Sample, SI, Scabra	Found in Sample: [S10] F10: Sample, SI, Scabra	Confidence (by Search Engine): Sequest HT	Percolator q-Value (by Search Engine): Sequest HT	Percolator PEP (by Search Engine): Sequest HT	XCorr (by Search Engine): Sequest HT	Top Apex RT [min]
FALSE	[K].TGEHIILLQDFIK.[F]		0.00471975	0.00030847	1	1	1	KAJ4850994.1	KAJ4850994.1 [375-387]		0	1526.86	0.519	0.855307	30028.5	57907.2	59.9	28.57		Peak Found	Peak Found	Not Found	Not Found	Not Found	Peak Found	Peak Found	Peak Found	High	Not Found	High	5.672e-05	0.0003291	2.12	26.39
FALSE	[K].AIFAMFK.[KE]		0.0676488	0.00390131	2	2	6	KAJ4850994.1; KAJ4850995.1	KAJ4850994.1 [98-104]; KAJ4850995.1 [99-105]		0	827.448	1.276	0.972616	185590	145457	47.79	35.72	Shared	Peak Found	High	Peak Found	High	High	Peak Found	Peak Found	High	High	High	High	0.001065	0.01073	1.1	25.74
High	KAJ4838393.1	hypothetical protein Tsubulata_017421, partial [Turnera subulata]	0	19.092	6	4	13	4	1378	154.6	7.52	35.7	4	0	0.52	0.875636	266603	512812	89.32	42.1	High	High	High	High	Peak Found	High	High	High	High	Peak Found	1
Checked	Annotated Sequence	Modifications	Qvality PEP	Qvality q-value	# Protein Groups	# Proteins	# PSMs	Master Protein Accessions	Positions in Master Proteins	Modifications in Master Proteins	# Missed Cleavages	Theo. MH+ [Da]	Abundance Ratio: (SC, Scabra) / (SI, Scabra)	Abundance Ratio Adj. P-Value: (SC, Scabra) / (SI, Scabra)	Abundances (Grouped): SC, Scabra	Abundances (Grouped): SI, Scabra	Abundances (Grouped) CV [%]: SC, Scabra	Abundances (Grouped) CV [%]: SI, Scabra	Quan Info	Found in Sample: [S1] F1: Sample, SC, Scabra	Found in Sample: [S2] F2: Sample, SC, Scabra	Found in Sample: [S3] F3: Sample, SC, Scabra	Found in Sample: [S4] F4: Sample, SC, Scabra	Found in Sample: [S5] F5: Sample, SC, Scabra	Found in Sample: [S6] F6: Sample, SI, Scabra	Found in Sample: [S7] F7: Sample, SI, Scabra	Found in Sample: [S8] F8: Sample, SI, Scabra	Found in Sample: [S9] F9: Sample, SI, Scabra	Found in Sample: [S10] F10: Sample, SI, Scabra	Confidence (by Search Engine): Sequest HT	Percolator q-Value (by Search Engine): Sequest HT	Percolator PEP (by Search Engine): Sequest HT	XCorr (by Search Engine): Sequest HT	Top Apex RT [min]
FALSE	[R].SNAGPNTDSLADAMAITQHHDSVSGTSK.[Q]		1.41841e-05	0.000160398	1	1	3	KAJ4838393.1	KAJ4838393.1 [283-310]		0	2812.28	1.927		320971	166578		56.85		Not Found	High	Not Found	Not Found	Not Found	Not Found	High	Not Found	High	Not Found	High	3.148e-05	1.661e-07	3.14	22.68
FALSE	[K].SEGQGPLTVILGPLLDEVHQK.[V]		0.000126105	0.000160398	1	1	4	KAJ4838393.1	KAJ4838393.1 [526-546]		0	2230.21	0.375	0.781729	40259.3	107247	81.1	28.81		High	Peak Found	High	Peak Found	Peak Found	High	Peak Found	Peak Found	High	Peak Found	High	3.148e-05	2.905e-06	4.09	29.38
FALSE	[K].AYTGSSPSVTPK.[F]		0.000913749	0.000160398	1	1	5	KAJ4838393.1	KAJ4838393.1 [396-407]		0	1194.6	0.593	0.874841	110171	185718	76.44	33.63		Peak Found	High	Not Found	High	Peak Found	Peak Found	Peak Found	High	High	Peak Found	High	3.148e-05	3.87e-05	1.96	19.62
FALSE	[R].LAHLFEIDEDKDLSVK.[A]		0.0337672	0.00169585	1	1	1	KAJ4838393.1	KAJ4838393.1 [695-710]		1	1871.97	1.474	0.815065	123585	83870.6	34.43	56.94		Peak Found	High	Peak Found	Peak Found	Peak Found	Peak Found	Peak Found	Peak Found	Peak Found	Not Found	High	0.0004965	0.004335	2.9	23.58
High	KAJ4848240.1	COBRA-like protein 7 [Turnera subulata]	0	5.795	3	1	1	1	639	70	6.96	2.4	1	0	0.52		41364.6	79610.5		12.78	Not Found	Peak Found	Not Found	Not Found	Not Found	High	Peak Found	Peak Found	Peak Found	Not Found	1
Checked	Annotated Sequence	Modifications	Qvality PEP	Qvality q-value	# Protein Groups	# Proteins	# PSMs	Master Protein Accessions	Positions in Master Proteins	Modifications in Master Proteins	# Missed Cleavages	Theo. MH+ [Da]	Abundance Ratio: (SC, Scabra) / (SI, Scabra)	Abundance Ratio Adj. P-Value: (SC, Scabra) / (SI, Scabra)	Abundances (Grouped): SC, Scabra	Abundances (Grouped): SI, Scabra	Abundances (Grouped) CV [%]: SC, Scabra	Abundances (Grouped) CV [%]: SI, Scabra	Quan Info	Found in Sample: [S1] F1: Sample, SC, Scabra	Found in Sample: [S2] F2: Sample, SC, Scabra	Found in Sample: [S3] F3: Sample, SC, Scabra	Found in Sample: [S4] F4: Sample, SC, Scabra	Found in Sample: [S5] F5: Sample, SC, Scabra	Found in Sample: [S6] F6: Sample, SI, Scabra	Found in Sample: [S7] F7: Sample, SI, Scabra	Found in Sample: [S8] F8: Sample, SI, Scabra	Found in Sample: [S9] F9: Sample, SI, Scabra	Found in Sample: [S10] F10: Sample, SI, Scabra	Confidence (by Search Engine): Sequest HT	Percolator q-Value (by Search Engine): Sequest HT	Percolator PEP (by Search Engine): Sequest HT	XCorr (by Search Engine): Sequest HT	Top Apex RT [min]
FALSE	[K].TAIETAGDATQTTVQVK.[L]		8.02837e-05	0.000160398	1	1	1	KAJ4848240.1	KAJ4848240.1 [121-137]		0	1733.89	0.52		41364.6	79610.5		12.78		Not Found	Peak Found	Not Found	Not Found	Not Found	High	Peak Found	Peak Found	Peak Found	Not Found	High	3.148e-05	1.604e-06	2.4	21.55
High	KAJ4837139.1	Phosphoglucan phosphatase dsp4, amyloplastic [Turnera subulata]	0	24.813	34	7	39	3	298	32.9	8.7	85.61	7	0	0.522	0.575812	549520	1.05353e+06	39.6	18.07	High	High	High	Peak Found	High	High	Peak Found	High	High	High	1
Checked	Annotated Sequence	Modifications	Qvality PEP	Qvality q-value	# Protein Groups	# Proteins	# PSMs	Master Protein Accessions	Positions in Master Proteins	Modifications in Master Proteins	# Missed Cleavages	Theo. MH+ [Da]	Abundance Ratio: (SC, Scabra) / (SI, Scabra)	Abundance Ratio Adj. P-Value: (SC, Scabra) / (SI, Scabra)	Abundances (Grouped): SC, Scabra	Abundances (Grouped): SI, Scabra	Abundances (Grouped) CV [%]: SC, Scabra	Abundances (Grouped) CV [%]: SI, Scabra	Quan Info	Found in Sample: [S1] F1: Sample, SC, Scabra	Found in Sample: [S2] F2: Sample, SC, Scabra	Found in Sample: [S3] F3: Sample, SC, Scabra	Found in Sample: [S4] F4: Sample, SC, Scabra	Found in Sample: [S5] F5: Sample, SC, Scabra	Found in Sample: [S6] F6: Sample, SI, Scabra	Found in Sample: [S7] F7: Sample, SI, Scabra	Found in Sample: [S8] F8: Sample, SI, Scabra	Found in Sample: [S9] F9: Sample, SI, Scabra	Found in Sample: [S10] F10: Sample, SI, Scabra	Confidence (by Search Engine): Sequest HT	Percolator q-Value (by Search Engine): Sequest HT	Percolator PEP (by Search Engine): Sequest HT	XCorr (by Search Engine): Sequest HT	Top Apex RT [min]
FALSE	[K].LSEAHDLLLSK.[R]		0.00290321	0.000160398	1	1	7	KAJ4837139.1	KAJ4837139.1 [229-239]		0	1225.68	0.493	0.777872	472654	959289	37.81	20.68		Peak Found	High	High	Peak Found	High	High	Peak Found	High	High	High	High	3.148e-05	0.0001752	2.15	21.86
FALSE	[K].SASADILTGLK.[K]		0.000105114	0.000160398	2	2	10	KAJ4837389.1; KAJ4837139.1	KAJ4837389.1 [251-261]; KAJ4837139.1 [251-261]		0	1075.6	1.11	0.821707	559457	504122	49.37	23.31	Shared	High	High	High	High	High	High	High	High	High	High	High	3.148e-05	2.291e-06	2.15	23.95
FALSE	[K].AVPGSPPSAEASGADVDEEKEK.[S]		0.00213984	0.000160398	1	1	2	KAJ4837139.1	KAJ4837139.1 [59-80]		1	2170.01	0.867	0.924517	49073.8	56583.3	56.38	23.95		Peak Found	Peak Found	High	Not Found	Not Found	High	Peak Found	Not Found	Peak Found	Peak Found	High	3.148e-05	0.0001176	2.31	20
FALSE	[R].DFDAFDLR.[I]		0.01155	0.000561853	2	2	10	KAJ4837389.1; KAJ4837139.1	KAJ4837389.1 [174-181]; KAJ4837139.1 [174-181]		0	998.458	0.814	0.903818	379629	466246	35.19	23.65	Shared	High	High	High	High	High	High	High	High	High	High	High	9.977e-05	0.001069	2.36	26.63
FALSE	[R].ACGDIEHLR.[A]	1xCarbamidomethyl [C2]	0.0093756	0.000561853	2	2	7	KAJ4837389.1; KAJ4837139.1	KAJ4837389.1 [161-169]; KAJ4837139.1 [161-169]		0	1070.5	1.058	0.867655	162543	153692	10.9	25.83	Shared	Peak Found	Peak Found	High	High	High	Peak Found	High	High	High	High	High	9.977e-05	0.0008076	2.21	19.55
	Confidence	Modification Name	Target Amino Acid	Position in Peptide	Site Probability	Peptide Sequence	# Modified PSMs	# Uncertain Modified PSMs	# Unmodified PSMs	Protein Accession	Protein Description	Position	Master	Motif
	High	Carbamidomethyl	C	2		ACGDIEHLR	7	0	0	KAJ4837389.1	Phosphoglucan phosphatase dsp4, amyloplastic [Turnera subulata]	162	Master Protein	REYARAcGDIEHL
	High	Carbamidomethyl	C	2		ACGDIEHLR	7	0	0	KAJ4837139.1	Phosphoglucan phosphatase dsp4, amyloplastic [Turnera subulata]	162	Master Protein	REYARAcGDIEHL
FALSE	[K].AVPGSPPSAEASGADVDEEKEKSEIYSHNMTQAMGAVLTYR.[H]	1xDeamidated [Q/N]	0.0131425	0.000561853	1	1	2	KAJ4837139.1	KAJ4837139.1 [59-99]		2	4324	1.19	0.970814	59045.2	49605.4	33.94	20.35		High	Not Found	Peak Found	Not Found	Peak Found	Peak Found	Peak Found	Peak Found	High	Not Found	High	9.977e-05	0.001255	3.85	24.55
	Confidence	Modification Name	Target Amino Acid	Position in Peptide	Site Probability	Peptide Sequence	# Modified PSMs	# Uncertain Modified PSMs	# Unmodified PSMs	Protein Accession	Protein Description	Position	Master	Motif
	High	Deamidated	Q	32		AVPGSPPSAEASGADVDEEKEKSEIYSHNMTQAMGAVLTYR	1	0	1	KAJ4837139.1	Phosphoglucan phosphatase dsp4, amyloplastic [Turnera subulata]	90	Master Protein	YSHNMTqAMGAVL
	High	Deamidated	N	29		AVPGSPPSAEASGADVDEEKEKSEIYSHNMTQAMGAVLTYR	1	0	1	KAJ4837139.1	Phosphoglucan phosphatase dsp4, amyloplastic [Turnera subulata]	87	Master Protein	SEIYSHnMTQAMG
FALSE	[K].TIFCLQQDSDLEYFGVDISAIR.[E]	1xCarbamidomethyl [C4]	0.0254886	0.00133129	2	2	1	KAJ4837389.1; KAJ4837139.1	KAJ4837389.1 [135-156]; KAJ4837139.1 [135-156]		0	2590.25	1000		23531.8				Shared	Not Found	Not Found	High	Not Found	Not Found	Not Found	Not Found	Not Found	Not Found	Not Found	High	0.0003926	0.003005	2.37	29.84
	Confidence	Modification Name	Target Amino Acid	Position in Peptide	Site Probability	Peptide Sequence	# Modified PSMs	# Uncertain Modified PSMs	# Unmodified PSMs	Protein Accession	Protein Description	Position	Master	Motif
	High	Carbamidomethyl	C	4		TIFCLQQDSDLEYFGVDISAIR	1	0	0	KAJ4837389.1	Phosphoglucan phosphatase dsp4, amyloplastic [Turnera subulata]	138	Master Protein	GVKTIFcLQQDSD
	High	Carbamidomethyl	C	4		TIFCLQQDSDLEYFGVDISAIR	1	0	0	KAJ4837139.1	Phosphoglucan phosphatase dsp4, amyloplastic [Turnera subulata]	138	Master Protein	GVKTIFcLQQDSD
High	KAJ4838528.1	hypothetical protein Tsubulata_047134 [Turnera subulata]	0.003	3.127	9	1	3	1	137	14.4	4.88	6.99	1	0	0.525	0.703764	84504.3	160831	68.42	8.06	Peak Found	High	Peak Found	Peak Found	Not Found	Peak Found	High	Peak Found	Peak Found	High	1
Checked	Annotated Sequence	Modifications	Qvality PEP	Qvality q-value	# Protein Groups	# Proteins	# PSMs	Master Protein Accessions	Positions in Master Proteins	Modifications in Master Proteins	# Missed Cleavages	Theo. MH+ [Da]	Abundance Ratio: (SC, Scabra) / (SI, Scabra)	Abundance Ratio Adj. P-Value: (SC, Scabra) / (SI, Scabra)	Abundances (Grouped): SC, Scabra	Abundances (Grouped): SI, Scabra	Abundances (Grouped) CV [%]: SC, Scabra	Abundances (Grouped) CV [%]: SI, Scabra	Quan Info	Found in Sample: [S1] F1: Sample, SC, Scabra	Found in Sample: [S2] F2: Sample, SC, Scabra	Found in Sample: [S3] F3: Sample, SC, Scabra	Found in Sample: [S4] F4: Sample, SC, Scabra	Found in Sample: [S5] F5: Sample, SC, Scabra	Found in Sample: [S6] F6: Sample, SI, Scabra	Found in Sample: [S7] F7: Sample, SI, Scabra	Found in Sample: [S8] F8: Sample, SI, Scabra	Found in Sample: [S9] F9: Sample, SI, Scabra	Found in Sample: [S10] F10: Sample, SI, Scabra	Confidence (by Search Engine): Sequest HT	Percolator q-Value (by Search Engine): Sequest HT	Percolator PEP (by Search Engine): Sequest HT	XCorr (by Search Engine): Sequest HT	Top Apex RT [min]
FALSE	[K].DALTGLTYDPNR.[I]		0.008787	0.000561853	1	2	3	KAJ4838528.1	KAJ4838528.1 [92-103]		0	1335.65	0.525	0.803231	84504.3	160831	68.42	8.06		Peak Found	High	Peak Found	Peak Found	Not Found	Peak Found	High	Peak Found	Peak Found	High	High	9.977e-05	0.0007467	2.55	24.25
High	KAJ4828464.1	hypothetical protein Tsubulata_018174 [Turnera subulata]	0	9.717	15	2	8	2	204	22.2	4.48	21.33	2	0	0.531	0.761132	104447	196590	37.95	33.57	Peak Found	High	High	Peak Found	Peak Found	High	High	High	High	High	1
Checked	Annotated Sequence	Modifications	Qvality PEP	Qvality q-value	# Protein Groups	# Proteins	# PSMs	Master Protein Accessions	Positions in Master Proteins	Modifications in Master Proteins	# Missed Cleavages	Theo. MH+ [Da]	Abundance Ratio: (SC, Scabra) / (SI, Scabra)	Abundance Ratio Adj. P-Value: (SC, Scabra) / (SI, Scabra)	Abundances (Grouped): SC, Scabra	Abundances (Grouped): SI, Scabra	Abundances (Grouped) CV [%]: SC, Scabra	Abundances (Grouped) CV [%]: SI, Scabra	Quan Info	Found in Sample: [S1] F1: Sample, SC, Scabra	Found in Sample: [S2] F2: Sample, SC, Scabra	Found in Sample: [S3] F3: Sample, SC, Scabra	Found in Sample: [S4] F4: Sample, SC, Scabra	Found in Sample: [S5] F5: Sample, SC, Scabra	Found in Sample: [S6] F6: Sample, SI, Scabra	Found in Sample: [S7] F7: Sample, SI, Scabra	Found in Sample: [S8] F8: Sample, SI, Scabra	Found in Sample: [S9] F9: Sample, SI, Scabra	Found in Sample: [S10] F10: Sample, SI, Scabra	Confidence (by Search Engine): Sequest HT	Percolator q-Value (by Search Engine): Sequest HT	Percolator PEP (by Search Engine): Sequest HT	XCorr (by Search Engine): Sequest HT	Top Apex RT [min]
FALSE	[K].SPTSDTYVIFGEAK.[I]		1.53672e-05	0.000160398	1	1	7	KAJ4828464.1	KAJ4828464.1 [107-120]		0	1514.74	0.553	0.835677	104447	188833	26.39	36.93		Peak Found	High	High	Peak Found	Peak Found	High	High	High	High	High	High	3.148e-05	1.846e-07	2.77	24.57
FALSE	[K].IEDLSSQLQTQAAEQFK.[A]		0.0113852	0.000561853	1	1	1	KAJ4828464.1	KAJ4828464.1 [121-137]		0	1935.97	0.797		39428.5	49442.2		25.85		Not Found	Not Found	Peak Found	Not Found	Not Found	Peak Found	Not Found	Not Found	Not Found	High	High	9.977e-05	0.00104	2.3	24.69
High	KAJ4837479.1	hypothetical protein Tsubulata_047010 [Turnera subulata]	0	26.494	19	3	20	3	252	26.7	8.82	71.17	3	0	0.533	0.671955	789963	1.4818e+06	51.47	23.79	High	High	High	High	High	High	High	High	High	High	1
Checked	Annotated Sequence	Modifications	Qvality PEP	Qvality q-value	# Protein Groups	# Proteins	# PSMs	Master Protein Accessions	Positions in Master Proteins	Modifications in Master Proteins	# Missed Cleavages	Theo. MH+ [Da]	Abundance Ratio: (SC, Scabra) / (SI, Scabra)	Abundance Ratio Adj. P-Value: (SC, Scabra) / (SI, Scabra)	Abundances (Grouped): SC, Scabra	Abundances (Grouped): SI, Scabra	Abundances (Grouped) CV [%]: SC, Scabra	Abundances (Grouped) CV [%]: SI, Scabra	Quan Info	Found in Sample: [S1] F1: Sample, SC, Scabra	Found in Sample: [S2] F2: Sample, SC, Scabra	Found in Sample: [S3] F3: Sample, SC, Scabra	Found in Sample: [S4] F4: Sample, SC, Scabra	Found in Sample: [S5] F5: Sample, SC, Scabra	Found in Sample: [S6] F6: Sample, SI, Scabra	Found in Sample: [S7] F7: Sample, SI, Scabra	Found in Sample: [S8] F8: Sample, SI, Scabra	Found in Sample: [S9] F9: Sample, SI, Scabra	Found in Sample: [S10] F10: Sample, SI, Scabra	Confidence (by Search Engine): Sequest HT	Percolator q-Value (by Search Engine): Sequest HT	Percolator PEP (by Search Engine): Sequest HT	XCorr (by Search Engine): Sequest HT	Top Apex RT [min]
FALSE	[K].ATLPTQSGSAIGLGTSNYVVTLGLGTPR.[K]		3.47779e-06	0.000160398	1	1	1	KAJ4837479.1	KAJ4837479.1 [123-150]		0	2731.46	1000		228051					Not Found	Not Found	Not Found	High	Not Found	Not Found	Not Found	Not Found	Not Found	Not Found	High	3.148e-05	2.643e-08	4.07	27.53
FALSE	[K].DLTWTQCEPCTGGCSPQK.[G]	3xCarbamidomethyl [C7; C10; C14]	8.70696e-06	0.000160398	1	1	8	KAJ4837479.1	KAJ4837479.1 [162-179]		0	2124.88	1.161	0.993557	490011	421984	57.61	41.25		High	High	High	Not Found	High	High	High	High	Peak Found	High	High	3.148e-05	8.829e-08	3.49	23.16
	Confidence	Modification Name	Target Amino Acid	Position in Peptide	Site Probability	Peptide Sequence	# Modified PSMs	# Uncertain Modified PSMs	# Unmodified PSMs	Protein Accession	Protein Description	Position	Master	Motif
	High	Carbamidomethyl	C	7		DLTWTQCEPCTGGCSPQK	19	0	0	KAJ4837479.1	hypothetical protein Tsubulata_047010 [Turnera subulata]	168	Master Protein	DLTWTQcEPCTGG
	High	Carbamidomethyl	C	10		DLTWTQCEPCTGGCSPQK	19	0	0	KAJ4837479.1	hypothetical protein Tsubulata_047010 [Turnera subulata]	171	Master Protein	WTQCEPcTGGCSP
	High	Carbamidomethyl	C	14		DLTWTQCEPCTGGCSPQK	19	0	0	KAJ4837479.1	hypothetical protein Tsubulata_047010 [Turnera subulata]	175	Master Protein	EPCTGGcSPQKGP
FALSE	[K].DLTWTQCEPCTGGCSPQKGPK.[F]	3xCarbamidomethyl [C7; C10; C14]; 1xDeamidated [Q17]	0.00284066	0.000160398	1	1	2	KAJ4837479.1	KAJ4837479.1 [162-182]		1	2408.03							No Quan Values	Not Found	High	Not Found	Not Found	Not Found	Not Found	High	Not Found	Not Found	Not Found	High	3.148e-05	0.0001694	4.36
	Confidence	Modification Name	Target Amino Acid	Position in Peptide	Site Probability	Peptide Sequence	# Modified PSMs	# Uncertain Modified PSMs	# Unmodified PSMs	Protein Accession	Protein Description	Position	Master	Motif
	High	Carbamidomethyl	C	7		DLTWTQCEPCTGGCSPQK	19	0	0	KAJ4837479.1	hypothetical protein Tsubulata_047010 [Turnera subulata]	168	Master Protein	DLTWTQcEPCTGG
	High	Carbamidomethyl	C	10		DLTWTQCEPCTGGCSPQK	19	0	0	KAJ4837479.1	hypothetical protein Tsubulata_047010 [Turnera subulata]	171	Master Protein	WTQCEPcTGGCSP
	High	Carbamidomethyl	C	14		DLTWTQCEPCTGGCSPQK	19	0	0	KAJ4837479.1	hypothetical protein Tsubulata_047010 [Turnera subulata]	175	Master Protein	EPCTGGcSPQKGP
	High	Deamidated	Q	17		DLTWTQCEPCTGGCSPQKGPK	2	0	9	KAJ4837479.1	hypothetical protein Tsubulata_047010 [Turnera subulata]	178	Master Protein	TGGCSPqKGPKFD
FALSE	[K].DLTWTQCEPCTGGCSPQKGPK.[F]	3xCarbamidomethyl [C7; C10; C14]	5.30603e-06	0.000160398	1	1	9	KAJ4837479.1	KAJ4837479.1 [162-182]		1	2407.05	0.433	0.803231	535599	1.23823e+06	59.42	35.27		High	High	High	High	High	High	High	Peak Found	High	High	High	3.148e-05	4.6e-08	4.17	21.88
	Confidence	Modification Name	Target Amino Acid	Position in Peptide	Site Probability	Peptide Sequence	# Modified PSMs	# Uncertain Modified PSMs	# Unmodified PSMs	Protein Accession	Protein Description	Position	Master	Motif
	High	Carbamidomethyl	C	7		DLTWTQCEPCTGGCSPQK	19	0	0	KAJ4837479.1	hypothetical protein Tsubulata_047010 [Turnera subulata]	168	Master Protein	DLTWTQcEPCTGG
	High	Carbamidomethyl	C	10		DLTWTQCEPCTGGCSPQK	19	0	0	KAJ4837479.1	hypothetical protein Tsubulata_047010 [Turnera subulata]	171	Master Protein	WTQCEPcTGGCSP
	High	Carbamidomethyl	C	14		DLTWTQCEPCTGGCSPQK	19	0	0	KAJ4837479.1	hypothetical protein Tsubulata_047010 [Turnera subulata]	175	Master Protein	EPCTGGcSPQKGP
	High	Deamidated	Q	17		DLTWTQCEPCTGGCSPQKGPK	2	0	9	KAJ4837479.1	hypothetical protein Tsubulata_047010 [Turnera subulata]	178	Master Protein	TGGCSPqKGPKFD
High	KAJ4847880.1	Diacylglycerol kinase 5 [Turnera subulata]	0	16.669	15	4	13	4	440	49.1	5.19	24.79	4	0	0.534	0.936258	64933.9	121513	54.18	67.52	High	Peak Found	Peak Found	Peak Found	Peak Found	High	High	High	Peak Found	High	1
Checked	Annotated Sequence	Modifications	Qvality PEP	Qvality q-value	# Protein Groups	# Proteins	# PSMs	Master Protein Accessions	Positions in Master Proteins	Modifications in Master Proteins	# Missed Cleavages	Theo. MH+ [Da]	Abundance Ratio: (SC, Scabra) / (SI, Scabra)	Abundance Ratio Adj. P-Value: (SC, Scabra) / (SI, Scabra)	Abundances (Grouped): SC, Scabra	Abundances (Grouped): SI, Scabra	Abundances (Grouped) CV [%]: SC, Scabra	Abundances (Grouped) CV [%]: SI, Scabra	Quan Info	Found in Sample: [S1] F1: Sample, SC, Scabra	Found in Sample: [S2] F2: Sample, SC, Scabra	Found in Sample: [S3] F3: Sample, SC, Scabra	Found in Sample: [S4] F4: Sample, SC, Scabra	Found in Sample: [S5] F5: Sample, SC, Scabra	Found in Sample: [S6] F6: Sample, SI, Scabra	Found in Sample: [S7] F7: Sample, SI, Scabra	Found in Sample: [S8] F8: Sample, SI, Scabra	Found in Sample: [S9] F9: Sample, SI, Scabra	Found in Sample: [S10] F10: Sample, SI, Scabra	Confidence (by Search Engine): Sequest HT	Percolator q-Value (by Search Engine): Sequest HT	Percolator PEP (by Search Engine): Sequest HT	XCorr (by Search Engine): Sequest HT	Top Apex RT [min]
FALSE	[R].IIVAGGDGTAGWLLGVVSDLK.[L]		0.000132701	0.000160398	1	2	2	KAJ4847880.1	KAJ4847880.1 [127-147]		0	2041.13	1.183	0.966169	21474.9	18160.5	58.84	80.57		Not Found	Peak Found	Peak Found	Not Found	Not Found	Peak Found	Not Found	High	Not Found	High	High	3.148e-05	3.102e-06	3.17	30.8
FALSE	[R].VSPSDELNMEGYDTYR.[G]		6.79011e-05	0.000160398	1	1	5	KAJ4847880.1	KAJ4847880.1 [238-253]		0	1875.81	0.866	0.973915	55320	63873.8	54.35	32.63		High	Peak Found	Not Found	Peak Found	Not Found	High	High	High	Not Found	High	High	3.148e-05	1.285e-06	2.31	23.94
FALSE	[R].DLTAPFVDDGLLEVVGFR.[D]		0.00471975	0.00030847	1	1	4	KAJ4847880.1	KAJ4847880.1 [292-309]		0	1963.02	0.785	0.821707	11842.6	15079.5	19.19	41.72		High	Peak Found	Peak Found	Not Found	Not Found	High	High	Peak Found	Peak Found	High	High	5.672e-05	0.0003291	2.23	32.65
FALSE	[R].DAWHGLVLLAPK.[G]		0.0925104	0.00589869	1	1	2	KAJ4847880.1	KAJ4847880.1 [310-321]		0	1319.75	0.796	0.781729	53091.3	66683.3	26.29	33.13		Peak Found	Peak Found	Peak Found	Peak Found	Peak Found	Peak Found	Peak Found	High	Not Found	High	High	0.001434	0.01633	2.41	26.19
High	KAJ4842437.1	hypothetical protein Tsubulata_027304 [Turnera subulata]	0	25.988	12	6	25	3	842	95.3	6.71	61.65	6	2	0.54	0.745069	1.15523e+06	2.13976e+06	70.63	43.18	High	High	High	High	High	High	High	High	High	Peak Found	1
Checked	Annotated Sequence	Modifications	Qvality PEP	Qvality q-value	# Protein Groups	# Proteins	# PSMs	Master Protein Accessions	Positions in Master Proteins	Modifications in Master Proteins	# Missed Cleavages	Theo. MH+ [Da]	Abundance Ratio: (SC, Scabra) / (SI, Scabra)	Abundance Ratio Adj. P-Value: (SC, Scabra) / (SI, Scabra)	Abundances (Grouped): SC, Scabra	Abundances (Grouped): SI, Scabra	Abundances (Grouped) CV [%]: SC, Scabra	Abundances (Grouped) CV [%]: SI, Scabra	Quan Info	Found in Sample: [S1] F1: Sample, SC, Scabra	Found in Sample: [S2] F2: Sample, SC, Scabra	Found in Sample: [S3] F3: Sample, SC, Scabra	Found in Sample: [S4] F4: Sample, SC, Scabra	Found in Sample: [S5] F5: Sample, SC, Scabra	Found in Sample: [S6] F6: Sample, SI, Scabra	Found in Sample: [S7] F7: Sample, SI, Scabra	Found in Sample: [S8] F8: Sample, SI, Scabra	Found in Sample: [S9] F9: Sample, SI, Scabra	Found in Sample: [S10] F10: Sample, SI, Scabra	Confidence (by Search Engine): Sequest HT	Percolator q-Value (by Search Engine): Sequest HT	Percolator PEP (by Search Engine): Sequest HT	XCorr (by Search Engine): Sequest HT	Top Apex RT [min]
FALSE	[RQ].QIIEDACLGQK.[S]	1xCarbamidomethyl [C7]	0.000703133	0.000160398	2	2	9	KAJ4842437.1; KAJ4824418.1	KAJ4842437.1 [802-812]; KAJ4824418.1 [748-758]; [1438-1448]		0	1274.64	0.324	0.777872	441083	1.36161e+06	99.44	36.41	Shared	Peak Found	High	Peak Found	High	Peak Found	High	High	High	High	Peak Found	High	3.148e-05	2.746e-05	2.5	21.97
FALSE	[K].SCTFDVSQETFGVLEDCKSQDYR.[L]	2xCarbamidomethyl [C2; C17]	0.000529348	0.000160398	1	1	4	KAJ4842437.1	KAJ4842437.1 [813-835]		1	2771.19	1.079	0.853291	195501	181245	64.07	49.67		Not Found	High	Not Found	High	Peak Found	Peak Found	High	Peak Found	High	Not Found	High	3.148e-05	1.889e-05	4.2	25.18
	Confidence	Modification Name	Target Amino Acid	Position in Peptide	Site Probability	Peptide Sequence	# Modified PSMs	# Uncertain Modified PSMs	# Unmodified PSMs	Protein Accession	Protein Description	Position	Master	Motif
	High	Carbamidomethyl	C	2		SCTFDVSQETFGVLEDCKSQDYR	4	0	0	KAJ4842437.1	hypothetical protein Tsubulata_027304 [Turnera subulata]	814	Master Protein	CIGQKScTFDVSQ
	High	Carbamidomethyl	C	17		SCTFDVSQETFGVLEDCKSQDYR	4	0	0	KAJ4842437.1	hypothetical protein Tsubulata_027304 [Turnera subulata]	829	Master Protein	FGVLEDcKSQDYR
FALSE	[K].FASFGLPEGGCSHFR.[NKT]	1xCarbamidomethyl [C11]	3.65605e-05	0.000160398	2	2	6	KAJ4842437.1; KAJ4824418.1	KAJ4842437.1 [777-791]; KAJ4824418.1 [723-737]; [1413-1427]		0	1668.76	0.535	0.886845	200598	374694	96.08	77.67	Shared	Peak Found	High	Peak Found	High	Peak Found	Peak Found	High	High	High	Peak Found	High	3.148e-05	5.752e-07	2.48	23.53
	Confidence	Modification Name	Target Amino Acid	Position in Peptide	Site Probability	Peptide Sequence	# Modified PSMs	# Uncertain Modified PSMs	# Unmodified PSMs	Protein Accession	Protein Description	Position	Master	Motif
	High	Carbamidomethyl	C	11		FASFGLPEGGCSHFR	6	0	0	KAJ4842437.1	hypothetical protein Tsubulata_027304 [Turnera subulata]	787	Master Protein	GLPEGGcSHFRNT
	High	Carbamidomethyl	C	11		FASFGLPEGGCSHFR	6	0	0	KAJ4824418.1	hypothetical protein Tsubulata_033284 [Turnera subulata]	733	Master Protein	GLPEGGcSHFRKT
	High	Carbamidomethyl	C	11		FASFGLPEGGCSHFR	6	0	0	KAJ4824418.1	hypothetical protein Tsubulata_033284 [Turnera subulata]	1423	Master Protein	GLPEGGcSHFRTT
FALSE	[R].NDGENDLVLFEELGGTPELVK.[F]		0.00445397	0.00030847	1	1	4	KAJ4842437.1	KAJ4842437.1 [723-743]		0	2288.13	1		27655.4	27642.9				Not Found	High	Not Found	Not Found	Not Found	Not Found	High	High	High	Not Found	High	5.672e-05	0.0003068	2.52	29.11
FALSE	[R].TAEDLAFSVAR.[F]		0.0080008	0.000561853	1	1	7	KAJ4842437.1	KAJ4842437.1 [268-278]		0	1179.6	1.066	0.900457	531333	498660	18.75	39.48		High	Peak Found	High	High	High	High	High	High	Peak Found	Peak Found	High	9.977e-05	0.0006565	3.1	23.01
FALSE	[K].TTFPTPLGTDPVVVDLQGLGK.[G]		0.142195	0.00894962	2	2	1	KAJ4842437.1; KAJ4824418.1	KAJ4842437.1 [643-663]; KAJ4824418.1 [1317-1337]		0	2155.16							No Quan Values	Not Found	Not Found	Not Found	Not Found	Not Found	High	Not Found	Not Found	Not Found	Not Found	High	0.002127	0.02992	1.61
High	KAJ4826528.1	hypothetical protein Tsubulata_032339 [Turnera subulata]	0	9.968	29	4	12	2	152	17.2	5.77	19.6	4	2	0.552	0.641456	368746	668069	76.94	13.56	Peak Found	High	Peak Found	Peak Found	Peak Found	Peak Found	Peak Found	High	Peak Found	High	1
Checked	Annotated Sequence	Modifications	Qvality PEP	Qvality q-value	# Protein Groups	# Proteins	# PSMs	Master Protein Accessions	Positions in Master Proteins	Modifications in Master Proteins	# Missed Cleavages	Theo. MH+ [Da]	Abundance Ratio: (SC, Scabra) / (SI, Scabra)	Abundance Ratio Adj. P-Value: (SC, Scabra) / (SI, Scabra)	Abundances (Grouped): SC, Scabra	Abundances (Grouped): SI, Scabra	Abundances (Grouped) CV [%]: SC, Scabra	Abundances (Grouped) CV [%]: SI, Scabra	Quan Info	Found in Sample: [S1] F1: Sample, SC, Scabra	Found in Sample: [S2] F2: Sample, SC, Scabra	Found in Sample: [S3] F3: Sample, SC, Scabra	Found in Sample: [S4] F4: Sample, SC, Scabra	Found in Sample: [S5] F5: Sample, SC, Scabra	Found in Sample: [S6] F6: Sample, SI, Scabra	Found in Sample: [S7] F7: Sample, SI, Scabra	Found in Sample: [S8] F8: Sample, SI, Scabra	Found in Sample: [S9] F9: Sample, SI, Scabra	Found in Sample: [S10] F10: Sample, SI, Scabra	Confidence (by Search Engine): Sequest HT	Percolator q-Value (by Search Engine): Sequest HT	Percolator PEP (by Search Engine): Sequest HT	XCorr (by Search Engine): Sequest HT	Top Apex RT [min]
FALSE	[R].ELVLSILK.[D]		0.00917519	0.000561853	2	3	8	KAJ4826528.1; KAJ4826529.1	KAJ4826528.1 [134-141]; KAJ4826529.1 [134-141]		0	914.592	0.563	0.795005	127626	226748	89.79	36.12	Shared	Peak Found	High	High	Peak Found	High	High	High	High	High	High	High	9.977e-05	0.0007852	2.1	26.44
FALSE	[K].QWEYTIDGKK.[E]		0.0340043	0.00169585	2	4	1	KAJ4826528.1; KAJ4826529.1	KAJ4826528.1 [57-66]; KAJ4826529.1 [57-66]		1	1267.63	0.339	0.777872	101694	299727	65.86	31.91	Shared	Peak Found	Peak Found	Peak Found	Peak Found	Peak Found	Peak Found	High	Peak Found	Peak Found	Peak Found	High	0.0004965	0.00436	1.65	21.18
FALSE	[K].IHSVDVHEGDWETAGSVK.[Q]		0.0352136	0.00169585	1	2	2	KAJ4826528.1	KAJ4826528.1 [39-56]		0	1965.93	1.84	0.785132	124123	67447	26.12	52.83		Not Found	High	Peak Found	Not Found	Not Found	Peak Found	Peak Found	Peak Found	Peak Found	High	High	0.0004965	0.004574	2.25	21.11
FALSE	[R].ELVLSILKDVDAHVMK.[I]		0.0481125	0.00290389	1	2	1	KAJ4826528.1	KAJ4826528.1 [134-149]		1	1810.01	0.508	0.809995	18900.3	37197.1	51.9	50.39		Peak Found	Peak Found	Peak Found	Peak Found	Peak Found	Peak Found	Peak Found	High	Not Found	Peak Found	High	0.000803	0.006867	2.48	26.68
High	KAJ4838013.1	hypothetical protein Tsubulata_030944 [Turnera subulata]	0	4.301	22	2	3	2	118	13.1	5.12	4.96	2	0	0.552	0.641456	39259.3	71097.3	30.93	40.04	Peak Found	Peak Found	High	Not Found	Peak Found	Peak Found	Peak Found	Peak Found	High	High	1
Checked	Annotated Sequence	Modifications	Qvality PEP	Qvality q-value	# Protein Groups	# Proteins	# PSMs	Master Protein Accessions	Positions in Master Proteins	Modifications in Master Proteins	# Missed Cleavages	Theo. MH+ [Da]	Abundance Ratio: (SC, Scabra) / (SI, Scabra)	Abundance Ratio Adj. P-Value: (SC, Scabra) / (SI, Scabra)	Abundances (Grouped): SC, Scabra	Abundances (Grouped): SI, Scabra	Abundances (Grouped) CV [%]: SC, Scabra	Abundances (Grouped) CV [%]: SI, Scabra	Quan Info	Found in Sample: [S1] F1: Sample, SC, Scabra	Found in Sample: [S2] F2: Sample, SC, Scabra	Found in Sample: [S3] F3: Sample, SC, Scabra	Found in Sample: [S4] F4: Sample, SC, Scabra	Found in Sample: [S5] F5: Sample, SC, Scabra	Found in Sample: [S6] F6: Sample, SI, Scabra	Found in Sample: [S7] F7: Sample, SI, Scabra	Found in Sample: [S8] F8: Sample, SI, Scabra	Found in Sample: [S9] F9: Sample, SI, Scabra	Found in Sample: [S10] F10: Sample, SI, Scabra	Confidence (by Search Engine): Sequest HT	Percolator q-Value (by Search Engine): Sequest HT	Percolator PEP (by Search Engine): Sequest HT	XCorr (by Search Engine): Sequest HT	Top Apex RT [min]
FALSE	[K].SVAEEWGVEAMPTFLFLK.[E]		0.023917	0.00133129	1	1	2	KAJ4838013.1	KAJ4838013.1 [71-88]		0	2054.03	0.666	0.777872	33245.2	49911.2	32.5	30.47		Peak Found	Peak Found	High	Not Found	Peak Found	Peak Found	Peak Found	Peak Found	High	Peak Found	High	0.0002621	0.002746	2.55	30.7
FALSE	[K].FTDVIFLK.[V]		0.10007	0.00641383	1	1	1	KAJ4838013.1	KAJ4838013.1 [56-63]		0	982.561	0.6	0.781729	26525	44185.1	1.3	26.95		Not Found	Peak Found	Not Found	Not Found	Peak Found	Peak Found	Not Found	Not Found	Peak Found	High	High	0.001542	0.01819	1.3	26
High	KAJ4822694.1	hypothetical protein Tsubulata_024898 [Turnera subulata]	0.003	2.774	0	1	5	1	5132	583.8	8.44	11.6	1	0	0.56	0.821299	305956	546598	60.11	53.1	High	Peak Found	High	Peak Found	Peak Found	Peak Found	High	Peak Found	High	High	1
Checked	Annotated Sequence	Modifications	Qvality PEP	Qvality q-value	# Protein Groups	# Proteins	# PSMs	Master Protein Accessions	Positions in Master Proteins	Modifications in Master Proteins	# Missed Cleavages	Theo. MH+ [Da]	Abundance Ratio: (SC, Scabra) / (SI, Scabra)	Abundance Ratio Adj. P-Value: (SC, Scabra) / (SI, Scabra)	Abundances (Grouped): SC, Scabra	Abundances (Grouped): SI, Scabra	Abundances (Grouped) CV [%]: SC, Scabra	Abundances (Grouped) CV [%]: SI, Scabra	Quan Info	Found in Sample: [S1] F1: Sample, SC, Scabra	Found in Sample: [S2] F2: Sample, SC, Scabra	Found in Sample: [S3] F3: Sample, SC, Scabra	Found in Sample: [S4] F4: Sample, SC, Scabra	Found in Sample: [S5] F5: Sample, SC, Scabra	Found in Sample: [S6] F6: Sample, SI, Scabra	Found in Sample: [S7] F7: Sample, SI, Scabra	Found in Sample: [S8] F8: Sample, SI, Scabra	Found in Sample: [S9] F9: Sample, SI, Scabra	Found in Sample: [S10] F10: Sample, SI, Scabra	Confidence (by Search Engine): Sequest HT	Percolator q-Value (by Search Engine): Sequest HT	Percolator PEP (by Search Engine): Sequest HT	XCorr (by Search Engine): Sequest HT	Top Apex RT [min]
FALSE	[R].VGLDLPTLEVR.[Y]		0.0164065	0.000561853	1	1	5	KAJ4822694.1	KAJ4822694.1 [2600-2610]		0	1211.7	0.56	0.831608	305956	546598	60.11	53.1		High	Peak Found	High	Peak Found	Peak Found	Peak Found	High	Peak Found	High	High	High	9.977e-05	0.001682	2.47	25.42
High	KAJ4844004.1	dityrosine synthesis enzyme [Turnera subulata]	0.003	2.939	2	1	2	1	556	58.5	9.82	0	1	0	0.564	0.625136	26913.2	47707.9	8.13	14.12	Peak Found	Peak Found	Not Found	Not Found	Not Found	Not Found	Not Found	High	Not Found	High	1
Checked	Annotated Sequence	Modifications	Qvality PEP	Qvality q-value	# Protein Groups	# Proteins	# PSMs	Master Protein Accessions	Positions in Master Proteins	Modifications in Master Proteins	# Missed Cleavages	Theo. MH+ [Da]	Abundance Ratio: (SC, Scabra) / (SI, Scabra)	Abundance Ratio Adj. P-Value: (SC, Scabra) / (SI, Scabra)	Abundances (Grouped): SC, Scabra	Abundances (Grouped): SI, Scabra	Abundances (Grouped) CV [%]: SC, Scabra	Abundances (Grouped) CV [%]: SI, Scabra	Quan Info	Found in Sample: [S1] F1: Sample, SC, Scabra	Found in Sample: [S2] F2: Sample, SC, Scabra	Found in Sample: [S3] F3: Sample, SC, Scabra	Found in Sample: [S4] F4: Sample, SC, Scabra	Found in Sample: [S5] F5: Sample, SC, Scabra	Found in Sample: [S6] F6: Sample, SI, Scabra	Found in Sample: [S7] F7: Sample, SI, Scabra	Found in Sample: [S8] F8: Sample, SI, Scabra	Found in Sample: [S9] F9: Sample, SI, Scabra	Found in Sample: [S10] F10: Sample, SI, Scabra	Confidence (by Search Engine): Sequest HT	Percolator q-Value (by Search Engine): Sequest HT	Percolator PEP (by Search Engine): Sequest HT	XCorr (by Search Engine): Sequest HT	Top Apex RT [min]
FALSE	[R].AGGIFLPLVK.[S]		0.0122328	0.000561853	1	1	2	KAJ4844004.1	KAJ4844004.1 [228-237]		0	1014.63	0.564	0.777872	26913.2	47707.9	8.13	14.12		Peak Found	Peak Found	Not Found	Not Found	Not Found	Not Found	Not Found	High	Not Found	High	High	9.977e-05	0.001151	1.24	26.8
Medium	KAJ4834417.1	Diaminopimelate decarboxylase 2, chloroplastic [Turnera subulata]	0.043	1.594	2	1	3	1	482	52.9	7.49	5.78	1	0	0.565	0.828283	190317	336609	79.16	18.88	High	Peak Found	High	Peak Found	Peak Found	Peak Found	Peak Found	High	Peak Found	Peak Found	1
Checked	Annotated Sequence	Modifications	Qvality PEP	Qvality q-value	# Protein Groups	# Proteins	# PSMs	Master Protein Accessions	Positions in Master Proteins	Modifications in Master Proteins	# Missed Cleavages	Theo. MH+ [Da]	Abundance Ratio: (SC, Scabra) / (SI, Scabra)	Abundance Ratio Adj. P-Value: (SC, Scabra) / (SI, Scabra)	Abundances (Grouped): SC, Scabra	Abundances (Grouped): SI, Scabra	Abundances (Grouped) CV [%]: SC, Scabra	Abundances (Grouped) CV [%]: SI, Scabra	Quan Info	Found in Sample: [S1] F1: Sample, SC, Scabra	Found in Sample: [S2] F2: Sample, SC, Scabra	Found in Sample: [S3] F3: Sample, SC, Scabra	Found in Sample: [S4] F4: Sample, SC, Scabra	Found in Sample: [S5] F5: Sample, SC, Scabra	Found in Sample: [S6] F6: Sample, SI, Scabra	Found in Sample: [S7] F7: Sample, SI, Scabra	Found in Sample: [S8] F8: Sample, SI, Scabra	Found in Sample: [S9] F9: Sample, SI, Scabra	Found in Sample: [S10] F10: Sample, SI, Scabra	Confidence (by Search Engine): Sequest HT	Percolator q-Value (by Search Engine): Sequest HT	Percolator PEP (by Search Engine): Sequest HT	XCorr (by Search Engine): Sequest HT	Top Apex RT [min]
FALSE	[R].NLNLIIEPGR.[S]		0.126965	0.00789876	1	1	3	KAJ4834417.1	KAJ4834417.1 [332-341]		0	1138.66	0.565	0.850435	190317	336609	79.16	18.88		High	Peak Found	High	Peak Found	Peak Found	Peak Found	Peak Found	High	Peak Found	Peak Found	High	0.001876	0.02545	2.09	25.32
High	KAJ4848933.1	myb-like DNA-binding protein bas1 [Turnera subulata]	0	72.345	52	11	85	11	266	29.2	6.77	270.42	11	0	0.566	0.641456	4.34007e+06	7.67309e+06	37.02	22.39	High	High	High	High	High	High	High	High	High	High	1
Checked	Annotated Sequence	Modifications	Qvality PEP	Qvality q-value	# Protein Groups	# Proteins	# PSMs	Master Protein Accessions	Positions in Master Proteins	Modifications in Master Proteins	# Missed Cleavages	Theo. MH+ [Da]	Abundance Ratio: (SC, Scabra) / (SI, Scabra)	Abundance Ratio Adj. P-Value: (SC, Scabra) / (SI, Scabra)	Abundances (Grouped): SC, Scabra	Abundances (Grouped): SI, Scabra	Abundances (Grouped) CV [%]: SC, Scabra	Abundances (Grouped) CV [%]: SI, Scabra	Quan Info	Found in Sample: [S1] F1: Sample, SC, Scabra	Found in Sample: [S2] F2: Sample, SC, Scabra	Found in Sample: [S3] F3: Sample, SC, Scabra	Found in Sample: [S4] F4: Sample, SC, Scabra	Found in Sample: [S5] F5: Sample, SC, Scabra	Found in Sample: [S6] F6: Sample, SI, Scabra	Found in Sample: [S7] F7: Sample, SI, Scabra	Found in Sample: [S8] F8: Sample, SI, Scabra	Found in Sample: [S9] F9: Sample, SI, Scabra	Found in Sample: [S10] F10: Sample, SI, Scabra	Confidence (by Search Engine): Sequest HT	Percolator q-Value (by Search Engine): Sequest HT	Percolator PEP (by Search Engine): Sequest HT	XCorr (by Search Engine): Sequest HT	Top Apex RT [min]
FALSE	[K].INTEVLGVSVDSVFSHLAWVQTDRK.[S]		0.00015576	0.000160398	1	1	4	KAJ4848933.1	KAJ4848933.1 [136-160]		1	2800.46	0.515	0.777872	108043	209764	34.92	43.39		Peak Found	High	Not Found	Not Found	Peak Found	Peak Found	High	High	High	Peak Found	High	3.148e-05	3.828e-06	3.16	27.96
FALSE	[K].INTEVLGVSVDSVFSHLAWVQTDR.[K]		8.84345e-07	0.000160398	1	1	10	KAJ4848933.1	KAJ4848933.1 [136-159]		0	2672.37	0.553	0.777872	163618	296135	40.41	35.92		High	High	High	High	High	High	High	High	High	High	High	3.148e-05	4.414e-09	5.65	29.28
FALSE	[K].SGGLGDLNYPLISDVTK.[S]		8.77928e-07	0.000160398	1	1	10	KAJ4848933.1	KAJ4848933.1 [161-177]		0	1748.91	0.52	0.795005	591653	1.13767e+06	36.81	23.27		High	High	High	High	High	High	High	High	High	High	High	3.148e-05	4.358e-09	4.28	27
FALSE	[K].SFGVLIPDQGIALR.[G]		9.21987e-05	0.000160398	1	1	19	KAJ4848933.1	KAJ4848933.1 [182-195]		0	1485.84	0.618	0.781729	1.66593e+06	2.69713e+06	35.96	19.9		High	High	High	High	High	High	High	High	High	High	High	3.148e-05	1.916e-06	2.86	27.26
FALSE	[R].TLQALQYVQENPDEVCPAGWKPGEK.[S]	1xCarbamidomethyl [C16]	5.15367e-06	0.000160398	1	1	8	KAJ4848933.1	KAJ4848933.1 [226-250]		0	2857.38	0.971	0.831608	206586	212695	10.93	11.38		High	Peak Found	High	High	High	Peak Found	High	High	High	High	High	3.148e-05	4.44e-08	3.49	24.49
	Confidence	Modification Name	Target Amino Acid	Position in Peptide	Site Probability	Peptide Sequence	# Modified PSMs	# Uncertain Modified PSMs	# Unmodified PSMs	Protein Accession	Protein Description	Position	Master	Motif
	High	Carbamidomethyl	C	16		TLQALQYVQENPDEVCPAGWKPGEK	8	0	0	KAJ4848933.1	myb-like DNA-binding protein bas1 [Turnera subulata]	241	Master Protein	ENPDEVcPAGWKP
FALSE	[R].ASSDLPLVGNKAPDFEAEAVFDQEFIK.[V]		0.00345564	0.000160398	1	1	1	KAJ4848933.1	KAJ4848933.1 [68-94]		1	2937.45	2.239		115131	51422.5		49.33		Not Found	Not Found	Not Found	Not Found	Peak Found	Peak Found	Peak Found	High	Peak Found	Not Found	High	3.148e-05	0.0002196	3.3	27.58
FALSE	[R].ASSDLPLVGNK.[A]		0.000849614	0.000160398	1	1	4	KAJ4848933.1	KAJ4848933.1 [68-78]		0	1100.59	0.698	0.872939	109276	156459	40.33	29.61		Not Found	High	High	Not Found	Peak Found	Peak Found	Peak Found	High	High	Peak Found	High	3.148e-05	3.503e-05	3.12	22.77
FALSE	[R].GLFIIDKEGVIQHSTINNLAIGR.[S]		1.47247e-06	0.000160398	1	1	2	KAJ4848933.1	KAJ4848933.1 [196-218]		1	2508.39	1000		1.01807e+06					Not Found	Not Found	Not Found	High	Not Found	Not Found	Not Found	Not Found	Not Found	Not Found	High	3.148e-05	8.601e-09	4.47	25.21
FALSE	[K].APDFEAEAVFDQEFIK.[V]		2.48769e-06	0.000160398	1	1	17	KAJ4848933.1	KAJ4848933.1 [79-94]		0	1855.87	0.731	0.803231	725824	993188	71.3	33.29		High	High	High	Peak Found	High	High	High	High	High	High	High	3.148e-05	1.713e-08	4.06	27.66
FALSE	[R].KSGGLGDLNYPLISDVTK.[S]		0.00811706	0.000561853	1	1	5	KAJ4848933.1	KAJ4848933.1 [160-177]		1	1877	0.543	0.795005	209391	385331	42.73	35.93		High	High	Peak Found	Not Found	High	Peak Found	Peak Found	High	High	Peak Found	High	9.977e-05	0.0006718	2.74	25.1
FALSE	[R].SVDETLR.[T]		0.118373	0.00714552	1	1	5	KAJ4848933.1	KAJ4848933.1 [219-225]		0	819.421	0.543	0.781729	722987	1.33103e+06	51.19	38.78		Peak Found	High	Peak Found	Peak Found	High	Peak Found	High	High	High	Peak Found	High	0.001712	0.02296	1.85	19.63
High	KAJ4828809.1	hypothetical protein Tsubulata_045351 [Turnera subulata]	0	46.464	69	5	40	5	144	15.7	4.44	142.99	5	0	0.569	0.828283	927348	1.62883e+06	48.66	35.37	High	High	High	High	High	High	High	High	High	High	1
Checked	Annotated Sequence	Modifications	Qvality PEP	Qvality q-value	# Protein Groups	# Proteins	# PSMs	Master Protein Accessions	Positions in Master Proteins	Modifications in Master Proteins	# Missed Cleavages	Theo. MH+ [Da]	Abundance Ratio: (SC, Scabra) / (SI, Scabra)	Abundance Ratio Adj. P-Value: (SC, Scabra) / (SI, Scabra)	Abundances (Grouped): SC, Scabra	Abundances (Grouped): SI, Scabra	Abundances (Grouped) CV [%]: SC, Scabra	Abundances (Grouped) CV [%]: SI, Scabra	Quan Info	Found in Sample: [S1] F1: Sample, SC, Scabra	Found in Sample: [S2] F2: Sample, SC, Scabra	Found in Sample: [S3] F3: Sample, SC, Scabra	Found in Sample: [S4] F4: Sample, SC, Scabra	Found in Sample: [S5] F5: Sample, SC, Scabra	Found in Sample: [S6] F6: Sample, SI, Scabra	Found in Sample: [S7] F7: Sample, SI, Scabra	Found in Sample: [S8] F8: Sample, SI, Scabra	Found in Sample: [S9] F9: Sample, SI, Scabra	Found in Sample: [S10] F10: Sample, SI, Scabra	Confidence (by Search Engine): Sequest HT	Percolator q-Value (by Search Engine): Sequest HT	Percolator PEP (by Search Engine): Sequest HT	XCorr (by Search Engine): Sequest HT	Top Apex RT [min]
FALSE	[R].LYDTIFDSFDFDHNGTVDIQEFK.[S]		5.33943e-05	0.000160398	1	1	4	KAJ4828809.1	KAJ4828809.1 [73-95]		0	2766.26	0.643	0.943326	132669	206472	103.2	28.61		Not Found	Peak Found	High	Not Found	Not Found	High	Peak Found	Not Found	High	High	High	3.148e-05	9.401e-07	3.66	28.57
FALSE	[R].LMEAHFGVDVATPPEELTR.[L]	1xOxidation [M2]	1.65283e-05	0.000160398	1	1	6	KAJ4828809.1	KAJ4828809.1 [54-72]		0	2128.04	1.028	0.920244	210870	205148	32.67	28.21		Peak Found	High	High	Peak Found	High	High	High	Peak Found	Peak Found	High	High	3.148e-05	2.038e-07	3.7	23.95
	Confidence	Modification Name	Target Amino Acid	Position in Peptide	Site Probability	Peptide Sequence	# Modified PSMs	# Uncertain Modified PSMs	# Unmodified PSMs	Protein Accession	Protein Description	Position	Master	Motif
	High	Oxidation	M	2		LMEAHFGVDVATPPEELTR	6	0	8	KAJ4828809.1	hypothetical protein Tsubulata_045351 [Turnera subulata]	55	Master Protein	FESMRLmEAHFGV
FALSE	[R].LMEAHFGVDVATPPEELTR.[L]		1.80558e-06	0.000160398	1	1	8	KAJ4828809.1	KAJ4828809.1 [54-72]		0	2112.04	0.645	0.843837	291709	452225	44.46	36.55		High	High	High	Peak Found	High	High	High	Peak Found	High	High	High	3.148e-05	1.121e-08	4.25	24.61
	Confidence	Modification Name	Target Amino Acid	Position in Peptide	Site Probability	Peptide Sequence	# Modified PSMs	# Uncertain Modified PSMs	# Unmodified PSMs	Protein Accession	Protein Description	Position	Master	Motif
	High	Oxidation	M	2		LMEAHFGVDVATPPEELTR	6	0	8	KAJ4828809.1	hypothetical protein Tsubulata_045351 [Turnera subulata]	55	Master Protein	FESMRLmEAHFGV
FALSE	[K].ILLAIADGLGSSPIQMALEDDDNSFLKK.[A]	1xDeamidated [Q/N]	8.02837e-05	0.000160398	1	1	2	KAJ4828809.1	KAJ4828809.1 [101-128]		1	2975.53							No Quan Values	Not Found	Not Found	Not Found	High	Not Found	Not Found	High	Not Found	Not Found	Not Found	High	3.148e-05	1.61e-06	4.85
	Confidence	Modification Name	Target Amino Acid	Position in Peptide	Site Probability	Peptide Sequence	# Modified PSMs	# Uncertain Modified PSMs	# Unmodified PSMs	Protein Accession	Protein Description	Position	Master	Motif
	High	Deamidated	Q	15		ILLAIADGLGSSPIQMALEDDDNSFLKK	1	0	11	KAJ4828809.1	hypothetical protein Tsubulata_045351 [Turnera subulata]	115	Master Protein	LGSSPIqMALEDD
	High	Deamidated	N	23		ILLAIADGLGSSPIQMALEDDDNSFLKK	1	0	11	KAJ4828809.1	hypothetical protein Tsubulata_045351 [Turnera subulata]	123	Master Protein	ALEDDDnSFLKKA
	High	Oxidation	M	16		ILLAIADGLGSSPIQMALEDDDNSFLKK	1	0	11	KAJ4828809.1	hypothetical protein Tsubulata_045351 [Turnera subulata]	116	Master Protein	GSSPIQmALEDDD
FALSE	[K].ILLAIADGLGSSPIQMALEDDDNSFLKK.[A]		1.22613e-05	0.000160398	1	1	9	KAJ4828809.1	KAJ4828809.1 [101-128]		1	2974.54	0.596	0.803231	142362	238862	39.37	36.51		High	High	High	High	High	High	High	Peak Found	High	High	High	3.148e-05	1.376e-07	4.1	29.15
	Confidence	Modification Name	Target Amino Acid	Position in Peptide	Site Probability	Peptide Sequence	# Modified PSMs	# Uncertain Modified PSMs	# Unmodified PSMs	Protein Accession	Protein Description	Position	Master	Motif
	High	Deamidated	Q	15		ILLAIADGLGSSPIQMALEDDDNSFLKK	1	0	11	KAJ4828809.1	hypothetical protein Tsubulata_045351 [Turnera subulata]	115	Master Protein	LGSSPIqMALEDD
	High	Deamidated	N	23		ILLAIADGLGSSPIQMALEDDDNSFLKK	1	0	11	KAJ4828809.1	hypothetical protein Tsubulata_045351 [Turnera subulata]	123	Master Protein	ALEDDDnSFLKKA
	High	Oxidation	M	16		ILLAIADGLGSSPIQMALEDDDNSFLKK	1	0	11	KAJ4828809.1	hypothetical protein Tsubulata_045351 [Turnera subulata]	116	Master Protein	GSSPIQmALEDDD
FALSE	[K].SVEEAFASLDLNNDGVLSR.[S]		8.58952e-07	0.000160398	1	1	8	KAJ4828809.1	KAJ4828809.1 [24-42]		0	2035.99	0.446	0.803231	164341	368552	68.93	38.44		High	High	High	Peak Found	High	High	High	High	Peak Found	High	High	3.148e-05	4.266e-09	4.82	27.23
FALSE	[R].GFVENEGAFNKSVEEAFASLDLNNDGVLSR.[S]		0.00885056	0.000561853	1	1	2	KAJ4828809.1	KAJ4828809.1 [13-42]		1	3228.54	1000		107648		45.16			High	Not Found	Not Found	Peak Found	High	Not Found	Not Found	Not Found	Not Found	Not Found	High	9.977e-05	0.0007503	4.29	28.74
FALSE	[K].ILLAIADGLGSSPIQMALEDDDNSFLKK.[A]	1xOxidation [M16]	0.116866	0.00714552	1	1	1	KAJ4828809.1	KAJ4828809.1 [101-128]		1	2990.54	1.07	0.869431	44479.4	41582.6	13.62	18.91		Peak Found	High	Peak Found	Not Found	Peak Found	Peak Found	Peak Found	Peak Found	Peak Found	Peak Found	High	0.001712	0.02256	2.24	28.44
	Confidence	Modification Name	Target Amino Acid	Position in Peptide	Site Probability	Peptide Sequence	# Modified PSMs	# Uncertain Modified PSMs	# Unmodified PSMs	Protein Accession	Protein Description	Position	Master	Motif
	High	Deamidated	Q	15		ILLAIADGLGSSPIQMALEDDDNSFLKK	1	0	11	KAJ4828809.1	hypothetical protein Tsubulata_045351 [Turnera subulata]	115	Master Protein	LGSSPIqMALEDD
	High	Deamidated	N	23		ILLAIADGLGSSPIQMALEDDDNSFLKK	1	0	11	KAJ4828809.1	hypothetical protein Tsubulata_045351 [Turnera subulata]	123	Master Protein	ALEDDDnSFLKKA
	High	Oxidation	M	16		ILLAIADGLGSSPIQMALEDDDNSFLKK	1	0	11	KAJ4828809.1	hypothetical protein Tsubulata_045351 [Turnera subulata]	116	Master Protein	GSSPIQmALEDDD
High	KAJ4851513.1	Small ubiquitin- modifier 2 [Turnera subulata]	0	4.793	11	2	4	2	105	11.5	5.27	7.47	2	0	0.573	0.542639	308332	537636	39.7	21.06	High	High	Peak Found	Peak Found	High	Peak Found	Peak Found	Peak Found	Peak Found	High	1
Checked	Annotated Sequence	Modifications	Qvality PEP	Qvality q-value	# Protein Groups	# Proteins	# PSMs	Master Protein Accessions	Positions in Master Proteins	Modifications in Master Proteins	# Missed Cleavages	Theo. MH+ [Da]	Abundance Ratio: (SC, Scabra) / (SI, Scabra)	Abundance Ratio Adj. P-Value: (SC, Scabra) / (SI, Scabra)	Abundances (Grouped): SC, Scabra	Abundances (Grouped): SI, Scabra	Abundances (Grouped) CV [%]: SC, Scabra	Abundances (Grouped) CV [%]: SI, Scabra	Quan Info	Found in Sample: [S1] F1: Sample, SC, Scabra	Found in Sample: [S2] F2: Sample, SC, Scabra	Found in Sample: [S3] F3: Sample, SC, Scabra	Found in Sample: [S4] F4: Sample, SC, Scabra	Found in Sample: [S5] F5: Sample, SC, Scabra	Found in Sample: [S6] F6: Sample, SI, Scabra	Found in Sample: [S7] F7: Sample, SI, Scabra	Found in Sample: [S8] F8: Sample, SI, Scabra	Found in Sample: [S9] F9: Sample, SI, Scabra	Found in Sample: [S10] F10: Sample, SI, Scabra	Confidence (by Search Engine): Sequest HT	Percolator q-Value (by Search Engine): Sequest HT	Percolator PEP (by Search Engine): Sequest HT	XCorr (by Search Engine): Sequest HT	Top Apex RT [min]
FALSE	[K].GQDGNEVFFR.[I]		0.0273522	0.00133129	1	2	1	KAJ4851513.1	KAJ4851513.1 [33-42]		0	1168.54	0.635	0.848236	74526.5	117286	52.45	36.35		Peak Found	Peak Found	Peak Found	Not Found	Peak Found	Peak Found	Peak Found	Peak Found	Peak Found	High	High	0.0003926	0.003289	2.08	23.19
FALSE	[K].VKGQDGNEVFFR.[I]		0.0372347	0.00194024	1	2	3	KAJ4851513.1	KAJ4851513.1 [31-42]		1	1395.7	0.508	0.684643	234583	461931	31.09	27.79		High	High	Peak Found	Peak Found	High	Peak Found	Peak Found	Peak Found	Peak Found	Peak Found	High	0.0005367	0.0049	2.78	21.4
High	KAJ4823823.1	hypothetical protein Tsubulata_035740 [Turnera subulata]	0	7.282	9	3	4	3	774	82.8	6.44	8.41	3	0	0.575	0.726169	102700	178483	70.41	43.58	Peak Found	High	Peak Found	Peak Found	Peak Found	Peak Found	High	Peak Found	High	Peak Found	1
Checked	Annotated Sequence	Modifications	Qvality PEP	Qvality q-value	# Protein Groups	# Proteins	# PSMs	Master Protein Accessions	Positions in Master Proteins	Modifications in Master Proteins	# Missed Cleavages	Theo. MH+ [Da]	Abundance Ratio: (SC, Scabra) / (SI, Scabra)	Abundance Ratio Adj. P-Value: (SC, Scabra) / (SI, Scabra)	Abundances (Grouped): SC, Scabra	Abundances (Grouped): SI, Scabra	Abundances (Grouped) CV [%]: SC, Scabra	Abundances (Grouped) CV [%]: SI, Scabra	Quan Info	Found in Sample: [S1] F1: Sample, SC, Scabra	Found in Sample: [S2] F2: Sample, SC, Scabra	Found in Sample: [S3] F3: Sample, SC, Scabra	Found in Sample: [S4] F4: Sample, SC, Scabra	Found in Sample: [S5] F5: Sample, SC, Scabra	Found in Sample: [S6] F6: Sample, SI, Scabra	Found in Sample: [S7] F7: Sample, SI, Scabra	Found in Sample: [S8] F8: Sample, SI, Scabra	Found in Sample: [S9] F9: Sample, SI, Scabra	Found in Sample: [S10] F10: Sample, SI, Scabra	Confidence (by Search Engine): Sequest HT	Percolator q-Value (by Search Engine): Sequest HT	Percolator PEP (by Search Engine): Sequest HT	XCorr (by Search Engine): Sequest HT	Top Apex RT [min]
FALSE	[R].SAMMTTADTMDNTLQPIKDAGDDDQSAATPLAIGAGQVNPNK.[A]	1xDeamidated [Q15]	0.0182595	0.000686932	1	1	1	KAJ4823823.1	KAJ4823823.1 [568-609]		1	4275.97	0.001			54397.8		2.75		Not Found	Not Found	Not Found	Not Found	Not Found	Not Found	High	Not Found	Peak Found	Not Found	High	0.0001206	0.00193	2.7	25.64
	Confidence	Modification Name	Target Amino Acid	Position in Peptide	Site Probability	Peptide Sequence	# Modified PSMs	# Uncertain Modified PSMs	# Unmodified PSMs	Protein Accession	Protein Description	Position	Master	Motif
	High	Deamidated	Q	15		SAMMTTADTMDNTLQPIKDAGDDDQSAATPLAIGAGQVNPNK	1	0	0	KAJ4823823.1	hypothetical protein Tsubulata_035740 [Turnera subulata]	582	Master Protein	TMDNTLqPIKDAG
FALSE	[K].DTVAFGYLSWVDVGAK.[H]		0.0283329	0.00133129	1	1	2	KAJ4823823.1	KAJ4823823.1 [736-751]		0	1727.86	1.11		32737.9	29489.7		40.45		Not Found	High	Not Found	Not Found	Not Found	Peak Found	Not Found	Not Found	High	Not Found	High	0.0003926	0.003446	1.97	29.63
FALSE	[K].GAPSVTSYSSR.[G]		0.0533304	0.00335898	1	1	1	KAJ4823823.1	KAJ4823823.1 [481-491]		0	1111.54	0.575	0.815998	102700	178483	62.93	32.1		Peak Found	Peak Found	Peak Found	Peak Found	Peak Found	Peak Found	High	Peak Found	Peak Found	Peak Found	High	0.0009008	0.007856	1.89	19.91
High	KAJ4844037.1	hypothetical protein Tsubulata_024673 [Turnera subulata]	0	6.356	6	1	10	1	219	23	4.41	27.97	1	0	0.576	0.894916	286355	497431	59.44	35.66	High	High	High	High	High	High	High	High	High	High	1
Checked	Annotated Sequence	Modifications	Qvality PEP	Qvality q-value	# Protein Groups	# Proteins	# PSMs	Master Protein Accessions	Positions in Master Proteins	Modifications in Master Proteins	# Missed Cleavages	Theo. MH+ [Da]	Abundance Ratio: (SC, Scabra) / (SI, Scabra)	Abundance Ratio Adj. P-Value: (SC, Scabra) / (SI, Scabra)	Abundances (Grouped): SC, Scabra	Abundances (Grouped): SI, Scabra	Abundances (Grouped) CV [%]: SC, Scabra	Abundances (Grouped) CV [%]: SI, Scabra	Quan Info	Found in Sample: [S1] F1: Sample, SC, Scabra	Found in Sample: [S2] F2: Sample, SC, Scabra	Found in Sample: [S3] F3: Sample, SC, Scabra	Found in Sample: [S4] F4: Sample, SC, Scabra	Found in Sample: [S5] F5: Sample, SC, Scabra	Found in Sample: [S6] F6: Sample, SI, Scabra	Found in Sample: [S7] F7: Sample, SI, Scabra	Found in Sample: [S8] F8: Sample, SI, Scabra	Found in Sample: [S9] F9: Sample, SI, Scabra	Found in Sample: [S10] F10: Sample, SI, Scabra	Confidence (by Search Engine): Sequest HT	Percolator q-Value (by Search Engine): Sequest HT	Percolator PEP (by Search Engine): Sequest HT	XCorr (by Search Engine): Sequest HT	Top Apex RT [min]
FALSE	[K].LIFEIENSASEIAK.[S]		2.98156e-05	0.000160398	1	1	10	KAJ4844037.1	KAJ4844037.1 [126-139]		0	1563.83	0.576	0.89305	286355	497431	59.44	35.66		High	High	High	High	High	High	High	High	High	High	High	3.148e-05	4.407e-07	3.03	25.99
High	KAJ4823774.1	Arf GTPase arf1 [Turnera subulata]	0	11.57	26	3	16	3	182	20.3	5.35	38.05	3	0	0.58	0.768256	241811	417160	39.84	28.3	High	High	High	Peak Found	High	High	High	High	High	High	1
Checked	Annotated Sequence	Modifications	Qvality PEP	Qvality q-value	# Protein Groups	# Proteins	# PSMs	Master Protein Accessions	Positions in Master Proteins	Modifications in Master Proteins	# Missed Cleavages	Theo. MH+ [Da]	Abundance Ratio: (SC, Scabra) / (SI, Scabra)	Abundance Ratio Adj. P-Value: (SC, Scabra) / (SI, Scabra)	Abundances (Grouped): SC, Scabra	Abundances (Grouped): SI, Scabra	Abundances (Grouped) CV [%]: SC, Scabra	Abundances (Grouped) CV [%]: SI, Scabra	Quan Info	Found in Sample: [S1] F1: Sample, SC, Scabra	Found in Sample: [S2] F2: Sample, SC, Scabra	Found in Sample: [S3] F3: Sample, SC, Scabra	Found in Sample: [S4] F4: Sample, SC, Scabra	Found in Sample: [S5] F5: Sample, SC, Scabra	Found in Sample: [S6] F6: Sample, SI, Scabra	Found in Sample: [S7] F7: Sample, SI, Scabra	Found in Sample: [S8] F8: Sample, SI, Scabra	Found in Sample: [S9] F9: Sample, SI, Scabra	Found in Sample: [S10] F10: Sample, SI, Scabra	Confidence (by Search Engine): Sequest HT	Percolator q-Value (by Search Engine): Sequest HT	Percolator PEP (by Search Engine): Sequest HT	XCorr (by Search Engine): Sequest HT	Top Apex RT [min]
FALSE	[R].ILVLGLDNAGK.[T]		0.00251073	0.000160398	1	2	8	KAJ4823774.1	KAJ4823774.1 [20-30]		0	1112.67	0.667	0.803231	115531	173224	36.76	19.86		High	High	High	Peak Found	High	Peak Found	High	High	High	High	High	3.148e-05	0.0001451	2.09	25.21
FALSE	[K].GEGLFEGLDWLSNTLK.[S]		3.81936e-05	0.000160398	1	2	7	KAJ4823774.1	KAJ4823774.1 [163-178]		0	1778.9	0.746	0.867564	106858	143268	43.02	27.82		High	High	Peak Found	Peak Found	High	High	High	Peak Found	High	High	High	3.148e-05	6.085e-07	3.49	30.92
FALSE	[K].QDLPGALDDAGVTEALELHK.[I]		0.14398	0.00916606	1	1	1	KAJ4823774.1	KAJ4823774.1 [128-147]		0	2092.06	1.179	0.848862	108401	91920.8	17.77	25.95		Not Found	Peak Found	Peak Found	Not Found	Not Found	Peak Found	Peak Found	Not Found	High	Peak Found	High	0.0022	0.03045	2.69	25.61
High	KAJ4835193.1	hypothetical protein Tsubulata_025003 [Turnera subulata]	0	5.044	3	1	8	1	343	38.7	5.16	18.41	1	0	0.586	0.907284	98392.7	168020	61.26	47.86	High	High	High	High	High	High	High	Peak Found	Not Found	High	1
Checked	Annotated Sequence	Modifications	Qvality PEP	Qvality q-value	# Protein Groups	# Proteins	# PSMs	Master Protein Accessions	Positions in Master Proteins	Modifications in Master Proteins	# Missed Cleavages	Theo. MH+ [Da]	Abundance Ratio: (SC, Scabra) / (SI, Scabra)	Abundance Ratio Adj. P-Value: (SC, Scabra) / (SI, Scabra)	Abundances (Grouped): SC, Scabra	Abundances (Grouped): SI, Scabra	Abundances (Grouped) CV [%]: SC, Scabra	Abundances (Grouped) CV [%]: SI, Scabra	Quan Info	Found in Sample: [S1] F1: Sample, SC, Scabra	Found in Sample: [S2] F2: Sample, SC, Scabra	Found in Sample: [S3] F3: Sample, SC, Scabra	Found in Sample: [S4] F4: Sample, SC, Scabra	Found in Sample: [S5] F5: Sample, SC, Scabra	Found in Sample: [S6] F6: Sample, SI, Scabra	Found in Sample: [S7] F7: Sample, SI, Scabra	Found in Sample: [S8] F8: Sample, SI, Scabra	Found in Sample: [S9] F9: Sample, SI, Scabra	Found in Sample: [S10] F10: Sample, SI, Scabra	Confidence (by Search Engine): Sequest HT	Percolator q-Value (by Search Engine): Sequest HT	Percolator PEP (by Search Engine): Sequest HT	XCorr (by Search Engine): Sequest HT	Top Apex RT [min]
FALSE	[R].VSEEDIQACEER.[Y]	1xCarbamidomethyl [C9]	0.000302175	0.000160398	1	1	8	KAJ4835193.1	KAJ4835193.1 [94-105]		0	1464.63	0.586	0.916578	98392.7	168020	61.26	47.86		High	High	High	High	High	High	High	Peak Found	Not Found	High	High	3.148e-05	9.035e-06	2.33	20.34
	Confidence	Modification Name	Target Amino Acid	Position in Peptide	Site Probability	Peptide Sequence	# Modified PSMs	# Uncertain Modified PSMs	# Unmodified PSMs	Protein Accession	Protein Description	Position	Master	Motif
	High	Carbamidomethyl	C	9		VSEEDIQACEER	8	0	0	KAJ4835193.1	hypothetical protein Tsubulata_025003 [Turnera subulata]	102	Master Protein	EEDIQAcEERYNK
High	KAJ4847232.1	hypothetical protein Tsubulata_035615 [Turnera subulata]	0	5.396	4	1	1	1	367	40.3	6.47	2.41	1	0	0.586	0.641456	56154.7	95784.4	38.49	17.26	Peak Found	Peak Found	Peak Found	Peak Found	Peak Found	High	Peak Found	Not Found	Peak Found	Peak Found	1
Checked	Annotated Sequence	Modifications	Qvality PEP	Qvality q-value	# Protein Groups	# Proteins	# PSMs	Master Protein Accessions	Positions in Master Proteins	Modifications in Master Proteins	# Missed Cleavages	Theo. MH+ [Da]	Abundance Ratio: (SC, Scabra) / (SI, Scabra)	Abundance Ratio Adj. P-Value: (SC, Scabra) / (SI, Scabra)	Abundances (Grouped): SC, Scabra	Abundances (Grouped): SI, Scabra	Abundances (Grouped) CV [%]: SC, Scabra	Abundances (Grouped) CV [%]: SI, Scabra	Quan Info	Found in Sample: [S1] F1: Sample, SC, Scabra	Found in Sample: [S2] F2: Sample, SC, Scabra	Found in Sample: [S3] F3: Sample, SC, Scabra	Found in Sample: [S4] F4: Sample, SC, Scabra	Found in Sample: [S5] F5: Sample, SC, Scabra	Found in Sample: [S6] F6: Sample, SI, Scabra	Found in Sample: [S7] F7: Sample, SI, Scabra	Found in Sample: [S8] F8: Sample, SI, Scabra	Found in Sample: [S9] F9: Sample, SI, Scabra	Found in Sample: [S10] F10: Sample, SI, Scabra	Confidence (by Search Engine): Sequest HT	Percolator q-Value (by Search Engine): Sequest HT	Percolator PEP (by Search Engine): Sequest HT	XCorr (by Search Engine): Sequest HT	Top Apex RT [min]
FALSE	[K].EVGGEFSIFDGSVTGR.[N]		0.000161536	0.000160398	1	1	1	KAJ4847232.1	KAJ4847232.1 [269-284]		0	1656.79	0.586	0.777872	56154.7	95784.4	38.49	17.26		Peak Found	Peak Found	Peak Found	Peak Found	Peak Found	High	Peak Found	Not Found	Peak Found	Peak Found	High	3.148e-05	4.015e-06	2.41	26.62
High	KAJ4823686.1	60S ribosomal protein L28A [Turnera subulata]	0.001	3.465	11	1	1	1	147	16.5	10.54	2.38	1	0	0.592	0.641456	87922.3	148419	21.11	21.64	Not Found	Peak Found	Peak Found	Not Found	Not Found	Peak Found	High	Peak Found	Peak Found	Not Found	1
Checked	Annotated Sequence	Modifications	Qvality PEP	Qvality q-value	# Protein Groups	# Proteins	# PSMs	Master Protein Accessions	Positions in Master Proteins	Modifications in Master Proteins	# Missed Cleavages	Theo. MH+ [Da]	Abundance Ratio: (SC, Scabra) / (SI, Scabra)	Abundance Ratio Adj. P-Value: (SC, Scabra) / (SI, Scabra)	Abundances (Grouped): SC, Scabra	Abundances (Grouped): SI, Scabra	Abundances (Grouped) CV [%]: SC, Scabra	Abundances (Grouped) CV [%]: SI, Scabra	Quan Info	Found in Sample: [S1] F1: Sample, SC, Scabra	Found in Sample: [S2] F2: Sample, SC, Scabra	Found in Sample: [S3] F3: Sample, SC, Scabra	Found in Sample: [S4] F4: Sample, SC, Scabra	Found in Sample: [S5] F5: Sample, SC, Scabra	Found in Sample: [S6] F6: Sample, SI, Scabra	Found in Sample: [S7] F7: Sample, SI, Scabra	Found in Sample: [S8] F8: Sample, SI, Scabra	Found in Sample: [S9] F9: Sample, SI, Scabra	Found in Sample: [S10] F10: Sample, SI, Scabra	Confidence (by Search Engine): Sequest HT	Percolator q-Value (by Search Engine): Sequest HT	Percolator PEP (by Search Engine): Sequest HT	XCorr (by Search Engine): Sequest HT	Top Apex RT [min]
FALSE	[K].AVENQVGDNYYRPDLK.[K]		0.00485849	0.00030847	1	1	1	KAJ4823686.1	KAJ4823686.1 [101-116]		0	1880.91	0.592	0.777872	87922.3	148419	21.11	21.64		Not Found	Peak Found	Peak Found	Not Found	Not Found	Peak Found	High	Peak Found	Peak Found	Not Found	High	5.672e-05	0.000343	2.38	21.43
High	KAJ4823787.1	hypothetical protein Tsubulata_042595 [Turnera subulata]	0	40.551	27	5	51	5	343	37.9	4.86	172.11	5	0	0.592	0.761132	2.0511e+06	3.46269e+06	49.23	74.66	High	High	High	High	High	High	High	High	High	High	1
Checked	Annotated Sequence	Modifications	Qvality PEP	Qvality q-value	# Protein Groups	# Proteins	# PSMs	Master Protein Accessions	Positions in Master Proteins	Modifications in Master Proteins	# Missed Cleavages	Theo. MH+ [Da]	Abundance Ratio: (SC, Scabra) / (SI, Scabra)	Abundance Ratio Adj. P-Value: (SC, Scabra) / (SI, Scabra)	Abundances (Grouped): SC, Scabra	Abundances (Grouped): SI, Scabra	Abundances (Grouped) CV [%]: SC, Scabra	Abundances (Grouped) CV [%]: SI, Scabra	Quan Info	Found in Sample: [S1] F1: Sample, SC, Scabra	Found in Sample: [S2] F2: Sample, SC, Scabra	Found in Sample: [S3] F3: Sample, SC, Scabra	Found in Sample: [S4] F4: Sample, SC, Scabra	Found in Sample: [S5] F5: Sample, SC, Scabra	Found in Sample: [S6] F6: Sample, SI, Scabra	Found in Sample: [S7] F7: Sample, SI, Scabra	Found in Sample: [S8] F8: Sample, SI, Scabra	Found in Sample: [S9] F9: Sample, SI, Scabra	Found in Sample: [S10] F10: Sample, SI, Scabra	Confidence (by Search Engine): Sequest HT	Percolator q-Value (by Search Engine): Sequest HT	Percolator PEP (by Search Engine): Sequest HT	XCorr (by Search Engine): Sequest HT	Top Apex RT [min]
FALSE	[K].LFLGLPAAATNAAPSGGYIPPEK.[L]		0.000548971	0.000160398	1	2	9	KAJ4823787.1	KAJ4823787.1 [259-281]		0	2255.21	0.67	0.822127	274518	409468	51.02	70.83		Peak Found	High	Peak Found	Not Found	High	High	High	High	High	High	High	3.148e-05	1.986e-05	3.23	26.92
FALSE	[K].VFISLGGDSWTYTLIDEEDAKDVAK.[Y]		5.08415e-07	0.000160398	1	2	10	KAJ4823787.1	KAJ4823787.1 [108-132]		1	2772.36	0.488	0.809995	474732	973592	63.52	72.93		High	High	High	High	High	High	High	High	High	High	High	3.148e-05	2.14e-09	4.93	27.49
FALSE	[R].VYLGAAPQCPIPDLYLDTAIK.[T]	1xCarbamidomethyl [C9]	3.28094e-06	0.000160398	1	2	21	KAJ4823787.1	KAJ4823787.1 [189-209]		0	2318.21	0.568	0.809995	695601	1.22405e+06	55.49	75.18		High	High	High	High	High	High	High	High	High	High	High	3.148e-05	2.457e-08	3.35	27.89
	Confidence	Modification Name	Target Amino Acid	Position in Peptide	Site Probability	Peptide Sequence	# Modified PSMs	# Uncertain Modified PSMs	# Unmodified PSMs	Protein Accession	Protein Description	Position	Master	Motif
	High	Carbamidomethyl	C	9		VYLGAAPQCPIPDLYLDTAIK	21	0	0	KAJ4823787.1	hypothetical protein Tsubulata_042595 [Turnera subulata]	197	Master Protein	LGAAPQcPIPDLY
FALSE	[K].WISLLDQTGNPNTK.[L]		7.41782e-06	0.000160398	1	2	9	KAJ4823787.1	KAJ4823787.1 [245-258]		0	1586.82	0.779	0.803231	587864	754442	53.24	74.17		Peak Found	High	High	High	High	High	High	High	High	High	High	3.148e-05	7.129e-08	3.9	25.45
FALSE	[R].YGGIMLWSR.[YF]		0.00885056	0.000561853	1	8	1	KAJ4823787.1	KAJ4823787.1 [295-303]		0	1082.55	1.518	0.96403	132659	87395.7	86.11	96.08		Not Found	Peak Found	Not Found	High	Peak Found	Not Found	Peak Found	Peak Found	Peak Found	Peak Found	High	9.977e-05	0.0007506	2.17	25.77
	Confidence	Modification Name	Target Amino Acid	Position in Peptide	Site Probability	Peptide Sequence	# Modified PSMs	# Uncertain Modified PSMs	# Unmodified PSMs	Protein Accession	Protein Description	Position	Master	Motif
	High	Oxidation	M	5		YGGIMLWSR	1	0	1	KAJ4823787.1	hypothetical protein Tsubulata_042595 [Turnera subulata]	299	Master Protein	ERYGGImLWSRYF
FALSE	[R].YGGIMLWSR.[YF]	1xOxidation [M5]	0.0185216	0.000686932	1	8	1	KAJ4823787.1	KAJ4823787.1 [295-303]		0	1098.54	2.368	0.892758	75582.8	31925	116.3	90.2		Not Found	Peak Found	Not Found	High	Peak Found	Not Found	Peak Found	Peak Found	Peak Found	Peak Found	High	0.0001206	0.001967	2.05	24.71
	Confidence	Modification Name	Target Amino Acid	Position in Peptide	Site Probability	Peptide Sequence	# Modified PSMs	# Uncertain Modified PSMs	# Unmodified PSMs	Protein Accession	Protein Description	Position	Master	Motif
	High	Oxidation	M	5		YGGIMLWSR	1	0	1	KAJ4823787.1	hypothetical protein Tsubulata_042595 [Turnera subulata]	299	Master Protein	ERYGGImLWSRYF
High	KAJ4847661.1	Serine carboxypeptidase-like 48 [Turnera subulata]	0	96.381	30	10	96	10	510	56.2	5.59	324.04	10	0	0.593	0.745069	4.64473e+06	7.83194e+06	46.6	28.6	High	High	High	High	High	High	High	High	High	High	1
Checked	Annotated Sequence	Modifications	Qvality PEP	Qvality q-value	# Protein Groups	# Proteins	# PSMs	Master Protein Accessions	Positions in Master Proteins	Modifications in Master Proteins	# Missed Cleavages	Theo. MH+ [Da]	Abundance Ratio: (SC, Scabra) / (SI, Scabra)	Abundance Ratio Adj. P-Value: (SC, Scabra) / (SI, Scabra)	Abundances (Grouped): SC, Scabra	Abundances (Grouped): SI, Scabra	Abundances (Grouped) CV [%]: SC, Scabra	Abundances (Grouped) CV [%]: SI, Scabra	Quan Info	Found in Sample: [S1] F1: Sample, SC, Scabra	Found in Sample: [S2] F2: Sample, SC, Scabra	Found in Sample: [S3] F3: Sample, SC, Scabra	Found in Sample: [S4] F4: Sample, SC, Scabra	Found in Sample: [S5] F5: Sample, SC, Scabra	Found in Sample: [S6] F6: Sample, SI, Scabra	Found in Sample: [S7] F7: Sample, SI, Scabra	Found in Sample: [S8] F8: Sample, SI, Scabra	Found in Sample: [S9] F9: Sample, SI, Scabra	Found in Sample: [S10] F10: Sample, SI, Scabra	Confidence (by Search Engine): Sequest HT	Percolator q-Value (by Search Engine): Sequest HT	Percolator PEP (by Search Engine): Sequest HT	XCorr (by Search Engine): Sequest HT	Top Apex RT [min]
FALSE	[K].QFGAAPTVPFVVDGAEAGQLK.[S]		3.35673e-07	0.000160398	1	1	13	KAJ4847661.1	KAJ4847661.1 [441-461]		0	2102.09	0.524	0.812528	558621	1.06664e+06	56.06	37.93		High	High	High	High	High	High	High	High	High	High	High	3.148e-05	1.246e-09	4.36	26.73
FALSE	[R].NLEVGIPALLEDGIK.[L]		6.64336e-05	0.000160398	1	1	14	KAJ4847661.1	KAJ4847661.1 [396-410]		0	1580.89	0.549	0.815065	669395	1.21938e+06	43.95	26.92		High	High	High	High	High	High	High	High	High	High	High	3.148e-05	1.253e-06	3.3	28.45
FALSE	[K].LLVYAGEEDLICNWLGNSR.[W]	1xCarbamidomethyl [C12]	1.58372e-06	0.000160398	1	1	18	KAJ4847661.1	KAJ4847661.1 [411-429]		0	2222.09	0.836	0.837872	369765	442124	35.55	34.22		High	High	High	Peak Found	High	High	High	High	High	High	High	3.148e-05	9.466e-09	4.16	29.21
	Confidence	Modification Name	Target Amino Acid	Position in Peptide	Site Probability	Peptide Sequence	# Modified PSMs	# Uncertain Modified PSMs	# Unmodified PSMs	Protein Accession	Protein Description	Position	Master	Motif
	High	Carbamidomethyl	C	12		LLVYAGEEDLICNWLGNSR	18	0	0	KAJ4847661.1	Serine carboxypeptidase-like 48 [Turnera subulata]	422	Master Protein	GEEDLIcNWLGNS
FALSE	[K].GHPEFAGNDFYITGESYAGHYIPALASR.[V]	1xDeamidated [N8]	0.000644321	0.000160398	1	1	1	KAJ4847661.1	KAJ4847661.1 [216-243]		0	3041.41							No Quan Values	Not Found	High	Not Found	Not Found	Not Found	Not Found	Not Found	Not Found	Not Found	Not Found	High	3.148e-05	2.445e-05	3.53
	Confidence	Modification Name	Target Amino Acid	Position in Peptide	Site Probability	Peptide Sequence	# Modified PSMs	# Uncertain Modified PSMs	# Unmodified PSMs	Protein Accession	Protein Description	Position	Master	Motif
	High	Deamidated	N	8		GHPEFAGNDFYITGESYAGHYIPALASR	1	0	17	KAJ4847661.1	Serine carboxypeptidase-like 48 [Turnera subulata]	223	Master Protein	HPEFAGnDFYITG
FALSE	[K].GHPEFAGNDFYITGESYAGHYIPALASR.[V]		1.51899e-08	0.000160398	1	1	17	KAJ4847661.1	KAJ4847661.1 [216-243]		0	3040.42	0.78	0.827065	529579	678977	32.58	27.22		High	High	High	High	High	High	High	High	High	High	High	3.148e-05	2.18e-11	5.22	25.69
	Confidence	Modification Name	Target Amino Acid	Position in Peptide	Site Probability	Peptide Sequence	# Modified PSMs	# Uncertain Modified PSMs	# Unmodified PSMs	Protein Accession	Protein Description	Position	Master	Motif
	High	Deamidated	N	8		GHPEFAGNDFYITGESYAGHYIPALASR	1	0	17	KAJ4847661.1	Serine carboxypeptidase-like 48 [Turnera subulata]	223	Master Protein	HPEFAGnDFYITG
FALSE	[K].GFAIGNGLTNPAIQYK.[A]		3.96102e-05	0.000160398	1	1	5	KAJ4847661.1	KAJ4847661.1 [260-275]		0	1663.88	0.796	0.809995	231674	290947	50.95	30.03		Peak Found	High	Peak Found	High	Peak Found	Peak Found	High	High	High	Peak Found	High	3.148e-05	6.346e-07	2.94	25.16
	Confidence	Modification Name	Target Amino Acid	Position in Peptide	Site Probability	Peptide Sequence	# Modified PSMs	# Uncertain Modified PSMs	# Unmodified PSMs	Protein Accession	Protein Description	Position	Master	Motif
	High	Deamidated	N	6		GFAIGNGLTNPAIQYK	8	0	6	KAJ4847661.1	Serine carboxypeptidase-like 48 [Turnera subulata]	265	Master Protein	KGFAIGnGLTNPA
	High	Deamidated	N	10		GFAIGNGLTNPAIQYK	4	0	10	KAJ4847661.1	Serine carboxypeptidase-like 48 [Turnera subulata]	269	Master Protein	IGNGLTnPAIQYK
	High	Deamidated	Q	14		GFAIGNGLTNPAIQYK	1	0	13	KAJ4847661.1	Serine carboxypeptidase-like 48 [Turnera subulata]	273	Master Protein	LTNPAIqYKAYTD
FALSE	[K].GFAIGNGLTNPAIQYK.[A]	2xDeamidated [N10; N/Q]	1.99742e-05	0.000160398	1	1	4	KAJ4847661.1	KAJ4847661.1 [260-275]		0	1665.85	0.943	0.949513	311081	329972	18.99	23.27		High	Peak Found	Peak Found	High	High	Peak Found	Peak Found	Peak Found	High	Peak Found	High	3.148e-05	2.592e-07	3.81	26.04
	Confidence	Modification Name	Target Amino Acid	Position in Peptide	Site Probability	Peptide Sequence	# Modified PSMs	# Uncertain Modified PSMs	# Unmodified PSMs	Protein Accession	Protein Description	Position	Master	Motif
	High	Deamidated	N	6		GFAIGNGLTNPAIQYK	8	0	6	KAJ4847661.1	Serine carboxypeptidase-like 48 [Turnera subulata]	265	Master Protein	KGFAIGnGLTNPA
	High	Deamidated	N	10		GFAIGNGLTNPAIQYK	4	0	10	KAJ4847661.1	Serine carboxypeptidase-like 48 [Turnera subulata]	269	Master Protein	IGNGLTnPAIQYK
	High	Deamidated	Q	14		GFAIGNGLTNPAIQYK	1	0	13	KAJ4847661.1	Serine carboxypeptidase-like 48 [Turnera subulata]	273	Master Protein	LTNPAIqYKAYTD
FALSE	[K].GFAIGNGLTNPAIQYK.[A]	1xDeamidated [N6]	8.39558e-06	0.000160398	1	1	5	KAJ4847661.1	KAJ4847661.1 [260-275]		0	1664.86	1.006	0.910829	450518	447614	43.98	22.48		Not Found	High	Peak Found	Not Found	Peak Found	High	High	Peak Found	High	High	High	3.148e-05	8.388e-08	3.27	25.7
	Confidence	Modification Name	Target Amino Acid	Position in Peptide	Site Probability	Peptide Sequence	# Modified PSMs	# Uncertain Modified PSMs	# Unmodified PSMs	Protein Accession	Protein Description	Position	Master	Motif
	High	Deamidated	N	6		GFAIGNGLTNPAIQYK	8	0	6	KAJ4847661.1	Serine carboxypeptidase-like 48 [Turnera subulata]	265	Master Protein	KGFAIGnGLTNPA
	High	Deamidated	N	10		GFAIGNGLTNPAIQYK	4	0	10	KAJ4847661.1	Serine carboxypeptidase-like 48 [Turnera subulata]	269	Master Protein	IGNGLTnPAIQYK
	High	Deamidated	Q	14		GFAIGNGLTNPAIQYK	1	0	13	KAJ4847661.1	Serine carboxypeptidase-like 48 [Turnera subulata]	273	Master Protein	LTNPAIqYKAYTD
FALSE	[K].CTGSLCYDFSNMETFLNKK.[T]	2xCarbamidomethyl [C1; C6]	3.57703e-05	0.000160398	1	1	6	KAJ4847661.1	KAJ4847661.1 [347-365]		1	2315.01	0.803	0.995217	166276	207068	34.48	35.53		Not Found	High	Not Found	Not Found	Peak Found	High	High	High	High	High	High	3.148e-05	5.552e-07	4.89	26.11
	Confidence	Modification Name	Target Amino Acid	Position in Peptide	Site Probability	Peptide Sequence	# Modified PSMs	# Uncertain Modified PSMs	# Unmodified PSMs	Protein Accession	Protein Description	Position	Master	Motif
	High	Carbamidomethyl	C	1		CTGSLCYDFSNMETFLNKK	6	0	0	KAJ4847661.1	Serine carboxypeptidase-like 48 [Turnera subulata]	347	Master Protein	YDVRKKcTGSLCY
	High	Carbamidomethyl	C	6		CTGSLCYDFSNMETFLNKK	6	0	0	KAJ4847661.1	Serine carboxypeptidase-like 48 [Turnera subulata]	352	Master Protein	KCTGSLcYDFSNM
FALSE	[R].MFYLFFESR.[I]		0.00971926	0.000561853	1	1	5	KAJ4847661.1	KAJ4847661.1 [116-124]		0	1239.59	0.756	0.827065	54618.8	72258.8	37.24	32.75		Peak Found	High	Peak Found	Peak Found	High	High	High	Peak Found	Not Found	High	High	9.977e-05	0.000848	1.62	28.61
FALSE	[K].SHGPLAFLK.[V]		0.0158308	0.000561853	1	1	4	KAJ4847661.1	KAJ4847661.1 [462-470]		0	969.552	1.193	0.998628	296054	248216	45.63	58		Peak Found	Peak Found	Not Found	High	Peak Found	High	High	Peak Found	High	Peak Found	High	9.977e-05	0.001611	1.83	22.81
FALSE	[K].AYTDYALGK.[N]		0.0306112	0.00158721	1	1	2	KAJ4847661.1	KAJ4847661.1 [276-284]		0	1001.49	0.675	0.855307	1.34409e+06	1.99222e+06	49.11	38.35		Peak Found	High	Peak Found	Peak Found	Peak Found	Peak Found	High	Peak Found	Peak Found	Peak Found	High	0.0004808	0.003811	1.94	21.78
FALSE	[K].NKEGIHINLK.[G]		0.0540652	0.00335898	1	1	2	KAJ4847661.1	KAJ4847661.1 [250-259]		1	1165.67	0.71	0.932713	309666	435967	62.78	34.04		Peak Found	Peak Found	Not Found	Peak Found	Peak Found	Peak Found	High	Peak Found	High	Peak Found	High	0.0009166	0.008022	2.42	19.67
High	KAJ4837630.1	hypothetical protein Tsubulata_026470 [Turnera subulata]	0	8.871	6	2	7	2	442	50.7	6.27	10.09	2	0	0.595	0.670305	108886	183035	73.64	32.73	Peak Found	High	Peak Found	Peak Found	Peak Found	High	High	Peak Found	High	High	1
Checked	Annotated Sequence	Modifications	Qvality PEP	Qvality q-value	# Protein Groups	# Proteins	# PSMs	Master Protein Accessions	Positions in Master Proteins	Modifications in Master Proteins	# Missed Cleavages	Theo. MH+ [Da]	Abundance Ratio: (SC, Scabra) / (SI, Scabra)	Abundance Ratio Adj. P-Value: (SC, Scabra) / (SI, Scabra)	Abundances (Grouped): SC, Scabra	Abundances (Grouped): SI, Scabra	Abundances (Grouped) CV [%]: SC, Scabra	Abundances (Grouped) CV [%]: SI, Scabra	Quan Info	Found in Sample: [S1] F1: Sample, SC, Scabra	Found in Sample: [S2] F2: Sample, SC, Scabra	Found in Sample: [S3] F3: Sample, SC, Scabra	Found in Sample: [S4] F4: Sample, SC, Scabra	Found in Sample: [S5] F5: Sample, SC, Scabra	Found in Sample: [S6] F6: Sample, SI, Scabra	Found in Sample: [S7] F7: Sample, SI, Scabra	Found in Sample: [S8] F8: Sample, SI, Scabra	Found in Sample: [S9] F9: Sample, SI, Scabra	Found in Sample: [S10] F10: Sample, SI, Scabra	Confidence (by Search Engine): Sequest HT	Percolator q-Value (by Search Engine): Sequest HT	Percolator PEP (by Search Engine): Sequest HT	XCorr (by Search Engine): Sequest HT	Top Apex RT [min]
FALSE	[R].LSNPNPDLDR.[S]		0.00414258	0.000160398	1	1	5	KAJ4837630.1	KAJ4837630.1 [64-73]		0	1140.56	0.542	0.803231	70169.7	129574	46.47	25.78		Peak Found	High	Peak Found	Peak Found	Not Found	High	High	Peak Found	High	High	High	3.148e-05	0.0002792	2.11	20.35
FALSE	[R].AIIPFDEFGFTHTGR.[L]		0.000186864	0.000160398	1	1	2	KAJ4837630.1	KAJ4837630.1 [40-54]		0	1707.85	0.76	0.887537	40613.4	53460.8	54.84	56.72		Peak Found	High	Peak Found	Not Found	Peak Found	High	Peak Found	Peak Found	Peak Found	Peak Found	High	3.148e-05	4.822e-06	1.95	26.38
High	KAJ4839751.1	GABA/polyamine transporter [Turnera subulata]	0	7.61	5	2	18	2	395	43.2	9.85	32.21	2	0	0.599	0.821299	324118	541246	62.6	62.86	High	High	High	High	High	High	High	High	High	High	1
Checked	Annotated Sequence	Modifications	Qvality PEP	Qvality q-value	# Protein Groups	# Proteins	# PSMs	Master Protein Accessions	Positions in Master Proteins	Modifications in Master Proteins	# Missed Cleavages	Theo. MH+ [Da]	Abundance Ratio: (SC, Scabra) / (SI, Scabra)	Abundance Ratio Adj. P-Value: (SC, Scabra) / (SI, Scabra)	Abundances (Grouped): SC, Scabra	Abundances (Grouped): SI, Scabra	Abundances (Grouped) CV [%]: SC, Scabra	Abundances (Grouped) CV [%]: SI, Scabra	Quan Info	Found in Sample: [S1] F1: Sample, SC, Scabra	Found in Sample: [S2] F2: Sample, SC, Scabra	Found in Sample: [S3] F3: Sample, SC, Scabra	Found in Sample: [S4] F4: Sample, SC, Scabra	Found in Sample: [S5] F5: Sample, SC, Scabra	Found in Sample: [S6] F6: Sample, SI, Scabra	Found in Sample: [S7] F7: Sample, SI, Scabra	Found in Sample: [S8] F8: Sample, SI, Scabra	Found in Sample: [S9] F9: Sample, SI, Scabra	Found in Sample: [S10] F10: Sample, SI, Scabra	Confidence (by Search Engine): Sequest HT	Percolator q-Value (by Search Engine): Sequest HT	Percolator PEP (by Search Engine): Sequest HT	XCorr (by Search Engine): Sequest HT	Top Apex RT [min]
FALSE	[K].SGEPAFSVLVSR.[F]		0.000102096	0.000160398	1	2	8	KAJ4839751.1	KAJ4839751.1 [200-211]		0	1248.66	0.474	0.803231	158704	334700	55.03	28.31		High	High	High	Not Found	High	High	High	High	Not Found	High	High	3.148e-05	2.196e-06	2.81	25
FALSE	[K].TDIDFWK.[T]		0.0694961	0.0041327	1	1	10	KAJ4839751.1	KAJ4839751.1 [161-167]		0	924.446	0.653	0.777872	165413	253145	24.21	36.97		High	High	High	High	High	High	High	High	High	High	High	0.001104	0.01118	1.9	25.14
High	KAJ4843607.1	hypothetical protein Tsubulata_020307 [Turnera subulata]	0	5.232	8	1	3	1	153	16.6	6.92	8.54	1	0	0.6	0.641456	212656	354666	37.73	20.39	Peak Found	High	Peak Found	Peak Found	Peak Found	High	High	Peak Found	Peak Found	Peak Found	1
Checked	Annotated Sequence	Modifications	Qvality PEP	Qvality q-value	# Protein Groups	# Proteins	# PSMs	Master Protein Accessions	Positions in Master Proteins	Modifications in Master Proteins	# Missed Cleavages	Theo. MH+ [Da]	Abundance Ratio: (SC, Scabra) / (SI, Scabra)	Abundance Ratio Adj. P-Value: (SC, Scabra) / (SI, Scabra)	Abundances (Grouped): SC, Scabra	Abundances (Grouped): SI, Scabra	Abundances (Grouped) CV [%]: SC, Scabra	Abundances (Grouped) CV [%]: SI, Scabra	Quan Info	Found in Sample: [S1] F1: Sample, SC, Scabra	Found in Sample: [S2] F2: Sample, SC, Scabra	Found in Sample: [S3] F3: Sample, SC, Scabra	Found in Sample: [S4] F4: Sample, SC, Scabra	Found in Sample: [S5] F5: Sample, SC, Scabra	Found in Sample: [S6] F6: Sample, SI, Scabra	Found in Sample: [S7] F7: Sample, SI, Scabra	Found in Sample: [S8] F8: Sample, SI, Scabra	Found in Sample: [S9] F9: Sample, SI, Scabra	Found in Sample: [S10] F10: Sample, SI, Scabra	Confidence (by Search Engine): Sequest HT	Percolator q-Value (by Search Engine): Sequest HT	Percolator PEP (by Search Engine): Sequest HT	XCorr (by Search Engine): Sequest HT	Top Apex RT [min]
FALSE	[K].VSSVDIKPNPVVR.[G]		0.000216163	0.000160398	1	1	3	KAJ4843607.1	KAJ4843607.1 [40-52]		0	1409.81	0.6	0.777872	212656	354666	37.73	20.39		Peak Found	High	Peak Found	Peak Found	Peak Found	High	High	Peak Found	Peak Found	Peak Found	High	3.148e-05	5.86e-06	3.24	21.1
High	KAJ4835531.1	hypothetical protein Tsubulata_141074 [Turnera subulata]	0	6.113	16	2	9	2	217	24.5	5.78	20.89	2	0	0.604	0.828283	43667	72242.7	67.32	37.18	Not Found	Peak Found	Peak Found	Not Found	High	High	High	High	High	High	1
Checked	Annotated Sequence	Modifications	Qvality PEP	Qvality q-value	# Protein Groups	# Proteins	# PSMs	Master Protein Accessions	Positions in Master Proteins	Modifications in Master Proteins	# Missed Cleavages	Theo. MH+ [Da]	Abundance Ratio: (SC, Scabra) / (SI, Scabra)	Abundance Ratio Adj. P-Value: (SC, Scabra) / (SI, Scabra)	Abundances (Grouped): SC, Scabra	Abundances (Grouped): SI, Scabra	Abundances (Grouped) CV [%]: SC, Scabra	Abundances (Grouped) CV [%]: SI, Scabra	Quan Info	Found in Sample: [S1] F1: Sample, SC, Scabra	Found in Sample: [S2] F2: Sample, SC, Scabra	Found in Sample: [S3] F3: Sample, SC, Scabra	Found in Sample: [S4] F4: Sample, SC, Scabra	Found in Sample: [S5] F5: Sample, SC, Scabra	Found in Sample: [S6] F6: Sample, SI, Scabra	Found in Sample: [S7] F7: Sample, SI, Scabra	Found in Sample: [S8] F8: Sample, SI, Scabra	Found in Sample: [S9] F9: Sample, SI, Scabra	Found in Sample: [S10] F10: Sample, SI, Scabra	Confidence (by Search Engine): Sequest HT	Percolator q-Value (by Search Engine): Sequest HT	Percolator PEP (by Search Engine): Sequest HT	XCorr (by Search Engine): Sequest HT	Top Apex RT [min]
FALSE	[K].NPFGLVPVLEDGDLTLFESR.[A]		0.00121357	0.000160398	1	1	5	KAJ4835531.1	KAJ4835531.1 [49-68]		0	2218.14	0.743	0.911116	17895.6	24095.2	60.21	33.66		Not Found	Peak Found	Not Found	Not Found	High	High	High	Peak Found	High	High	High	3.148e-05	5.588e-05	2.17	30.88
FALSE	[K].GVEFELVPVNLFTR.[E]		0.0815952	0.00500404	1	1	4	KAJ4835531.1	KAJ4835531.1 [25-38]		0	1619.88	0.692	0.871256	32309.4	46718.4	54.12	39.9		Not Found	Peak Found	Peak Found	Not Found	High	Peak Found	High	High	High	Not Found	High	0.001265	0.01381	2.42	29.8
Medium	KAJ4847729.1	Cathepsin B-like protease 2 [Turnera subulata]	0.015	2.178	2	1	4	1	359	39.9	6.29	1.74	1	0	0.606	0.643979	100554	165819	15.25	41.3	Not Found	Peak Found	Peak Found	Peak Found	High	High	High	Peak Found	High	Peak Found	1
Checked	Annotated Sequence	Modifications	Qvality PEP	Qvality q-value	# Protein Groups	# Proteins	# PSMs	Master Protein Accessions	Positions in Master Proteins	Modifications in Master Proteins	# Missed Cleavages	Theo. MH+ [Da]	Abundance Ratio: (SC, Scabra) / (SI, Scabra)	Abundance Ratio Adj. P-Value: (SC, Scabra) / (SI, Scabra)	Abundances (Grouped): SC, Scabra	Abundances (Grouped): SI, Scabra	Abundances (Grouped) CV [%]: SC, Scabra	Abundances (Grouped) CV [%]: SI, Scabra	Quan Info	Found in Sample: [S1] F1: Sample, SC, Scabra	Found in Sample: [S2] F2: Sample, SC, Scabra	Found in Sample: [S3] F3: Sample, SC, Scabra	Found in Sample: [S4] F4: Sample, SC, Scabra	Found in Sample: [S5] F5: Sample, SC, Scabra	Found in Sample: [S6] F6: Sample, SI, Scabra	Found in Sample: [S7] F7: Sample, SI, Scabra	Found in Sample: [S8] F8: Sample, SI, Scabra	Found in Sample: [S9] F9: Sample, SI, Scabra	Found in Sample: [S10] F10: Sample, SI, Scabra	Confidence (by Search Engine): Sequest HT	Percolator q-Value (by Search Engine): Sequest HT	Percolator PEP (by Search Engine): Sequest HT	XCorr (by Search Engine): Sequest HT	Top Apex RT [min]
FALSE	[R].LPNEFDAR.[T]		0.0468049	0.00278561	1	1	4	KAJ4847729.1	KAJ4847729.1 [94-101]		0	961.474	0.606	0.777872	100554	165819	15.25	41.3		Not Found	Peak Found	Peak Found	Peak Found	High	High	High	Peak Found	High	Peak Found	High	0.00074	0.006634	1.46	21.61
High	KAJ4847823.1	hypothetical protein Tsubulata_011777 [Turnera subulata]	0	5.429	8	1	1	1	176	19.3	5.2	2.49	1	0	0.606	0.915861	228852	377931	26.94	45.45	Peak Found	High	Peak Found	Peak Found	Peak Found	Peak Found	Peak Found	Peak Found	Peak Found	Peak Found	1
Checked	Annotated Sequence	Modifications	Qvality PEP	Qvality q-value	# Protein Groups	# Proteins	# PSMs	Master Protein Accessions	Positions in Master Proteins	Modifications in Master Proteins	# Missed Cleavages	Theo. MH+ [Da]	Abundance Ratio: (SC, Scabra) / (SI, Scabra)	Abundance Ratio Adj. P-Value: (SC, Scabra) / (SI, Scabra)	Abundances (Grouped): SC, Scabra	Abundances (Grouped): SI, Scabra	Abundances (Grouped) CV [%]: SC, Scabra	Abundances (Grouped) CV [%]: SI, Scabra	Quan Info	Found in Sample: [S1] F1: Sample, SC, Scabra	Found in Sample: [S2] F2: Sample, SC, Scabra	Found in Sample: [S3] F3: Sample, SC, Scabra	Found in Sample: [S4] F4: Sample, SC, Scabra	Found in Sample: [S5] F5: Sample, SC, Scabra	Found in Sample: [S6] F6: Sample, SI, Scabra	Found in Sample: [S7] F7: Sample, SI, Scabra	Found in Sample: [S8] F8: Sample, SI, Scabra	Found in Sample: [S9] F9: Sample, SI, Scabra	Found in Sample: [S10] F10: Sample, SI, Scabra	Confidence (by Search Engine): Sequest HT	Percolator q-Value (by Search Engine): Sequest HT	Percolator PEP (by Search Engine): Sequest HT	XCorr (by Search Engine): Sequest HT	Top Apex RT [min]
FALSE	[R].VDELEGTGIGHYER.[L]		0.000152394	0.000160398	1	1	1	KAJ4847823.1	KAJ4847823.1 [87-100]		0	1574.74	0.606	0.935535	228852	377931	26.94	45.45		Peak Found	High	Peak Found	Peak Found	Peak Found	Peak Found	Peak Found	Peak Found	Peak Found	Peak Found	High	3.148e-05	3.72e-06	2.49	21.5
High	KAJ4833328.1	hypothetical protein Tsubulata_000544 [Turnera subulata]	0	41.674	15	7	55	3	660	73	7.87	147.08	7	0	0.607	0.821299	606112	998558	64.89	27.25	High	High	High	High	High	High	High	High	High	High	1
Checked	Annotated Sequence	Modifications	Qvality PEP	Qvality q-value	# Protein Groups	# Proteins	# PSMs	Master Protein Accessions	Positions in Master Proteins	Modifications in Master Proteins	# Missed Cleavages	Theo. MH+ [Da]	Abundance Ratio: (SC, Scabra) / (SI, Scabra)	Abundance Ratio Adj. P-Value: (SC, Scabra) / (SI, Scabra)	Abundances (Grouped): SC, Scabra	Abundances (Grouped): SI, Scabra	Abundances (Grouped) CV [%]: SC, Scabra	Abundances (Grouped) CV [%]: SI, Scabra	Quan Info	Found in Sample: [S1] F1: Sample, SC, Scabra	Found in Sample: [S2] F2: Sample, SC, Scabra	Found in Sample: [S3] F3: Sample, SC, Scabra	Found in Sample: [S4] F4: Sample, SC, Scabra	Found in Sample: [S5] F5: Sample, SC, Scabra	Found in Sample: [S6] F6: Sample, SI, Scabra	Found in Sample: [S7] F7: Sample, SI, Scabra	Found in Sample: [S8] F8: Sample, SI, Scabra	Found in Sample: [S9] F9: Sample, SI, Scabra	Found in Sample: [S10] F10: Sample, SI, Scabra	Confidence (by Search Engine): Sequest HT	Percolator q-Value (by Search Engine): Sequest HT	Percolator PEP (by Search Engine): Sequest HT	XCorr (by Search Engine): Sequest HT	Top Apex RT [min]
FALSE	[K].NVILLACDAFGVLPPVSK.[L]	1xCarbamidomethyl [C7]	1.31877e-05	0.000160398	2	2	8	KAJ4836824.1; KAJ4833328.1	KAJ4836824.1 [863-880]; KAJ4833328.1 [466-483]		0	1913.06	0.936	0.824819	305514	326337	17.44	16.27	Shared	High	High	High	High	Peak Found	High	Peak Found	High	High	High	High	3.148e-05	1.509e-07	3.63	29.04
	Confidence	Modification Name	Target Amino Acid	Position in Peptide	Site Probability	Peptide Sequence	# Modified PSMs	# Uncertain Modified PSMs	# Unmodified PSMs	Protein Accession	Protein Description	Position	Master	Motif
	High	Carbamidomethyl	C	7		NVILLACDAFGVLPPVSK	8	0	0	KAJ4836824.1	hypothetical protein Tsubulata_020091, partial [Turnera subulata]	869	Master Protein	NVILLAcDAFGVL
	High	Carbamidomethyl	C	7		NVILLACDAFGVLPPVSK	8	0	0	KAJ4833328.1	hypothetical protein Tsubulata_000544 [Turnera subulata]	472	Master Protein	NVILLAcDAFGVL
FALSE	[K].FTHVLYNLSPAELYEQAIK.[Y]		0.000961501	0.000160398	1	1	1	KAJ4833328.1	KAJ4833328.1 [137-155]		0	2236.16	0.745	0.86322	53537.6	71841.7	63.17	52.45		Peak Found	Peak Found	Peak Found	Not Found	Peak Found	Peak Found	Peak Found	Peak Found	Peak Found	High	High	3.148e-05	4.104e-05	3.7	26.44
FALSE	[K].DGDVALFFGLSGTGK.[T]		5.15367e-06	0.000160398	1	1	10	KAJ4833328.1	KAJ4833328.1 [350-364]		0	1483.74	0.652	0.892166	125731	192823	45.09	31.09		High	High	High	High	High	High	High	High	High	High	High	3.148e-05	4.425e-08	2.63	28.9
FALSE	[R].AVDYLNSLDK.[V]		0.00414258	0.000160398	2	2	3	KAJ4836824.1; KAJ4833328.1	KAJ4836824.1 [181-190]; [649-658]; KAJ4833328.1 [218-227]		0	1137.58	1.557	0.795005	393169	252525	46.75	29.57	Shared	Peak Found	High	High	Not Found	Peak Found	Peak Found	Peak Found	Peak Found	Peak Found	High	High	3.148e-05	0.0002779	2.52	23.49
FALSE	[K].FGTVLENVVFDEHTR.[E]		2.02673e-05	0.000160398	1	1	13	KAJ4833328.1	KAJ4833328.1 [416-430]		0	1762.88	0.845	0.954049	594767	703845	39.71	24.16		High	High	High	Not Found	High	High	High	High	High	High	High	3.148e-05	2.654e-07	3.84	25.19
FALSE	[R].EKEPDIWNAIK.[F]		0.00405346	0.000160398	2	2	11	KAJ4836824.1; KAJ4833328.1	KAJ4836824.1 [824-834]; KAJ4833328.1 [405-415]		1	1342.7	1.422	0.777872	715064	502798	25.18	19.49	Shared	High	High	High	High	High	High	High	High	High	High	High	3.148e-05	0.0002716	3.36	23.57
FALSE	[RK].YAAMLAEK.[M]		0.0377571	0.00194024	2	2	9	KAJ4836824.1; KAJ4833328.1	KAJ4836824.1 [391-398]; [928-935]; KAJ4833328.1 [531-538]		0	896.455	0.648	0.835997	330005	508986	57.58	24.37	Shared	High	High	High	Peak Found	High	High	High	High	High	High	High	0.0005367	0.005012	2.12	21.12
High	KAJ4840353.1	Eukaryotic translation initiation factor 3 subunit A [Turnera subulata]	0	11.532	4	3	10	3	984	114.3	9.22	26.67	3	0	0.608	0.915861	123591	203214	81.32	68.4	High	High	High	Not Found	Peak Found	High	High	Peak Found	Not Found	High	1
Checked	Annotated Sequence	Modifications	Qvality PEP	Qvality q-value	# Protein Groups	# Proteins	# PSMs	Master Protein Accessions	Positions in Master Proteins	Modifications in Master Proteins	# Missed Cleavages	Theo. MH+ [Da]	Abundance Ratio: (SC, Scabra) / (SI, Scabra)	Abundance Ratio Adj. P-Value: (SC, Scabra) / (SI, Scabra)	Abundances (Grouped): SC, Scabra	Abundances (Grouped): SI, Scabra	Abundances (Grouped) CV [%]: SC, Scabra	Abundances (Grouped) CV [%]: SI, Scabra	Quan Info	Found in Sample: [S1] F1: Sample, SC, Scabra	Found in Sample: [S2] F2: Sample, SC, Scabra	Found in Sample: [S3] F3: Sample, SC, Scabra	Found in Sample: [S4] F4: Sample, SC, Scabra	Found in Sample: [S5] F5: Sample, SC, Scabra	Found in Sample: [S6] F6: Sample, SI, Scabra	Found in Sample: [S7] F7: Sample, SI, Scabra	Found in Sample: [S8] F8: Sample, SI, Scabra	Found in Sample: [S9] F9: Sample, SI, Scabra	Found in Sample: [S10] F10: Sample, SI, Scabra	Confidence (by Search Engine): Sequest HT	Percolator q-Value (by Search Engine): Sequest HT	Percolator PEP (by Search Engine): Sequest HT	XCorr (by Search Engine): Sequest HT	Top Apex RT [min]
FALSE	[K].DLYHSLEHEFLPLDLAAR.[V]		0.000590426	0.000160398	1	2	5	KAJ4840353.1	KAJ4840353.1 [397-414]		0	2139.09	1.252	0.835675	67280.2	53724.6	15.8	28.49		High	Peak Found	High	Not Found	Not Found	High	High	Not Found	Not Found	High	High	3.148e-05	2.18e-05	3.77	27.97
FALSE	[K].IATELQLWQEAFR.[S]		0.00545517	0.00030847	1	3	2	KAJ4840353.1	KAJ4840353.1 [240-252]		0	1604.84	0.797		47788.3	59955.5	25.25			High	Peak Found	High	Not Found	Peak Found	Not Found	Not Found	Not Found	Not Found	Peak Found	High	5.672e-05	0.0003997	2.91	27.95
FALSE	[K].GVLSCATQEVK.[D]	1xCarbamidomethyl [C5]	0.00478862	0.00030847	1	3	3	KAJ4840353.1	KAJ4840353.1 [386-396]		0	1191.6	1.199		220616	184016		23.93		Not Found	High	Peak Found	Not Found	Not Found	High	Not Found	Peak Found	Not Found	High	High	5.672e-05	0.0003371	2.11	21.44
	Confidence	Modification Name	Target Amino Acid	Position in Peptide	Site Probability	Peptide Sequence	# Modified PSMs	# Uncertain Modified PSMs	# Unmodified PSMs	Protein Accession	Protein Description	Position	Master	Motif
	High	Carbamidomethyl	C	5		GVLSCATQEVK	3	0	0	KAJ4840353.1	Eukaryotic translation initiation factor 3 subunit A [Turnera subulata]	390	Master Protein	SKGVLScATQEVK
Medium	KAJ4842204.1	hypothetical protein Tsubulata_005850 [Turnera subulata]	0.047	1.553	1	1	1	1	1358	154.2	6.37	1.83	1	0	0.61	0.894916	78602.6	128767	29.77	43.55	Peak Found	Peak Found	High	Peak Found	Peak Found	Peak Found	Peak Found	Peak Found	Peak Found	Peak Found	1	Phospho [S543]
Checked	Annotated Sequence	Modifications	Qvality PEP	Qvality q-value	# Protein Groups	# Proteins	# PSMs	Master Protein Accessions	Positions in Master Proteins	Modifications in Master Proteins	# Missed Cleavages	Theo. MH+ [Da]	Abundance Ratio: (SC, Scabra) / (SI, Scabra)	Abundance Ratio Adj. P-Value: (SC, Scabra) / (SI, Scabra)	Abundances (Grouped): SC, Scabra	Abundances (Grouped): SI, Scabra	Abundances (Grouped) CV [%]: SC, Scabra	Abundances (Grouped) CV [%]: SI, Scabra	Quan Info	Found in Sample: [S1] F1: Sample, SC, Scabra	Found in Sample: [S2] F2: Sample, SC, Scabra	Found in Sample: [S3] F3: Sample, SC, Scabra	Found in Sample: [S4] F4: Sample, SC, Scabra	Found in Sample: [S5] F5: Sample, SC, Scabra	Found in Sample: [S6] F6: Sample, SI, Scabra	Found in Sample: [S7] F7: Sample, SI, Scabra	Found in Sample: [S8] F8: Sample, SI, Scabra	Found in Sample: [S9] F9: Sample, SI, Scabra	Found in Sample: [S10] F10: Sample, SI, Scabra	Confidence (by Search Engine): Sequest HT	Percolator q-Value (by Search Engine): Sequest HT	Percolator PEP (by Search Engine): Sequest HT	XCorr (by Search Engine): Sequest HT	Top Apex RT [min]
FALSE	[K].ALVETISYIK.[S]	1xPhospho [S7]	0.136095	0.00884825	1	2	1	KAJ4842204.1	KAJ4842204.1 [537-546]	KAJ4842204.1 1xPhospho [S543]	0	1216.62	0.61	0.892166	78602.6	128767	29.77	43.55		Peak Found	Peak Found	High	Peak Found	Peak Found	Peak Found	Peak Found	Peak Found	Peak Found	Peak Found	High	0.002077	0.02801	1.83	19.69
	Confidence	Modification Name	Target Amino Acid	Position in Peptide	Site Probability	Peptide Sequence	# Modified PSMs	# Uncertain Modified PSMs	# Unmodified PSMs	Protein Accession	Protein Description	Position	Master	Motif
	High	Phospho	S	7		ALVETISYIK	1	0	0	KAJ4842204.1	hypothetical protein Tsubulata_005850 [Turnera subulata]	543	Master Protein	ALVETIsYIKSVG
High	KAJ4842329.1	Importin subunit beta-1 [Turnera subulata]	0	18.663	9	5	15	5	871	96.2	4.73	29.61	5	0	0.61	0.99294	7.11796e+06	1.16754e+07	100.31	34.05	High	High	High	High	Peak Found	High	Peak Found	High	High	High	1
Checked	Annotated Sequence	Modifications	Qvality PEP	Qvality q-value	# Protein Groups	# Proteins	# PSMs	Master Protein Accessions	Positions in Master Proteins	Modifications in Master Proteins	# Missed Cleavages	Theo. MH+ [Da]	Abundance Ratio: (SC, Scabra) / (SI, Scabra)	Abundance Ratio Adj. P-Value: (SC, Scabra) / (SI, Scabra)	Abundances (Grouped): SC, Scabra	Abundances (Grouped): SI, Scabra	Abundances (Grouped) CV [%]: SC, Scabra	Abundances (Grouped) CV [%]: SI, Scabra	Quan Info	Found in Sample: [S1] F1: Sample, SC, Scabra	Found in Sample: [S2] F2: Sample, SC, Scabra	Found in Sample: [S3] F3: Sample, SC, Scabra	Found in Sample: [S4] F4: Sample, SC, Scabra	Found in Sample: [S5] F5: Sample, SC, Scabra	Found in Sample: [S6] F6: Sample, SI, Scabra	Found in Sample: [S7] F7: Sample, SI, Scabra	Found in Sample: [S8] F8: Sample, SI, Scabra	Found in Sample: [S9] F9: Sample, SI, Scabra	Found in Sample: [S10] F10: Sample, SI, Scabra	Confidence (by Search Engine): Sequest HT	Percolator q-Value (by Search Engine): Sequest HT	Percolator PEP (by Search Engine): Sequest HT	XCorr (by Search Engine): Sequest HT	Top Apex RT [min]
FALSE	[K].LAPYIQDIFNIVAK.[A]		0.000234191	0.000160398	1	1	3	KAJ4842329.1	KAJ4842329.1 [254-267]		0	1604.9	1.166	0.803231	111642	95763.2	17.08	14.06		High	Peak Found	Peak Found	High	Peak Found	Peak Found	Peak Found	Peak Found	Peak Found	High	High	3.148e-05	6.53e-06	2.15	30.11
FALSE	[R].TAAYETLNEVVR.[C]		0.000506723	0.000160398	1	1	6	KAJ4842329.1	KAJ4842329.1 [524-535]		0	1365.7	0.59	0.998631	6.81397e+06	1.15535e+07	101.53	34.4		High	High	High	Peak Found	Peak Found	High	Peak Found	High	High	Peak Found	High	3.148e-05	1.783e-05	2.79	23.7
FALSE	[R].SVKPPIFSCFGDIALAIGESFEK.[Y]	1xCarbamidomethyl [C9]	0.015495	0.000561853	1	1	3	KAJ4842329.1	KAJ4842329.1 [707-729]		0	2512.28	2.14	0.809995	83935.2	39219.2	34.63	66.22		High	Not Found	High	Peak Found	Peak Found	High	Not Found	Peak Found	Not Found	Peak Found	High	9.977e-05	0.001564	3.5	30.28
	Confidence	Modification Name	Target Amino Acid	Position in Peptide	Site Probability	Peptide Sequence	# Modified PSMs	# Uncertain Modified PSMs	# Unmodified PSMs	Protein Accession	Protein Description	Position	Master	Motif
	High	Carbamidomethyl	C	9		SVKPPIFSCFGDIALAIGESFEK	3	0	0	KAJ4842329.1	Importin subunit beta-1 [Turnera subulata]	715	Master Protein	KPPIFScFGDIAL
FALSE	[R].VVCEATLSPEVK.[I]	1xCarbamidomethyl [C3]	0.0108267	0.000561853	1	1	2	KAJ4842329.1	KAJ4842329.1 [223-234]		0	1331.69							No Quan Values	High	Not Found	Not Found	Not Found	Not Found	Not Found	Not Found	Not Found	Not Found	High	High	9.977e-05	0.0009795	1.9
	Confidence	Modification Name	Target Amino Acid	Position in Peptide	Site Probability	Peptide Sequence	# Modified PSMs	# Uncertain Modified PSMs	# Unmodified PSMs	Protein Accession	Protein Description	Position	Master	Motif
	High	Carbamidomethyl	C	3		VVCEATLSPEVK	2	0	0	KAJ4842329.1	Importin subunit beta-1 [Turnera subulata]	225	Master Protein	YIMRVVcEATLSP
FALSE	[R].NGILEAYSGILQGFK.[N]	1xDeamidated [N1]	0.0127709	0.000561853	1	1	1	KAJ4842329.1	KAJ4842329.1 [764-778]		0	1610.84	1.3	0.837872	45569.6	35040.8	24.49	20.12		High	Peak Found	Peak Found	Peak Found	Peak Found	Peak Found	Peak Found	Peak Found	Peak Found	Peak Found	High	9.977e-05	0.001218	2.43	31.36
	Confidence	Modification Name	Target Amino Acid	Position in Peptide	Site Probability	Peptide Sequence	# Modified PSMs	# Uncertain Modified PSMs	# Unmodified PSMs	Protein Accession	Protein Description	Position	Master	Motif
	High	Deamidated	N	1		NGILEAYSGILQGFK	1	0	0	KAJ4842329.1	Importin subunit beta-1 [Turnera subulata]	764	Master Protein	YTNSLRnGILEAY
High	KAJ4833453.1	hypothetical protein Tsubulata_021967 [Turnera subulata]	0.003	3.202	6	1	6	1	197	21.4	8.43	12.69	1	0	0.612	0.456002	69608.2	113797	10.87	19.82	Not Found	Peak Found	Peak Found	High	Peak Found	High	High	High	High	High	1
Checked	Annotated Sequence	Modifications	Qvality PEP	Qvality q-value	# Protein Groups	# Proteins	# PSMs	Master Protein Accessions	Positions in Master Proteins	Modifications in Master Proteins	# Missed Cleavages	Theo. MH+ [Da]	Abundance Ratio: (SC, Scabra) / (SI, Scabra)	Abundance Ratio Adj. P-Value: (SC, Scabra) / (SI, Scabra)	Abundances (Grouped): SC, Scabra	Abundances (Grouped): SI, Scabra	Abundances (Grouped) CV [%]: SC, Scabra	Abundances (Grouped) CV [%]: SI, Scabra	Quan Info	Found in Sample: [S1] F1: Sample, SC, Scabra	Found in Sample: [S2] F2: Sample, SC, Scabra	Found in Sample: [S3] F3: Sample, SC, Scabra	Found in Sample: [S4] F4: Sample, SC, Scabra	Found in Sample: [S5] F5: Sample, SC, Scabra	Found in Sample: [S6] F6: Sample, SI, Scabra	Found in Sample: [S7] F7: Sample, SI, Scabra	Found in Sample: [S8] F8: Sample, SI, Scabra	Found in Sample: [S9] F9: Sample, SI, Scabra	Found in Sample: [S10] F10: Sample, SI, Scabra	Confidence (by Search Engine): Sequest HT	Percolator q-Value (by Search Engine): Sequest HT	Percolator PEP (by Search Engine): Sequest HT	XCorr (by Search Engine): Sequest HT	Top Apex RT [min]
FALSE	[R].EMPIVGGSGIFR.[F]		0.00771732	0.000561853	1	1	6	KAJ4833453.1	KAJ4833453.1 [155-166]		0	1262.66	0.612	0.448879	69608.2	113797	10.87	19.82		Not Found	Peak Found	Peak Found	High	Peak Found	High	High	High	High	High	High	9.977e-05	0.0006281	2.05	25.9
High	KAJ4821943.1	hypothetical protein Tsubulata_036035 [Turnera subulata]	0	11.575	6	2	16	2	517	54.8	6.44	40.08	2	0	0.613	0.641456	122534	199905	54.92	73.97	High	High	High	High	High	High	High	High	High	High	1
Checked	Annotated Sequence	Modifications	Qvality PEP	Qvality q-value	# Protein Groups	# Proteins	# PSMs	Master Protein Accessions	Positions in Master Proteins	Modifications in Master Proteins	# Missed Cleavages	Theo. MH+ [Da]	Abundance Ratio: (SC, Scabra) / (SI, Scabra)	Abundance Ratio Adj. P-Value: (SC, Scabra) / (SI, Scabra)	Abundances (Grouped): SC, Scabra	Abundances (Grouped): SI, Scabra	Abundances (Grouped) CV [%]: SC, Scabra	Abundances (Grouped) CV [%]: SI, Scabra	Quan Info	Found in Sample: [S1] F1: Sample, SC, Scabra	Found in Sample: [S2] F2: Sample, SC, Scabra	Found in Sample: [S3] F3: Sample, SC, Scabra	Found in Sample: [S4] F4: Sample, SC, Scabra	Found in Sample: [S5] F5: Sample, SC, Scabra	Found in Sample: [S6] F6: Sample, SI, Scabra	Found in Sample: [S7] F7: Sample, SI, Scabra	Found in Sample: [S8] F8: Sample, SI, Scabra	Found in Sample: [S9] F9: Sample, SI, Scabra	Found in Sample: [S10] F10: Sample, SI, Scabra	Confidence (by Search Engine): Sequest HT	Percolator q-Value (by Search Engine): Sequest HT	Percolator PEP (by Search Engine): Sequest HT	XCorr (by Search Engine): Sequest HT	Top Apex RT [min]
FALSE	[K].VVIADILDDLGHAVAK.[D]		8.15451e-06	0.000160398	1	1	10	KAJ4821943.1	KAJ4821943.1 [286-301]		0	1648.93	0.613	0.777872	122534	199905	54.92	53.86		High	High	High	High	High	High	High	High	High	High	High	3.148e-05	8.048e-08	3.35	28.38
FALSE	[K].TSLLDITQEEFEEVIK.[V]		0.000813312	0.000160398	1	1	6	KAJ4821943.1	KAJ4821943.1 [350-365]		0	1893.97	0.001			161194				Not Found	High	High	Not Found	High	High	High	Not Found	High	Not Found	High	3.148e-05	3.308e-05	2.55	30.35
High	KAJ4846843.1	hypothetical protein Tsubulata_030512 [Turnera subulata]	0	57.138	44	10	46	10	360	39.7	6.34	138.03	10	0	0.619	0.604638	2.60405e+06	4.20927e+06	54.8	47.71	High	High	High	High	High	High	High	High	High	High	1
Checked	Annotated Sequence	Modifications	Qvality PEP	Qvality q-value	# Protein Groups	# Proteins	# PSMs	Master Protein Accessions	Positions in Master Proteins	Modifications in Master Proteins	# Missed Cleavages	Theo. MH+ [Da]	Abundance Ratio: (SC, Scabra) / (SI, Scabra)	Abundance Ratio Adj. P-Value: (SC, Scabra) / (SI, Scabra)	Abundances (Grouped): SC, Scabra	Abundances (Grouped): SI, Scabra	Abundances (Grouped) CV [%]: SC, Scabra	Abundances (Grouped) CV [%]: SI, Scabra	Quan Info	Found in Sample: [S1] F1: Sample, SC, Scabra	Found in Sample: [S2] F2: Sample, SC, Scabra	Found in Sample: [S3] F3: Sample, SC, Scabra	Found in Sample: [S4] F4: Sample, SC, Scabra	Found in Sample: [S5] F5: Sample, SC, Scabra	Found in Sample: [S6] F6: Sample, SI, Scabra	Found in Sample: [S7] F7: Sample, SI, Scabra	Found in Sample: [S8] F8: Sample, SI, Scabra	Found in Sample: [S9] F9: Sample, SI, Scabra	Found in Sample: [S10] F10: Sample, SI, Scabra	Confidence (by Search Engine): Sequest HT	Percolator q-Value (by Search Engine): Sequest HT	Percolator PEP (by Search Engine): Sequest HT	XCorr (by Search Engine): Sequest HT	Top Apex RT [min]
FALSE	[K].NSWGAEWGEK.[G]		0.00177136	0.000160398	1	1	10	KAJ4846843.1	KAJ4846843.1 [307-316]		0	1163.51	0.651	0.777872	362609	556666	45.9	54.94		High	High	High	High	High	High	High	High	High	High	High	3.148e-05	9.128e-05	2.55	22.88
FALSE	[K].VPANNEAALLK.[A]		0.00115332	0.000160398	1	1	6	KAJ4846843.1	KAJ4846843.1 [240-250]		0	1139.64	0.389	0.777872	656215	1.68588e+06	78.85	48.46		Peak Found	High	High	Peak Found	Peak Found	High	High	High	High	Peak Found	High	3.148e-05	5.234e-05	2.49	21.72
FALSE	[K].DLSSDDSLWDLYER.[W]		0.000265054	0.000160398	1	1	1	KAJ4846843.1	KAJ4846843.1 [27-40]		0	1713.76	0.452	0.803231	22606.1	50019.3	49.98	27.02		Not Found	Peak Found	Peak Found	Not Found	Peak Found	Peak Found	Peak Found	Peak Found	High	Peak Found	High	3.148e-05	7.637e-06	2.95	28.5
FALSE	[R].GVSDKEGLCGIAMEASYPIKNSSTNPAGPK.[Y]	1xCarbamidomethyl [C9]	0.00044126	0.000160398	1	1	3	KAJ4846843.1	KAJ4846843.1 [324-353]		2	3078.49	2.234	0.834669	301064	134734	26.04	68.45		Not Found	Not Found	Not Found	High	High	Not Found	Not Found	High	Peak Found	Not Found	High	3.148e-05	1.493e-05	3.76	23.25
	Confidence	Modification Name	Target Amino Acid	Position in Peptide	Site Probability	Peptide Sequence	# Modified PSMs	# Uncertain Modified PSMs	# Unmodified PSMs	Protein Accession	Protein Description	Position	Master	Motif
	High	Carbamidomethyl	C	9		GVSDKEGLCGIAMEASYPIK	15	0	0	KAJ4846843.1	hypothetical protein Tsubulata_030512 [Turnera subulata]	332	Master Protein	SDKEGLcGIAMEA
	High	Oxidation	M	13		GVSDKEGLCGIAMEASYPIK	1	0	14	KAJ4846843.1	hypothetical protein Tsubulata_030512 [Turnera subulata]	336	Master Protein	GLCGIAmEASYPI
FALSE	[R].GVSDKEGLCGIAMEASYPIK.[N]	1xCarbamidomethyl [C9]	5.15876e-07	0.000160398	1	1	11	KAJ4846843.1	KAJ4846843.1 [324-343]		1	2125.03	0.583	0.777872	340518	584249	32.65	53.35		Peak Found	High	High	Peak Found	High	High	High	High	High	High	High	3.148e-05	2.181e-09	3.95	24.31
	Confidence	Modification Name	Target Amino Acid	Position in Peptide	Site Probability	Peptide Sequence	# Modified PSMs	# Uncertain Modified PSMs	# Unmodified PSMs	Protein Accession	Protein Description	Position	Master	Motif
	High	Carbamidomethyl	C	9		GVSDKEGLCGIAMEASYPIK	15	0	0	KAJ4846843.1	hypothetical protein Tsubulata_030512 [Turnera subulata]	332	Master Protein	SDKEGLcGIAMEA
	High	Oxidation	M	13		GVSDKEGLCGIAMEASYPIK	1	0	14	KAJ4846843.1	hypothetical protein Tsubulata_030512 [Turnera subulata]	336	Master Protein	GLCGIAmEASYPI
FALSE	[K].ELDHGVAIVGYGSTLDGTK.[Y]		2.2443e-05	0.000160398	1	1	9	KAJ4846843.1	KAJ4846843.1 [283-301]		0	1931.97	0.961	0.891035	651952	678072	49.93	20.81		Not Found	High	High	Not Found	High	High	High	Not Found	High	High	High	3.148e-05	3.018e-07	3.52	23.57
FALSE	[R].GVSDKEGLCGIAMEASYPIK.[N]	1xCarbamidomethyl [C9]; 1xOxidation [M13]	0.0095116	0.000561853	1	1	1	KAJ4846843.1	KAJ4846843.1 [324-343]		1	2141.03	0.001			206776		24.7		Not Found	Not Found	Not Found	Not Found	Not Found	Not Found	Peak Found	Not Found	High	Not Found	High	9.977e-05	0.0008248	2.93	23.56
	Confidence	Modification Name	Target Amino Acid	Position in Peptide	Site Probability	Peptide Sequence	# Modified PSMs	# Uncertain Modified PSMs	# Unmodified PSMs	Protein Accession	Protein Description	Position	Master	Motif
	High	Carbamidomethyl	C	9		GVSDKEGLCGIAMEASYPIK	15	0	0	KAJ4846843.1	hypothetical protein Tsubulata_030512 [Turnera subulata]	332	Master Protein	SDKEGLcGIAMEA
	High	Oxidation	M	13		GVSDKEGLCGIAMEASYPIK	1	0	14	KAJ4846843.1	hypothetical protein Tsubulata_030512 [Turnera subulata]	336	Master Protein	GLCGIAmEASYPI
FALSE	[K].AVANQPISVAIDAGGSDFQFYSEGVFTGECGK.[E]	1xCarbamidomethyl [C30]	0.0180011	0.000686932	1	1	2	KAJ4846843.1	KAJ4846843.1 [251-282]		0	3321.54	0.427	0.834669	101945	238992	42.44	46.29		Not Found	Peak Found	High	Not Found	Peak Found	High	Peak Found	Peak Found	Peak Found	Peak Found	High	0.0001206	0.001902	3.9	28.28
	Confidence	Modification Name	Target Amino Acid	Position in Peptide	Site Probability	Peptide Sequence	# Modified PSMs	# Uncertain Modified PSMs	# Unmodified PSMs	Protein Accession	Protein Description	Position	Master	Motif
	High	Carbamidomethyl	C	30		AVANQPISVAIDAGGSDFQFYSEGVFTGECGK	2	0	0	KAJ4846843.1	hypothetical protein Tsubulata_030512 [Turnera subulata]	280	Master Protein	GVFTGEcGKELDH
FALSE	[K].VPPSVDWR.[K]		0.0481125	0.00290389	1	1	1	KAJ4846843.1	KAJ4846843.1 [126-133]		0	955.5	0.769	0.777872	130860	170130	37.53	25.1		Peak Found	Peak Found	Peak Found	Peak Found	Peak Found	Peak Found	High	Peak Found	Peak Found	Peak Found	High	0.000803	0.006884	1.27	22.42
FALSE	[K].GGLTTEDYYPYQAEDGSCDTAKEDKPAVSIDGHEK.[V]	1xCarbamidomethyl [C18]; 1xDeamidated [Q12]	0.0753221	0.0046929	1	1	1	KAJ4846843.1	KAJ4846843.1 [205-239]		1	3847.68	0.001			90243.5		28.34		Not Found	Not Found	Not Found	Not Found	Not Found	Peak Found	Peak Found	Not Found	Peak Found	High	High	0.001195	0.0124	3.12	22.06
	Confidence	Modification Name	Target Amino Acid	Position in Peptide	Site Probability	Peptide Sequence	# Modified PSMs	# Uncertain Modified PSMs	# Unmodified PSMs	Protein Accession	Protein Description	Position	Master	Motif
	High	Carbamidomethyl	C	18		GGLTTEDYYPYQAEDGSCDTAKEDKPAVSIDGHEK	1	0	0	KAJ4846843.1	hypothetical protein Tsubulata_030512 [Turnera subulata]	222	Master Protein	QAEDGScDTAKED
	High	Deamidated	Q	12		GGLTTEDYYPYQAEDGSCDTAKEDKPAVSIDGHEK	1	0	0	KAJ4846843.1	hypothetical protein Tsubulata_030512 [Turnera subulata]	216	Master Protein	EDYYPYqAEDGSC
FALSE	[K].NSSTNPAGPK.[Y]		0.099419	0.00633178	1	1	1	KAJ4846843.1	KAJ4846843.1 [344-353]		0	972.475	0.463	0.812913	57759.3	124641	30.74	54.02		Peak Found	Peak Found	Peak Found	Peak Found	Peak Found	Not Found	Peak Found	Peak Found	High	Not Found	High	0.001523	0.01814	1.98	17.08
High	KAJ4850660.1	hypothetical protein Tsubulata_003908 [Turnera subulata]	0	38.386	48	6	49	6	120	13.2	4.97	136.88	6	0	0.619	0.559248	2.41539e+06	3.90282e+06	27.38	15.68	High	High	High	High	High	High	High	High	High	High	1
Checked	Annotated Sequence	Modifications	Qvality PEP	Qvality q-value	# Protein Groups	# Proteins	# PSMs	Master Protein Accessions	Positions in Master Proteins	Modifications in Master Proteins	# Missed Cleavages	Theo. MH+ [Da]	Abundance Ratio: (SC, Scabra) / (SI, Scabra)	Abundance Ratio Adj. P-Value: (SC, Scabra) / (SI, Scabra)	Abundances (Grouped): SC, Scabra	Abundances (Grouped): SI, Scabra	Abundances (Grouped) CV [%]: SC, Scabra	Abundances (Grouped) CV [%]: SI, Scabra	Quan Info	Found in Sample: [S1] F1: Sample, SC, Scabra	Found in Sample: [S2] F2: Sample, SC, Scabra	Found in Sample: [S3] F3: Sample, SC, Scabra	Found in Sample: [S4] F4: Sample, SC, Scabra	Found in Sample: [S5] F5: Sample, SC, Scabra	Found in Sample: [S6] F6: Sample, SI, Scabra	Found in Sample: [S7] F7: Sample, SI, Scabra	Found in Sample: [S8] F8: Sample, SI, Scabra	Found in Sample: [S9] F9: Sample, SI, Scabra	Found in Sample: [S10] F10: Sample, SI, Scabra	Confidence (by Search Engine): Sequest HT	Percolator q-Value (by Search Engine): Sequest HT	Percolator PEP (by Search Engine): Sequest HT	XCorr (by Search Engine): Sequest HT	Top Apex RT [min]
FALSE	[R].IVDKFVGAANKDELQK.[L]		3.48122e-07	0.000160398	1	1	20	KAJ4850660.1	KAJ4850660.1 [92-107]		2	1774.97	0.657	0.777872	1.20903e+06	1.83892e+06	42.59	15.43		High	High	High	High	High	High	High	High	High	High	High	3.148e-05	1.303e-09	4.53	20.49
FALSE	[K].LIVVGFTASCCESCK.[F]	3xCarbamidomethyl [C10; C11; C14]	1.14833e-05	0.000160398	1	3	9	KAJ4850660.1	KAJ4850660.1 [29-43]		0	1730.79	0.466	0.809995	211791	454039	57.55	38.58		High	High	High	Not Found	High	High	High	High	High	High	High	3.148e-05	1.259e-07	2.6	24.67
	Confidence	Modification Name	Target Amino Acid	Position in Peptide	Site Probability	Peptide Sequence	# Modified PSMs	# Uncertain Modified PSMs	# Unmodified PSMs	Protein Accession	Protein Description	Position	Master	Motif
	High	Carbamidomethyl	C	10		LIVVGFTASCCESCK	9	0	0	KAJ4850660.1	hypothetical protein Tsubulata_003908 [Turnera subulata]	38	Master Protein	VGFTAScCESCKF
	High	Carbamidomethyl	C	11		LIVVGFTASCCESCK	9	0	0	KAJ4850660.1	hypothetical protein Tsubulata_003908 [Turnera subulata]	39	Master Protein	GFTASCcESCKFM
	High	Carbamidomethyl	C	14		LIVVGFTASCCESCK	9	0	0	KAJ4850660.1	hypothetical protein Tsubulata_003908 [Turnera subulata]	42	Master Protein	ASCCEScKFMAPV
FALSE	[KR].FVGAANKDELQK.[L]		0.00204854	0.000160398	1	2	4	KAJ4850660.1	KAJ4850660.1 [96-107]		1	1319.7	0.358	0.809995	100192	279729	87.81	41.49		Peak Found	High	High	Peak Found	Peak Found	High	Peak Found	Peak Found	Peak Found	High	High	3.148e-05	0.0001109	2.67	19.42
FALSE	[K].FMAPVLDELAK.[K]		0.00366213	0.000160398	1	9	4	KAJ4850660.1	KAJ4850660.1 [44-54]		0	1233.65	0.762	0.777872	534253	700924	24.04	18.72		Peak Found	Peak Found	Peak Found	High	Peak Found	Peak Found	High	High	Peak Found	High	High	3.148e-05	0.0002365	1.86	26.84
FALSE	[K].FMAPVLDELAKK.[F]		0.000293501	0.000160398	1	9	9	KAJ4850660.1	KAJ4850660.1 [44-55]		1	1361.75	0.837	0.830125	365805	437185	42.72	20.11		High	High	High	High	High	High	High	High	High	Peak Found	High	3.148e-05	8.778e-06	2.77	24.89
	Confidence	Modification Name	Target Amino Acid	Position in Peptide	Site Probability	Peptide Sequence	# Modified PSMs	# Uncertain Modified PSMs	# Unmodified PSMs	Protein Accession	Protein Description	Position	Master	Motif
	High	Oxidation	M	2		FMAPVLDELAKK	1	0	9	KAJ4850660.1	hypothetical protein Tsubulata_003908 [Turnera subulata]	45	Master Protein	CESCKFmAPVLDE
FALSE	[K].FMAPVLDELAKK.[F]	1xOxidation [M2]	0.0342429	0.00169585	1	9	1	KAJ4850660.1	KAJ4850660.1 [44-55]		1	1377.74	1.319	0.803231	205622	155871	44.36	24.18		Peak Found	Peak Found	Peak Found	High	Peak Found	Peak Found	Peak Found	Peak Found	Peak Found	Peak Found	High	0.0004965	0.004389	2.41	23.96
	Confidence	Modification Name	Target Amino Acid	Position in Peptide	Site Probability	Peptide Sequence	# Modified PSMs	# Uncertain Modified PSMs	# Unmodified PSMs	Protein Accession	Protein Description	Position	Master	Motif
	High	Oxidation	M	2		FMAPVLDELAKK	1	0	9	KAJ4850660.1	hypothetical protein Tsubulata_003908 [Turnera subulata]	45	Master Protein	CESCKFmAPVLDE
FALSE	[R].TWHHQMSEGPESNK.[L]	1xOxidation [M6]	0.153195	0.00966788	1	4	2	KAJ4850660.1	KAJ4850660.1 [15-28]		0	1683.72	0.379	0.781729	22203.8	58527	67.92	34.2		Peak Found	Peak Found	High	Not Found	Peak Found	High	Peak Found	Peak Found	Peak Found	Peak Found	High	0.002322	0.0332	1.95	18.75
	Confidence	Modification Name	Target Amino Acid	Position in Peptide	Site Probability	Peptide Sequence	# Modified PSMs	# Uncertain Modified PSMs	# Unmodified PSMs	Protein Accession	Protein Description	Position	Master	Motif
	High	Oxidation	M	6		TWHHQMSEGPESNK	2	0	0	KAJ4850660.1	hypothetical protein Tsubulata_003908 [Turnera subulata]	20	Master Protein	RTWHHQmSEGPES
Medium	KAJ4826916.1	hypothetical protein Tsubulata_006147 [Turnera subulata]	0.027	1.862	5	1	1	1	599	65	9.76	2.89	1	0	0.62	0.973874	14739.6	23789.5	87.1	46.82	Peak Found	Not Found	Peak Found	Peak Found	Peak Found	Peak Found	High	Peak Found	Peak Found	Peak Found	1	Phospho [S108; S110]
Checked	Annotated Sequence	Modifications	Qvality PEP	Qvality q-value	# Protein Groups	# Proteins	# PSMs	Master Protein Accessions	Positions in Master Proteins	Modifications in Master Proteins	# Missed Cleavages	Theo. MH+ [Da]	Abundance Ratio: (SC, Scabra) / (SI, Scabra)	Abundance Ratio Adj. P-Value: (SC, Scabra) / (SI, Scabra)	Abundances (Grouped): SC, Scabra	Abundances (Grouped): SI, Scabra	Abundances (Grouped) CV [%]: SC, Scabra	Abundances (Grouped) CV [%]: SI, Scabra	Quan Info	Found in Sample: [S1] F1: Sample, SC, Scabra	Found in Sample: [S2] F2: Sample, SC, Scabra	Found in Sample: [S3] F3: Sample, SC, Scabra	Found in Sample: [S4] F4: Sample, SC, Scabra	Found in Sample: [S5] F5: Sample, SC, Scabra	Found in Sample: [S6] F6: Sample, SI, Scabra	Found in Sample: [S7] F7: Sample, SI, Scabra	Found in Sample: [S8] F8: Sample, SI, Scabra	Found in Sample: [S9] F9: Sample, SI, Scabra	Found in Sample: [S10] F10: Sample, SI, Scabra	Confidence (by Search Engine): Sequest HT	Percolator q-Value (by Search Engine): Sequest HT	Percolator PEP (by Search Engine): Sequest HT	XCorr (by Search Engine): Sequest HT	Top Apex RT [min]
FALSE	[K].RPSSSKASTPPIIISAPPSQLHSPSLSR.[S]	1xDeamidated [Q20]; 2xPhospho [S23; S25]	0.0810547	0.00500404	1	1	1	KAJ4826916.1	KAJ4826916.1 [86-113]	KAJ4826916.1 2xPhospho [S108; S110]	1	3059.5	0.62	0.98123	14739.6	23789.5	87.1	46.82		Peak Found	Not Found	Peak Found	Peak Found	Peak Found	Peak Found	High	Peak Found	Peak Found	Peak Found	High	0.001265	0.01373	2.89	33.08
	Confidence	Modification Name	Target Amino Acid	Position in Peptide	Site Probability	Peptide Sequence	# Modified PSMs	# Uncertain Modified PSMs	# Unmodified PSMs	Protein Accession	Protein Description	Position	Master	Motif
	High	Deamidated	Q	20		RPSSSKASTPPIIISAPPSQLHSPSLSR	1	0	0	KAJ4826916.1	hypothetical protein Tsubulata_006147 [Turnera subulata]	105	Master Protein	ISAPPSqLHSPSL
	High	Phospho	S	23		RPSSSKASTPPIIISAPPSQLHSPSLSR	1	0	0	KAJ4826916.1	hypothetical protein Tsubulata_006147 [Turnera subulata]	108	Master Protein	PPSQLHsPSLSRS
	High	Phospho	S	25		RPSSSKASTPPIIISAPPSQLHSPSLSR	1	0	0	KAJ4826916.1	hypothetical protein Tsubulata_006147 [Turnera subulata]	110	Master Protein	SQLHSPsLSRSPL
High	KAJ4830099.1	hypothetical protein Tsubulata_017785 [Turnera subulata]	0	4.167	5	1	1	1	406	44.8	7.52	3.78	1	0	0.622	0.643979	28672.8	46114.6	32.88	26.78	Not Found	Not Found	Peak Found	Peak Found	Peak Found	Peak Found	High	Peak Found	Not Found	Peak Found	1
Checked	Annotated Sequence	Modifications	Qvality PEP	Qvality q-value	# Protein Groups	# Proteins	# PSMs	Master Protein Accessions	Positions in Master Proteins	Modifications in Master Proteins	# Missed Cleavages	Theo. MH+ [Da]	Abundance Ratio: (SC, Scabra) / (SI, Scabra)	Abundance Ratio Adj. P-Value: (SC, Scabra) / (SI, Scabra)	Abundances (Grouped): SC, Scabra	Abundances (Grouped): SI, Scabra	Abundances (Grouped) CV [%]: SC, Scabra	Abundances (Grouped) CV [%]: SI, Scabra	Quan Info	Found in Sample: [S1] F1: Sample, SC, Scabra	Found in Sample: [S2] F2: Sample, SC, Scabra	Found in Sample: [S3] F3: Sample, SC, Scabra	Found in Sample: [S4] F4: Sample, SC, Scabra	Found in Sample: [S5] F5: Sample, SC, Scabra	Found in Sample: [S6] F6: Sample, SI, Scabra	Found in Sample: [S7] F7: Sample, SI, Scabra	Found in Sample: [S8] F8: Sample, SI, Scabra	Found in Sample: [S9] F9: Sample, SI, Scabra	Found in Sample: [S10] F10: Sample, SI, Scabra	Confidence (by Search Engine): Sequest HT	Percolator q-Value (by Search Engine): Sequest HT	Percolator PEP (by Search Engine): Sequest HT	XCorr (by Search Engine): Sequest HT	Top Apex RT [min]
FALSE	[R].APDLQEEAVYGLTEVLRDEIK.[N]		0.00141386	0.000160398	1	1	1	KAJ4830099.1	KAJ4830099.1 [180-200]		1	2388.23	0.622	0.777872	28672.8	46114.6	32.88	26.78		Not Found	Not Found	Peak Found	Peak Found	Peak Found	Peak Found	High	Peak Found	Not Found	Peak Found	High	3.148e-05	6.802e-05	3.78	29.23
High	KAJ4825315.1	hypothetical protein Tsubulata_014154 [Turnera subulata]	0	7.295	6	2	7	2	469	51.4	7.23	17.78	2	0	0.625	0.778516	56555.1	90532.3	10.51	45.93	Peak Found	Not Found	High	Not Found	High	High	High	Peak Found	High	High	1
Checked	Annotated Sequence	Modifications	Qvality PEP	Qvality q-value	# Protein Groups	# Proteins	# PSMs	Master Protein Accessions	Positions in Master Proteins	Modifications in Master Proteins	# Missed Cleavages	Theo. MH+ [Da]	Abundance Ratio: (SC, Scabra) / (SI, Scabra)	Abundance Ratio Adj. P-Value: (SC, Scabra) / (SI, Scabra)	Abundances (Grouped): SC, Scabra	Abundances (Grouped): SI, Scabra	Abundances (Grouped) CV [%]: SC, Scabra	Abundances (Grouped) CV [%]: SI, Scabra	Quan Info	Found in Sample: [S1] F1: Sample, SC, Scabra	Found in Sample: [S2] F2: Sample, SC, Scabra	Found in Sample: [S3] F3: Sample, SC, Scabra	Found in Sample: [S4] F4: Sample, SC, Scabra	Found in Sample: [S5] F5: Sample, SC, Scabra	Found in Sample: [S6] F6: Sample, SI, Scabra	Found in Sample: [S7] F7: Sample, SI, Scabra	Found in Sample: [S8] F8: Sample, SI, Scabra	Found in Sample: [S9] F9: Sample, SI, Scabra	Found in Sample: [S10] F10: Sample, SI, Scabra	Confidence (by Search Engine): Sequest HT	Percolator q-Value (by Search Engine): Sequest HT	Percolator PEP (by Search Engine): Sequest HT	XCorr (by Search Engine): Sequest HT	Top Apex RT [min]
FALSE	[K].YNVLMIADEIQTGLAR.[T]		0.000214594	0.000160398	1	1	6	KAJ4825315.1	KAJ4825315.1 [253-268]		0	1806.94	1.132	0.84212	57267	50581.8	1.77	24.76		Peak Found	Not Found	High	Not Found	High	High	High	Not Found	High	High	High	3.148e-05	5.8e-06	2.89	29
FALSE	[R].LTPPLSMSSDELR.[E]		0.0578843	0.0034665	1	1	1	KAJ4825315.1	KAJ4825315.1 [416-428]		0	1445.73	0.929		47513.3	51134.8		33.9		Not Found	Not Found	Peak Found	Not Found	Not Found	Peak Found	Peak Found	Peak Found	High	Peak Found	High	0.0009345	0.008732	2.27	24.49
High	KAJ4844846.1	3-oxoacyl-[acyl-carrier-protein] synthase I, chloroplastic [Turnera subulata]	0	6.511	7	2	5	2	563	60.6	6.7	10.58	2	0	0.625	0.722765	228802	366110	51.83	20.33	High	High	High	Peak Found	Peak Found	Peak Found	High	Peak Found	Peak Found	High	1
Checked	Annotated Sequence	Modifications	Qvality PEP	Qvality q-value	# Protein Groups	# Proteins	# PSMs	Master Protein Accessions	Positions in Master Proteins	Modifications in Master Proteins	# Missed Cleavages	Theo. MH+ [Da]	Abundance Ratio: (SC, Scabra) / (SI, Scabra)	Abundance Ratio Adj. P-Value: (SC, Scabra) / (SI, Scabra)	Abundances (Grouped): SC, Scabra	Abundances (Grouped): SI, Scabra	Abundances (Grouped) CV [%]: SC, Scabra	Abundances (Grouped) CV [%]: SI, Scabra	Quan Info	Found in Sample: [S1] F1: Sample, SC, Scabra	Found in Sample: [S2] F2: Sample, SC, Scabra	Found in Sample: [S3] F3: Sample, SC, Scabra	Found in Sample: [S4] F4: Sample, SC, Scabra	Found in Sample: [S5] F5: Sample, SC, Scabra	Found in Sample: [S6] F6: Sample, SI, Scabra	Found in Sample: [S7] F7: Sample, SI, Scabra	Found in Sample: [S8] F8: Sample, SI, Scabra	Found in Sample: [S9] F9: Sample, SI, Scabra	Found in Sample: [S10] F10: Sample, SI, Scabra	Confidence (by Search Engine): Sequest HT	Percolator q-Value (by Search Engine): Sequest HT	Percolator PEP (by Search Engine): Sequest HT	XCorr (by Search Engine): Sequest HT	Top Apex RT [min]
FALSE	[R].SDGLGVSSCIER.[S]	1xCarbamidomethyl [C9]	0.00135348	0.000160398	1	1	4	KAJ4844846.1	KAJ4844846.1 [330-341]		0	1279.59	0.742	0.777872	246660	332593	16.59	16.44		High	High	Peak Found	Not Found	Peak Found	Peak Found	High	Peak Found	Peak Found	High	High	3.148e-05	6.437e-05	2.1	21.88
	Confidence	Modification Name	Target Amino Acid	Position in Peptide	Site Probability	Peptide Sequence	# Modified PSMs	# Uncertain Modified PSMs	# Unmodified PSMs	Protein Accession	Protein Description	Position	Master	Motif
	High	Carbamidomethyl	C	9		SDGLGVSSCIER	4	0	0	KAJ4844846.1	3-oxoacyl-[acyl-carrier-protein] synthase I, chloroplastic [Turnera subulata]	338	Master Protein	GLGVSScIERSLE
FALSE	[R].AGVLVGTGMGGLTVFSDGVQALIEK.[G]		0.0364641	0.00181672	1	1	1	KAJ4844846.1	KAJ4844846.1 [156-180]		0	2419.29	0.796	0.795005	30965.9	38897.6	11.6	24.14		Not Found	Peak Found	High	Peak Found	Peak Found	Peak Found	Peak Found	Not Found	Peak Found	Peak Found	High	0.0005164	0.004795	2.54	30.34
High	KAJ4838563.1	Alpha-galactosidase 1 [Turnera subulata]	0	31.31	19	6	27	6	420	46.5	7.39	61.14	6	0	0.633	0.641456	577915	913393	26.13	16.84	Peak Found	High	High	Peak Found	High	High	High	High	High	High	1
Checked	Annotated Sequence	Modifications	Qvality PEP	Qvality q-value	# Protein Groups	# Proteins	# PSMs	Master Protein Accessions	Positions in Master Proteins	Modifications in Master Proteins	# Missed Cleavages	Theo. MH+ [Da]	Abundance Ratio: (SC, Scabra) / (SI, Scabra)	Abundance Ratio Adj. P-Value: (SC, Scabra) / (SI, Scabra)	Abundances (Grouped): SC, Scabra	Abundances (Grouped): SI, Scabra	Abundances (Grouped) CV [%]: SC, Scabra	Abundances (Grouped) CV [%]: SI, Scabra	Quan Info	Found in Sample: [S1] F1: Sample, SC, Scabra	Found in Sample: [S2] F2: Sample, SC, Scabra	Found in Sample: [S3] F3: Sample, SC, Scabra	Found in Sample: [S4] F4: Sample, SC, Scabra	Found in Sample: [S5] F5: Sample, SC, Scabra	Found in Sample: [S6] F6: Sample, SI, Scabra	Found in Sample: [S7] F7: Sample, SI, Scabra	Found in Sample: [S8] F8: Sample, SI, Scabra	Found in Sample: [S9] F9: Sample, SI, Scabra	Found in Sample: [S10] F10: Sample, SI, Scabra	Confidence (by Search Engine): Sequest HT	Percolator q-Value (by Search Engine): Sequest HT	Percolator PEP (by Search Engine): Sequest HT	XCorr (by Search Engine): Sequest HT	Top Apex RT [min]
FALSE	[K].LGIYSDAGYFTCSK.[T]	1xCarbamidomethyl [C12]	0.000467724	0.000160398	1	1	5	KAJ4838563.1	KAJ4838563.1 [143-156]		0	1581.73	0.75	0.781729	95625.2	127521	30.18	18.18		Peak Found	High	Peak Found	Peak Found	Peak Found	Peak Found	High	High	High	High	High	3.148e-05	1.606e-05	2.33	24.77
	Confidence	Modification Name	Target Amino Acid	Position in Peptide	Site Probability	Peptide Sequence	# Modified PSMs	# Uncertain Modified PSMs	# Unmodified PSMs	Protein Accession	Protein Description	Position	Master	Motif
	High	Carbamidomethyl	C	12		LGIYSDAGYFTCSK	5	0	0	KAJ4838563.1	Alpha-galactosidase 1 [Turnera subulata]	154	Master Protein	DAGYFTcSKTMPG
FALSE	[K].IIKETADALVSTGLSK.[L]		0.000603462	0.000160398	1	1	5	KAJ4838563.1	KAJ4838563.1 [80-95]		1	1645.94	1.853	0.97123	150234	81088.3	37.53	63.65		Peak Found	Peak Found	Peak Found	Peak Found	High	High	Peak Found	High	High	Peak Found	High	3.148e-05	2.236e-05	2.69	23.09
FALSE	[R].TTNDISDTWESMVSR.[A]		1.54796e-05	0.000160398	1	1	5	KAJ4838563.1	KAJ4838563.1 [235-249]		0	1741.77	0.757	0.777872	84573.8	111779	19.72	22.37		Peak Found	High	High	Not Found	Peak Found	High	High	Peak Found	High	Peak Found	High	3.148e-05	1.859e-07	2.95	25.77
FALSE	[K].APLLIGCDVR.[QNS]	1xCarbamidomethyl [C7]	0.00254747	0.000160398	1	4	6	KAJ4838563.1	KAJ4838563.1 [295-304]		0	1113.61	0.965	0.910338	237967	246485	26.25	19.75		Peak Found	Peak Found	High	High	High	High	High	Peak Found	Peak Found	High	High	3.148e-05	0.0001473	2.18	24.17
FALSE	[K].EVIAVNQDGLGVQAK.[K]		4.20288e-06	0.000160398	1	1	6	KAJ4838563.1	KAJ4838563.1 [318-332]		0	1540.83	0.889	0.892758	112538	126652	50.8	29.78		Peak Found	High	High	Not Found	Peak Found	High	High	Peak Found	High	High	High	3.148e-05	3.387e-08	3.69	23.22
FALSE	[RK].TFASWGIDYLK.[Y]		0.0860393	0.00546989	1	3	2	KAJ4838563.1	KAJ4838563.1 [171-181]		0	1300.66	0.634	0.777872	77926.7	122858	42.65	20.09		Peak Found	High	Peak Found	Peak Found	Not Found	Peak Found	Peak Found	Peak Found	High	Peak Found	High	0.001342	0.01491	1.46	26.79
High	KAJ4827607.1	hypothetical protein Tsubulata_026414 [Turnera subulata]	0	8.785	10	2	19	2	232	26.1	9.36	48.71	2	0	0.634	0.641456	406673	641157	27.05	20.77	High	High	High	High	High	High	High	High	High	High	1
Checked	Annotated Sequence	Modifications	Qvality PEP	Qvality q-value	# Protein Groups	# Proteins	# PSMs	Master Protein Accessions	Positions in Master Proteins	Modifications in Master Proteins	# Missed Cleavages	Theo. MH+ [Da]	Abundance Ratio: (SC, Scabra) / (SI, Scabra)	Abundance Ratio Adj. P-Value: (SC, Scabra) / (SI, Scabra)	Abundances (Grouped): SC, Scabra	Abundances (Grouped): SI, Scabra	Abundances (Grouped) CV [%]: SC, Scabra	Abundances (Grouped) CV [%]: SI, Scabra	Quan Info	Found in Sample: [S1] F1: Sample, SC, Scabra	Found in Sample: [S2] F2: Sample, SC, Scabra	Found in Sample: [S3] F3: Sample, SC, Scabra	Found in Sample: [S4] F4: Sample, SC, Scabra	Found in Sample: [S5] F5: Sample, SC, Scabra	Found in Sample: [S6] F6: Sample, SI, Scabra	Found in Sample: [S7] F7: Sample, SI, Scabra	Found in Sample: [S8] F8: Sample, SI, Scabra	Found in Sample: [S9] F9: Sample, SI, Scabra	Found in Sample: [S10] F10: Sample, SI, Scabra	Confidence (by Search Engine): Sequest HT	Percolator q-Value (by Search Engine): Sequest HT	Percolator PEP (by Search Engine): Sequest HT	XCorr (by Search Engine): Sequest HT	Top Apex RT [min]
FALSE	[K].RGGYMEVTGFTPEIR.[E]		0.000142726	0.000160398	1	1	9	KAJ4827607.1	KAJ4827607.1 [167-181]		1	1712.84	1.046	0.970704	117359	112165	16.67	19.64		High	High	High	High	High	High	Peak Found	High	High	High	High	3.148e-05	3.398e-06	3.67	23.8
FALSE	[R].GEIVSLAQK.[L]		0.00630427	0.00030847	1	1	10	KAJ4827607.1	KAJ4827607.1 [81-89]		0	944.541	0.541	0.777872	264082	488446	36.57	23.89		High	High	High	High	High	High	High	High	High	High	High	5.672e-05	0.0004826	2.35	21.69
High	KAJ4838192.1	Ras- protein RABH1b [Turnera subulata]	0	7.491	19	3	10	1	155	17	5.38	9	3	0	0.634	0.778516	534082	843053	44.18	26.35	Peak Found	Peak Found	High	Not Found	High	Peak Found	High	Peak Found	High	Peak Found	1
Checked	Annotated Sequence	Modifications	Qvality PEP	Qvality q-value	# Protein Groups	# Proteins	# PSMs	Master Protein Accessions	Positions in Master Proteins	Modifications in Master Proteins	# Missed Cleavages	Theo. MH+ [Da]	Abundance Ratio: (SC, Scabra) / (SI, Scabra)	Abundance Ratio Adj. P-Value: (SC, Scabra) / (SI, Scabra)	Abundances (Grouped): SC, Scabra	Abundances (Grouped): SI, Scabra	Abundances (Grouped) CV [%]: SC, Scabra	Abundances (Grouped) CV [%]: SI, Scabra	Quan Info	Found in Sample: [S1] F1: Sample, SC, Scabra	Found in Sample: [S2] F2: Sample, SC, Scabra	Found in Sample: [S3] F3: Sample, SC, Scabra	Found in Sample: [S4] F4: Sample, SC, Scabra	Found in Sample: [S5] F5: Sample, SC, Scabra	Found in Sample: [S6] F6: Sample, SI, Scabra	Found in Sample: [S7] F7: Sample, SI, Scabra	Found in Sample: [S8] F8: Sample, SI, Scabra	Found in Sample: [S9] F9: Sample, SI, Scabra	Found in Sample: [S10] F10: Sample, SI, Scabra	Confidence (by Search Engine): Sequest HT	Percolator q-Value (by Search Engine): Sequest HT	Percolator PEP (by Search Engine): Sequest HT	XCorr (by Search Engine): Sequest HT	Top Apex RT [min]
FALSE	[R].QVSIEEGEAK.[A]		0.00794329	0.000561853	2	2	3	KAJ4838192.1; KAJ4847704.1	KAJ4838192.1 [78-87]; KAJ4847704.1 [131-140]		0	1089.54	0.878	0.848862	225308	256697	36.93	26.07	Shared	Peak Found	High	High	Peak Found	Peak Found	Peak Found	Peak Found	Peak Found	Peak Found	High	High	9.977e-05	0.0006545	1.77	19.73
FALSE	[R].ELNVMFIETSAK.[A]		0.0332979	0.00169585	1	1	4	KAJ4838192.1	KAJ4838192.1 [90-101]		0	1381.7	0.634	0.821707	534082	843053	44.18	26.35		Peak Found	Peak Found	High	Not Found	High	Peak Found	High	Peak Found	High	Peak Found	High	0.0004965	0.00426	1.55	25.96
FALSE	[R].SLIPSYIR.[D]		0.0713901	0.00435417	2	2	3	KAJ4838192.1; KAJ4847704.1	KAJ4838192.1 [35-42]; KAJ4847704.1 [73-80]		0	948.551	1.165	0.978645	200469	172095	33.91	32.07	Shared	High	Peak Found	Peak Found	Peak Found	Peak Found	Peak Found	High	Peak Found	High	Peak Found	High	0.00114	0.01159	1.01	24.36
High	KAJ4844287.1	hypothetical protein Tsubulata_022333, partial [Turnera subulata]	0	28.312	20	6	24	6	698	77.9	8.13	57.02	6	0	0.638	0.721924	537496	842679	54.53	24.77	High	High	High	High	High	High	High	High	High	High	1
Checked	Annotated Sequence	Modifications	Qvality PEP	Qvality q-value	# Protein Groups	# Proteins	# PSMs	Master Protein Accessions	Positions in Master Proteins	Modifications in Master Proteins	# Missed Cleavages	Theo. MH+ [Da]	Abundance Ratio: (SC, Scabra) / (SI, Scabra)	Abundance Ratio Adj. P-Value: (SC, Scabra) / (SI, Scabra)	Abundances (Grouped): SC, Scabra	Abundances (Grouped): SI, Scabra	Abundances (Grouped) CV [%]: SC, Scabra	Abundances (Grouped) CV [%]: SI, Scabra	Quan Info	Found in Sample: [S1] F1: Sample, SC, Scabra	Found in Sample: [S2] F2: Sample, SC, Scabra	Found in Sample: [S3] F3: Sample, SC, Scabra	Found in Sample: [S4] F4: Sample, SC, Scabra	Found in Sample: [S5] F5: Sample, SC, Scabra	Found in Sample: [S6] F6: Sample, SI, Scabra	Found in Sample: [S7] F7: Sample, SI, Scabra	Found in Sample: [S8] F8: Sample, SI, Scabra	Found in Sample: [S9] F9: Sample, SI, Scabra	Found in Sample: [S10] F10: Sample, SI, Scabra	Confidence (by Search Engine): Sequest HT	Percolator q-Value (by Search Engine): Sequest HT	Percolator PEP (by Search Engine): Sequest HT	XCorr (by Search Engine): Sequest HT	Top Apex RT [min]
FALSE	[K].QMMQEEQPLQVAR.[C]		0.000384251	0.000160398	1	2	1	KAJ4844287.1	KAJ4844287.1 [51-63]; [448-460]		0	1587.76							No Quan Values	Not Found	Not Found	Not Found	Not Found	Not Found	Not Found	Not Found	Not Found	Not Found	High	High	3.148e-05	1.243e-05	2.26
FALSE	[K].IINPNTEDAK.[Y]		0.00345564	0.000160398	1	2	2	KAJ4844287.1	KAJ4844287.1 [67-76]; [464-473]		0	1114.57	0.884	0.906963	125204	141706	30.12	23.53		Peak Found	Peak Found	High	Not Found	Peak Found	Peak Found	Peak Found	Peak Found	High	Peak Found	High	3.148e-05	0.0002197	1.65	19.49
FALSE	[R].TMLEIVNQLDGFDAR.[G]		2.95993e-05	0.000160398	1	1	9	KAJ4844287.1	KAJ4844287.1 [264-278]; [575-589]		0	1721.85	0.54	0.803231	285497	529009	84.14	33.53		High	High	High	High	High	High	High	High	Peak Found	High	High	3.148e-05	4.367e-07	3.34	27.78
FALSE	[K].FVVGLGDKVSPTDIEEGMR.[V]		0.000603462	0.000160398	1	2	1	KAJ4844287.1	KAJ4844287.1 [87-105]; [484-502]		1	2049.03	1.402	0.803231	72782.9	51917.8	35.05	35.77		High	Not Found	Not Found	Peak Found	Peak Found	Peak Found	Not Found	Peak Found	Not Found	Peak Found	High	3.148e-05	2.25e-05	2.46	24.87
FALSE	[R].FDDGVGGDNEVQR.[T]		3.96102e-05	0.000160398	1	1	9	KAJ4844287.1	KAJ4844287.1 [251-263]; [562-574]		0	1407.61	1.056	0.881017	151483	143495	27.81	14.92		High	High	High	Peak Found	High	High	High	High	High	High	High	3.148e-05	6.38e-07	2.64	20.68
FALSE	[K].FVVGLGDK.[V]		0.0244301	0.00133129	1	2	2	KAJ4844287.1	KAJ4844287.1 [87-94]; [484-491]		0	834.472	0.586		80406.1	137184	62.62			Peak Found	High	Not Found	Not Found	Not Found	Not Found	Not Found	Not Found	Not Found	High	High	0.0003077	0.002845	1.6	23.17
High	KAJ4845483.1	hypothetical protein Tsubulata_015628 [Turnera subulata]	0	15.36	19	3	12	2	186	20.3	9.11	33.78	3	0	0.64	0.666663	314300	491167	42.87	25.33	Peak Found	High	Peak Found	Peak Found	Peak Found	Peak Found	High	Peak Found	High	Peak Found	1
Checked	Annotated Sequence	Modifications	Qvality PEP	Qvality q-value	# Protein Groups	# Proteins	# PSMs	Master Protein Accessions	Positions in Master Proteins	Modifications in Master Proteins	# Missed Cleavages	Theo. MH+ [Da]	Abundance Ratio: (SC, Scabra) / (SI, Scabra)	Abundance Ratio Adj. P-Value: (SC, Scabra) / (SI, Scabra)	Abundances (Grouped): SC, Scabra	Abundances (Grouped): SI, Scabra	Abundances (Grouped) CV [%]: SC, Scabra	Abundances (Grouped) CV [%]: SI, Scabra	Quan Info	Found in Sample: [S1] F1: Sample, SC, Scabra	Found in Sample: [S2] F2: Sample, SC, Scabra	Found in Sample: [S3] F3: Sample, SC, Scabra	Found in Sample: [S4] F4: Sample, SC, Scabra	Found in Sample: [S5] F5: Sample, SC, Scabra	Found in Sample: [S6] F6: Sample, SI, Scabra	Found in Sample: [S7] F7: Sample, SI, Scabra	Found in Sample: [S8] F8: Sample, SI, Scabra	Found in Sample: [S9] F9: Sample, SI, Scabra	Found in Sample: [S10] F10: Sample, SI, Scabra	Confidence (by Search Engine): Sequest HT	Percolator q-Value (by Search Engine): Sequest HT	Percolator PEP (by Search Engine): Sequest HT	XCorr (by Search Engine): Sequest HT	Top Apex RT [min]
FALSE	[K].LNTDESGSIATQYGIR.[S]		1.46178e-06	0.000160398	1	1	2	KAJ4845483.1	KAJ4845483.1 [137-152]		0	1724.84	0.775	0.866979	130320	168110	21.33	38.62		Peak Found	Peak Found	Peak Found	Peak Found	Peak Found	Peak Found	High	Peak Found	High	Peak Found	High	3.148e-05	8.51e-09	4.02	23.16
FALSE	[K].KDAIIGAVPK.[T]		0.000503047	0.000160398	2	2	9	KAJ4837318.1; KAJ4845483.1	KAJ4837318.1 [171-180]; KAJ4845483.1 [166-175]		1	1011.62	0.74	0.777872	211181	285270	42.17	29.76	Shared	High	High	High	Peak Found	High	High	High	High	High	High	High	3.148e-05	1.762e-05	2.58	20.53
FALSE	[K].TTLTTSIEK.[F]		0.0249539	0.00133129	1	1	1	KAJ4845483.1	KAJ4845483.1 [176-184]		0	993.546	0.673	0.777872	219667	326372	25.39	22.4		Not Found	High	Peak Found	Peak Found	Peak Found	Peak Found	Peak Found	Peak Found	Peak Found	Peak Found	High	0.0003077	0.002913	1.96	20.63
High	KAJ4834232.1	hypothetical protein Tsubulata_018375 [Turnera subulata]	0.001	3.363	3	1	4	1	473	51.7	6.14	9.74	1	0	0.641	0.766149	88734.3	138415	42.26	11.43	Not Found	Peak Found	Peak Found	Not Found	Peak Found	High	High	Not Found	High	High	1
Checked	Annotated Sequence	Modifications	Qvality PEP	Qvality q-value	# Protein Groups	# Proteins	# PSMs	Master Protein Accessions	Positions in Master Proteins	Modifications in Master Proteins	# Missed Cleavages	Theo. MH+ [Da]	Abundance Ratio: (SC, Scabra) / (SI, Scabra)	Abundance Ratio Adj. P-Value: (SC, Scabra) / (SI, Scabra)	Abundances (Grouped): SC, Scabra	Abundances (Grouped): SI, Scabra	Abundances (Grouped) CV [%]: SC, Scabra	Abundances (Grouped) CV [%]: SI, Scabra	Quan Info	Found in Sample: [S1] F1: Sample, SC, Scabra	Found in Sample: [S2] F2: Sample, SC, Scabra	Found in Sample: [S3] F3: Sample, SC, Scabra	Found in Sample: [S4] F4: Sample, SC, Scabra	Found in Sample: [S5] F5: Sample, SC, Scabra	Found in Sample: [S6] F6: Sample, SI, Scabra	Found in Sample: [S7] F7: Sample, SI, Scabra	Found in Sample: [S8] F8: Sample, SI, Scabra	Found in Sample: [S9] F9: Sample, SI, Scabra	Found in Sample: [S10] F10: Sample, SI, Scabra	Confidence (by Search Engine): Sequest HT	Percolator q-Value (by Search Engine): Sequest HT	Percolator PEP (by Search Engine): Sequest HT	XCorr (by Search Engine): Sequest HT	Top Apex RT [min]
FALSE	[R].VEDVTAIDTQSGVR.[I]		0.00582222	0.00030847	1	1	4	KAJ4834232.1	KAJ4834232.1 [316-329]		0	1489.75	0.641	0.81364	88734.3	138415	42.26	11.43		Not Found	Peak Found	Peak Found	Not Found	Peak Found	High	High	Not Found	High	High	High	5.672e-05	0.0004338	2.18	21.97
High	KAJ4832907.1	T-complex protein 1 subunit beta [Turnera subulata]	0	38.621	19	6	32	1	527	57	5.88	91.7	6	0	0.642		20278.1	31607.5			Not Found	Peak Found	Not Found	Not Found	Not Found	Not Found	Not Found	Not Found	Not Found	High	1
Checked	Annotated Sequence	Modifications	Qvality PEP	Qvality q-value	# Protein Groups	# Proteins	# PSMs	Master Protein Accessions	Positions in Master Proteins	Modifications in Master Proteins	# Missed Cleavages	Theo. MH+ [Da]	Abundance Ratio: (SC, Scabra) / (SI, Scabra)	Abundance Ratio Adj. P-Value: (SC, Scabra) / (SI, Scabra)	Abundances (Grouped): SC, Scabra	Abundances (Grouped): SI, Scabra	Abundances (Grouped) CV [%]: SC, Scabra	Abundances (Grouped) CV [%]: SI, Scabra	Quan Info	Found in Sample: [S1] F1: Sample, SC, Scabra	Found in Sample: [S2] F2: Sample, SC, Scabra	Found in Sample: [S3] F3: Sample, SC, Scabra	Found in Sample: [S4] F4: Sample, SC, Scabra	Found in Sample: [S5] F5: Sample, SC, Scabra	Found in Sample: [S6] F6: Sample, SI, Scabra	Found in Sample: [S7] F7: Sample, SI, Scabra	Found in Sample: [S8] F8: Sample, SI, Scabra	Found in Sample: [S9] F9: Sample, SI, Scabra	Found in Sample: [S10] F10: Sample, SI, Scabra	Confidence (by Search Engine): Sequest HT	Percolator q-Value (by Search Engine): Sequest HT	Percolator PEP (by Search Engine): Sequest HT	XCorr (by Search Engine): Sequest HT	Top Apex RT [min]
FALSE	[K].MALFVGAISIADLVK.[T]		0.000266991	0.000160398	2	2	3	KAJ4832907.1; KAJ4826565.1	KAJ4832907.1 [21-35]; KAJ4826565.1 [21-35]		0	1547.89	1.958		38835	19833.4		35.45	Shared	Not Found	High	Not Found	High	Not Found	Peak Found	Not Found	Peak Found	Peak Found	High	High	3.148e-05	7.746e-06	2.11	30.48
FALSE	[R].LALVTGGEIASTFDNPESVK.[L]		1.87069e-05	0.000160398	2	2	9	KAJ4832907.1; KAJ4826565.1	KAJ4832907.1 [318-337]; KAJ4826565.1 [318-337]		0	2048.05	1.1	0.92531	95506.8	86853.3	10.29	16.89	Shared	High	High	High	Not Found	High	High	High	High	High	High	High	3.148e-05	2.385e-07	2.69	26.32
FALSE	[K].VQDDEVGDGTTSVVVLAGELLR.[E]		1.34924e-06	0.000160398	2	2	15	KAJ4832907.1; KAJ4826565.1	KAJ4832907.1 [85-106]; KAJ4826565.1 [85-106]		0	2272.17	0.875	0.884039	81247.7	92856.6	57.6	42.61	Shared	High	High	High	Peak Found	High	High	High	High	High	High	High	3.148e-05	7.716e-09	3.71	30.16
FALSE	[K].VLVDISKVQDDEVGDGTTSVVVLAGELLR.[E]	1xDeamidated [Q9]	0.00194692	0.000160398	2	2	1	KAJ4832907.1; KAJ4826565.1	KAJ4832907.1 [78-106]; KAJ4826565.1 [78-106]		1	3027.61							No Quan Values	Not Found	Not Found	Not Found	High	Not Found	Not Found	Not Found	Not Found	Not Found	Not Found	High	3.148e-05	0.0001039	3.74
	Confidence	Modification Name	Target Amino Acid	Position in Peptide	Site Probability	Peptide Sequence	# Modified PSMs	# Uncertain Modified PSMs	# Unmodified PSMs	Protein Accession	Protein Description	Position	Master	Motif
	High	Deamidated	Q	9		VLVDISKVQDDEVGDGTTSVVVLAGELLR	1	0	2	KAJ4832907.1	T-complex protein 1 subunit beta [Turnera subulata]	86	Master Protein	VDISKVqDDEVGD
	High	Deamidated	Q	9		VLVDISKVQDDEVGDGTTSVVVLAGELLR	1	0	2	KAJ4826565.1	T-complex protein 1 subunit beta [Turnera subulata]	86	Master Protein	VDISKVqDDEVGD
FALSE	[K].VLVDISKVQDDEVGDGTTSVVVLAGELLR.[E]		0.00120477	0.000160398	2	2	2	KAJ4832907.1; KAJ4826565.1	KAJ4832907.1 [78-106]; KAJ4826565.1 [78-106]		1	3026.63	2.063	0.781729	103800	50325	4.51	21.14	Shared	High	Not Found	Not Found	High	Not Found	Not Found	Peak Found	Peak Found	Not Found	Not Found	High	3.148e-05	5.559e-05	4.64	29.69
	Confidence	Modification Name	Target Amino Acid	Position in Peptide	Site Probability	Peptide Sequence	# Modified PSMs	# Uncertain Modified PSMs	# Unmodified PSMs	Protein Accession	Protein Description	Position	Master	Motif
	High	Deamidated	Q	9		VLVDISKVQDDEVGDGTTSVVVLAGELLR	1	0	2	KAJ4832907.1	T-complex protein 1 subunit beta [Turnera subulata]	86	Master Protein	VDISKVqDDEVGD
	High	Deamidated	Q	9		VLVDISKVQDDEVGDGTTSVVVLAGELLR	1	0	2	KAJ4826565.1	T-complex protein 1 subunit beta [Turnera subulata]	86	Master Protein	VDISKVqDDEVGD
FALSE	[R].GREVTVTNDGATILK.[S]		0.0114673	0.000561853	2	2	1	KAJ4832907.1; KAJ4826565.1	KAJ4832907.1 [53-67]; KAJ4826565.1 [53-67]		1	1573.85	0.989	0.991109	160436	162206	15.68	25.07	Shared	Peak Found	Peak Found	High	Peak Found	Peak Found	Peak Found	Peak Found	Peak Found	Peak Found	Peak Found	High	9.977e-05	0.001059	2.32	21.22
FALSE	[R].ALVAIPTIIADNAGLDSADLIAR.[L]		0.0312626	0.00158721	1	1	1	KAJ4832907.1	KAJ4832907.1 [437-459]		0	2293.28	0.642		20278.1	31607.5				Not Found	Peak Found	Not Found	Not Found	Not Found	Not Found	Not Found	Not Found	Not Found	High	High	0.0004808	0.003918	1.71	29.75
High	KAJ4836842.1	hypothetical protein Tsubulata_018471 [Turnera subulata]	0	11.961	10	3	10	3	528	57.4	7.23	25.2	3	0	0.642	0.575812	98864.5	153938	32.47	12.53	Peak Found	High	High	High	High	High	High	High	High	Peak Found	1
Checked	Annotated Sequence	Modifications	Qvality PEP	Qvality q-value	# Protein Groups	# Proteins	# PSMs	Master Protein Accessions	Positions in Master Proteins	Modifications in Master Proteins	# Missed Cleavages	Theo. MH+ [Da]	Abundance Ratio: (SC, Scabra) / (SI, Scabra)	Abundance Ratio Adj. P-Value: (SC, Scabra) / (SI, Scabra)	Abundances (Grouped): SC, Scabra	Abundances (Grouped): SI, Scabra	Abundances (Grouped) CV [%]: SC, Scabra	Abundances (Grouped) CV [%]: SI, Scabra	Quan Info	Found in Sample: [S1] F1: Sample, SC, Scabra	Found in Sample: [S2] F2: Sample, SC, Scabra	Found in Sample: [S3] F3: Sample, SC, Scabra	Found in Sample: [S4] F4: Sample, SC, Scabra	Found in Sample: [S5] F5: Sample, SC, Scabra	Found in Sample: [S6] F6: Sample, SI, Scabra	Found in Sample: [S7] F7: Sample, SI, Scabra	Found in Sample: [S8] F8: Sample, SI, Scabra	Found in Sample: [S9] F9: Sample, SI, Scabra	Found in Sample: [S10] F10: Sample, SI, Scabra	Confidence (by Search Engine): Sequest HT	Percolator q-Value (by Search Engine): Sequest HT	Percolator PEP (by Search Engine): Sequest HT	XCorr (by Search Engine): Sequest HT	Top Apex RT [min]
FALSE	[RK].ANTTFASAIQIGDPVSIDR.[A]		2.89884e-06	0.000160398	1	4	7	KAJ4836842.1	KAJ4836842.1 [391-409]		0	1976.01	0.905	0.930614	70431.4	77866.7	20.9	17.81		Peak Found	High	Not Found	High	High	High	High	High	High	Peak Found	High	3.148e-05	2.087e-08	3.01	26.28
FALSE	[R].SNSGGLLDVQHDLDALK.[A]		0.0201728	0.000686932	1	3	2	KAJ4836842.1	KAJ4836842.1 [107-123]		0	1781.9	0.945	0.886845	75507.4	79865.7	20.73	13.49		Peak Found	Peak Found	High	Not Found	Peak Found	Peak Found	Peak Found	Peak Found	High	Peak Found	High	0.0001206	0.002208	3.07	25.55
FALSE	[R].EVTAELPIYLANSLNSLR.[L]		0.120664	0.0074625	1	3	1	KAJ4836842.1	KAJ4836842.1 [292-309]		0	2003.08							No Quan Values	Not Found	Not Found	Not Found	High	Not Found	Not Found	Not Found	Not Found	Not Found	Not Found	High	0.001768	0.02374	1.48
High	KAJ4838032.1	hypothetical protein Tsubulata_019510 [Turnera subulata]	0	181.889	44	18	291	18	357	39.8	5.33	865.94	18	0	0.644	0.502425	9.61542e+07	1.4924e+08	25.6	15.27	High	High	High	High	High	High	High	High	High	High	1
Checked	Annotated Sequence	Modifications	Qvality PEP	Qvality q-value	# Protein Groups	# Proteins	# PSMs	Master Protein Accessions	Positions in Master Proteins	Modifications in Master Proteins	# Missed Cleavages	Theo. MH+ [Da]	Abundance Ratio: (SC, Scabra) / (SI, Scabra)	Abundance Ratio Adj. P-Value: (SC, Scabra) / (SI, Scabra)	Abundances (Grouped): SC, Scabra	Abundances (Grouped): SI, Scabra	Abundances (Grouped) CV [%]: SC, Scabra	Abundances (Grouped) CV [%]: SI, Scabra	Quan Info	Found in Sample: [S1] F1: Sample, SC, Scabra	Found in Sample: [S2] F2: Sample, SC, Scabra	Found in Sample: [S3] F3: Sample, SC, Scabra	Found in Sample: [S4] F4: Sample, SC, Scabra	Found in Sample: [S5] F5: Sample, SC, Scabra	Found in Sample: [S6] F6: Sample, SI, Scabra	Found in Sample: [S7] F7: Sample, SI, Scabra	Found in Sample: [S8] F8: Sample, SI, Scabra	Found in Sample: [S9] F9: Sample, SI, Scabra	Found in Sample: [S10] F10: Sample, SI, Scabra	Confidence (by Search Engine): Sequest HT	Percolator q-Value (by Search Engine): Sequest HT	Percolator PEP (by Search Engine): Sequest HT	XCorr (by Search Engine): Sequest HT	Top Apex RT [min]
FALSE	[R].MERDYVEKDGICGIAK.[Q]	1xCarbamidomethyl [C12]	5.42324e-06	0.000160398	1	1	20	KAJ4838032.1	KAJ4838032.1 [331-346]		2	1883.9	0.929	0.867655	3.17007e+06	3.41102e+06	45.32	43.73		High	High	High	High	High	High	High	High	High	High	High	3.148e-05	4.742e-08	4.95	20.81
	Confidence	Modification Name	Target Amino Acid	Position in Peptide	Site Probability	Peptide Sequence	# Modified PSMs	# Uncertain Modified PSMs	# Unmodified PSMs	Protein Accession	Protein Description	Position	Master	Motif
	High	Carbamidomethyl	C	4		DGICGIAK	69	0	0	KAJ4838032.1	hypothetical protein Tsubulata_019510 [Turnera subulata]	342	Master Protein	VEKDGIcGIAKQS
	High	Oxidation	M	1		MERDYVEKDGICGIAK	15	0	20	KAJ4838032.1	hypothetical protein Tsubulata_019510 [Turnera subulata]	331	Master Protein	EEGYVRmERDYVE
FALSE	[R].MERDYVEKDGICGIAK.[Q]	1xCarbamidomethyl [C12]; 1xOxidation [M1]	8.44828e-05	0.000160398	1	1	15	KAJ4838032.1	KAJ4838032.1 [331-346]		2	1899.89	1.125	0.949362	1.28906e+06	1.14597e+06	49.6	47.82		High	High	High	High	High	High	High	High	High	High	High	3.148e-05	1.709e-06	3.87	20.48
	Confidence	Modification Name	Target Amino Acid	Position in Peptide	Site Probability	Peptide Sequence	# Modified PSMs	# Uncertain Modified PSMs	# Unmodified PSMs	Protein Accession	Protein Description	Position	Master	Motif
	High	Carbamidomethyl	C	4		DGICGIAK	69	0	0	KAJ4838032.1	hypothetical protein Tsubulata_019510 [Turnera subulata]	342	Master Protein	VEKDGIcGIAKQS
	High	Oxidation	M	1		MERDYVEKDGICGIAK	15	0	20	KAJ4838032.1	hypothetical protein Tsubulata_019510 [Turnera subulata]	331	Master Protein	EEGYVRmERDYVE
FALSE	[K].QSSYPIMTSK.[C]		0.000401409	0.000160398	1	1	17	KAJ4838032.1	KAJ4838032.1 [347-356]		0	1141.56	0.682	0.700666	5.82081e+06	8.53204e+06	29.97	26.36		High	High	High	High	High	High	High	High	High	High	High	3.148e-05	1.321e-05	1.93	21.24
	Confidence	Modification Name	Target Amino Acid	Position in Peptide	Site Probability	Peptide Sequence	# Modified PSMs	# Uncertain Modified PSMs	# Unmodified PSMs	Protein Accession	Protein Description	Position	Master	Motif
	High	Oxidation	M	7		QSSYPIMTSK	14	0	17	KAJ4838032.1	hypothetical protein Tsubulata_019510 [Turnera subulata]	353	Master Protein	QSSYPImTSKC
FALSE	[K].QSSYPIMTSK.[C]	1xOxidation [M7]	0.00323717	0.000160398	1	1	14	KAJ4838032.1	KAJ4838032.1 [347-356]		0	1157.55	0.835	0.777872	2.21343e+06	2.6524e+06	30.24	28.94		High	High	High	High	High	High	High	High	High	High	High	3.148e-05	0.0002014	2.14	19.85
	Confidence	Modification Name	Target Amino Acid	Position in Peptide	Site Probability	Peptide Sequence	# Modified PSMs	# Uncertain Modified PSMs	# Unmodified PSMs	Protein Accession	Protein Description	Position	Master	Motif
	High	Oxidation	M	7		QSSYPIMTSK	14	0	17	KAJ4838032.1	hypothetical protein Tsubulata_019510 [Turnera subulata]	353	Master Protein	QSSYPImTSKC
FALSE	[K].NGNDGCNGGLMDTAFEYIEK.[Y]	1xCarbamidomethyl [C6]; 2xDeamidated [N3; N7]	0.000673086	0.000160398	1	1	2	KAJ4838032.1	KAJ4838032.1 [196-215]		0	2206.89	0.001			82906.9		18.02		Not Found	Not Found	Not Found	Not Found	Not Found	Not Found	High	Not Found	Peak Found	High	High	3.148e-05	2.582e-05	3.84	29.07
FALSE	[K].NGNDGCNGGLMDTAFEYIEK.[Y]	1xCarbamidomethyl [C6]; 1xDeamidated [N]	3.11475e-05	0.000160398	1	1	7	KAJ4838032.1	KAJ4838032.1 [196-215]		0	2205.91	0.606	0.777872	107905	178142	13.98	25.23		Not Found	High	High	Not Found	High	High	High	Not Found	High	High	High	3.148e-05	4.64e-07	3.39	28.25
FALSE	[K].NSWGEEWGEEGYVR.[M]		1.18228e-05	0.000160398	1	1	17	KAJ4838032.1	KAJ4838032.1 [317-330]		0	1697.72	0.713	0.777872	5.36075e+06	7.51406e+06	24.57	6.48		High	High	High	High	High	High	High	High	High	High	High	3.148e-05	1.314e-07	3.75	24.37
	Confidence	Modification Name	Target Amino Acid	Position in Peptide	Site Probability	Peptide Sequence	# Modified PSMs	# Uncertain Modified PSMs	# Unmodified PSMs	Protein Accession	Protein Description	Position	Master	Motif
	High	Deamidated	N	1		NSWGEEWGEEGYVR	9	0	17	KAJ4838032.1	hypothetical protein Tsubulata_019510 [Turnera subulata]	317	Master Protein	KYWIVKnSWGEEW
FALSE	[K].NSWGEEWGEEGYVR.[M]	1xDeamidated [N1]	5.45738e-05	0.000160398	1	1	9	KAJ4838032.1	KAJ4838032.1 [317-330]		0	1698.7	0.689	0.684643	172109	249702	18.52	11.84		Peak Found	High	High	High	High	High	High	High	High	High	High	3.148e-05	9.663e-07	3.46	26.35
	Confidence	Modification Name	Target Amino Acid	Position in Peptide	Site Probability	Peptide Sequence	# Modified PSMs	# Uncertain Modified PSMs	# Unmodified PSMs	Protein Accession	Protein Description	Position	Master	Motif
	High	Deamidated	N	1		NSWGEEWGEEGYVR	9	0	17	KAJ4838032.1	hypothetical protein Tsubulata_019510 [Turnera subulata]	317	Master Protein	KYWIVKnSWGEEW
FALSE	[K].IKDKLVTISGYK.[A]		6.69192e-05	0.000160398	1	1	2	KAJ4838032.1	KAJ4838032.1 [238-249]		2	1364.81	14.521	0.892166	376568	25933.4	140.22	64.43		Not Found	Not Found	Not Found	High	Peak Found	Not Found	Peak Found	Peak Found	Peak Found	Not Found	High	3.148e-05	1.267e-06	2.95	20.44
FALSE	[K].LIDLSVQQLVDCDVKNGNDGCNGGLMDTAFEYIEK.[Y]	2xCarbamidomethyl [C12; C21]; 1xDeamidated [N/Q]	5.83299e-06	0.000160398	1	1	10	KAJ4838032.1	KAJ4838032.1 [181-215]		1	3931.8	0.622	0.795005	611492	983725	44.8	42.24		High	High	High	High	High	High	High	High	High	High	High	3.148e-05	5.211e-08	5.34	28.96
	Confidence	Modification Name	Target Amino Acid	Position in Peptide	Site Probability	Peptide Sequence	# Modified PSMs	# Uncertain Modified PSMs	# Unmodified PSMs	Protein Accession	Protein Description	Position	Master	Motif
	High	Carbamidomethyl	C	12		LIDLSVQQLVDCDVK	29	0	0	KAJ4838032.1	hypothetical protein Tsubulata_019510 [Turnera subulata]	192	Master Protein	VQQLVDcDVKNGN
	High	Carbamidomethyl	C	21		LIDLSVQQLVDCDVKNGNDGCNGGLMDTAFEYIEK	18	0	0	KAJ4838032.1	hypothetical protein Tsubulata_019510 [Turnera subulata]	201	Master Protein	KNGNDGcNGGLMD
	High	Deamidated	N	22		LIDLSVQQLVDCDVKNGNDGCNGGLMDTAFEYIEK	11	0	7	KAJ4838032.1	hypothetical protein Tsubulata_019510 [Turnera subulata]	202	Master Protein	NGNDGCnGGLMDT
	High	Deamidated	N	16		LIDLSVQQLVDCDVKNGNDGCNGGLMDTAFEYIEK	4	0	14	KAJ4838032.1	hypothetical protein Tsubulata_019510 [Turnera subulata]	196	Master Protein	VDCDVKnGNDGCN
	High	Deamidated	N	18		LIDLSVQQLVDCDVKNGNDGCNGGLMDTAFEYIEK	6	0	12	KAJ4838032.1	hypothetical protein Tsubulata_019510 [Turnera subulata]	198	Master Protein	CDVKNGnDGCNGG
	High	Deamidated	Q	8		LIDLSVQQLVDCDVKNGNDGCNGGLMDTAFEYIEK	2	0	16	KAJ4838032.1	hypothetical protein Tsubulata_019510 [Turnera subulata]	188	Master Protein	IDLSVQqLVDCDV
	High	Deamidated	Q	7		LIDLSVQQLVDCDVKNGNDGCNGGLMDTAFEYIEK	3	0	15	KAJ4838032.1	hypothetical protein Tsubulata_019510 [Turnera subulata]	187	Master Protein	LIDLSVqQLVDCD
	High	Oxidation	M	26		LIDLSVQQLVDCDVKNGNDGCNGGLMDTAFEYIEK	2	0	16	KAJ4838032.1	hypothetical protein Tsubulata_019510 [Turnera subulata]	206	Master Protein	GCNGGLmDTAFEY
FALSE	[K].LIDLSVQQLVDCDVK.[N]	1xCarbamidomethyl [C12]	2.96288e-06	0.000160398	1	1	11	KAJ4838032.1	KAJ4838032.1 [181-195]		0	1744.91	0.287	0.777872	356542	1.24401e+06	63.71	40.79		High	High	High	High	High	High	High	High	High	High	High	3.148e-05	2.152e-08	3.46	27.17
	Confidence	Modification Name	Target Amino Acid	Position in Peptide	Site Probability	Peptide Sequence	# Modified PSMs	# Uncertain Modified PSMs	# Unmodified PSMs	Protein Accession	Protein Description	Position	Master	Motif
	High	Carbamidomethyl	C	12		LIDLSVQQLVDCDVK	29	0	0	KAJ4838032.1	hypothetical protein Tsubulata_019510 [Turnera subulata]	192	Master Protein	VQQLVDcDVKNGN
FALSE	[R].DEDSLQAAVAR.[Q]		0.000451004	0.000160398	1	1	8	KAJ4838032.1	KAJ4838032.1 [255-265]		0	1174.57	0.434	0.777872	494661	1.13877e+06	57.48	36.53		High	High	High	High	Peak Found	High	Peak Found	High	High	High	High	3.148e-05	1.538e-05	2.93	22.12
FALSE	[K].AYPYIGRDEICDK.[S]	1xCarbamidomethyl [C11]	1.64083e-05	0.000160398	1	1	22	KAJ4838032.1	KAJ4838032.1 [223-235]		1	1599.75	0.573	0.393387	1.36257e+07	2.3797e+07	15.7	8.08		High	High	High	High	High	High	High	High	High	High	High	3.148e-05	2.021e-07	3.28	21.73
	Confidence	Modification Name	Target Amino Acid	Position in Peptide	Site Probability	Peptide Sequence	# Modified PSMs	# Uncertain Modified PSMs	# Unmodified PSMs	Protein Accession	Protein Description	Position	Master	Motif
	High	Carbamidomethyl	C	11		AYPYIGRDEICDK	24	0	0	KAJ4838032.1	hypothetical protein Tsubulata_019510 [Turnera subulata]	233	Master Protein	IGRDEIcDKSKIK
FALSE	[K].AYPYIGRDEICDKSK.[I]	1xCarbamidomethyl [C11]	0.00379737	0.000160398	1	1	2	KAJ4838032.1	KAJ4838032.1 [223-237]		2	1814.87	5.526	0.910829	2.59016e+06	468694	90.82	138.52		Peak Found	Peak Found	Not Found	High	Peak Found	Peak Found	Peak Found	High	Peak Found	Not Found	High	3.148e-05	0.0002496	2.01	20.64
	Confidence	Modification Name	Target Amino Acid	Position in Peptide	Site Probability	Peptide Sequence	# Modified PSMs	# Uncertain Modified PSMs	# Unmodified PSMs	Protein Accession	Protein Description	Position	Master	Motif
	High	Carbamidomethyl	C	11		AYPYIGRDEICDK	24	0	0	KAJ4838032.1	hypothetical protein Tsubulata_019510 [Turnera subulata]	233	Master Protein	IGRDEIcDKSKIK
FALSE	[K].AGAVSPVQDQGNCGSCWAFSASAAVEGLHK.[I]	2xCarbamidomethyl [C13; C16]	3.85873e-08	0.000160398	1	1	23	KAJ4838032.1	KAJ4838032.1 [146-175]		0	3061.39	0.701	0.777872	3.45501e+06	4.92524e+06	26.01	19.29		High	High	High	High	High	High	High	High	High	High	High	3.148e-05	7.354e-11	4.28	24.94
	Confidence	Modification Name	Target Amino Acid	Position in Peptide	Site Probability	Peptide Sequence	# Modified PSMs	# Uncertain Modified PSMs	# Unmodified PSMs	Protein Accession	Protein Description	Position	Master	Motif
	High	Carbamidomethyl	C	13		AGAVSPVQDQGNCGSCWAFSASAAVEGLHK	35	0	0	KAJ4838032.1	hypothetical protein Tsubulata_019510 [Turnera subulata]	158	Master Protein	VQDQGNcGSCWAF
	High	Carbamidomethyl	C	16		AGAVSPVQDQGNCGSCWAFSASAAVEGLHK	35	0	0	KAJ4838032.1	hypothetical protein Tsubulata_019510 [Turnera subulata]	161	Master Protein	QGNCGScWAFSAS
	High	Deamidated	N	12		AGAVSPVQDQGNCGSCWAFSASAAVEGLHK	2	0	33	KAJ4838032.1	hypothetical protein Tsubulata_019510 [Turnera subulata]	157	Master Protein	PVQDQGnCGSCWA
FALSE	[K].AGAVSPVQDQGNCGSCWAFSASAAVEGLHK.[I]	2xCarbamidomethyl [C13; C16]; 1xDeamidated [N12]	0.000375948	0.000160398	1	1	1	KAJ4838032.1	KAJ4838032.1 [146-175]		0	3062.37							No Quan Values	Not Found	Not Found	Not Found	Not Found	Not Found	Not Found	High	Not Found	Not Found	Not Found	High	3.148e-05	1.212e-05	3.36
	Confidence	Modification Name	Target Amino Acid	Position in Peptide	Site Probability	Peptide Sequence	# Modified PSMs	# Uncertain Modified PSMs	# Unmodified PSMs	Protein Accession	Protein Description	Position	Master	Motif
	High	Carbamidomethyl	C	13		AGAVSPVQDQGNCGSCWAFSASAAVEGLHK	35	0	0	KAJ4838032.1	hypothetical protein Tsubulata_019510 [Turnera subulata]	158	Master Protein	VQDQGNcGSCWAF
	High	Carbamidomethyl	C	16		AGAVSPVQDQGNCGSCWAFSASAAVEGLHK	35	0	0	KAJ4838032.1	hypothetical protein Tsubulata_019510 [Turnera subulata]	161	Master Protein	QGNCGScWAFSAS
	High	Deamidated	N	12		AGAVSPVQDQGNCGSCWAFSASAAVEGLHK	2	0	33	KAJ4838032.1	hypothetical protein Tsubulata_019510 [Turnera subulata]	157	Master Protein	PVQDQGnCGSCWA
FALSE	[R].KAGAVSPVQDQGNCGSCWAFSASAAVEGLHK.[I]	2xCarbamidomethyl [C14; C17]	2.51082e-08	0.000160398	1	1	10	KAJ4838032.1	KAJ4838032.1 [145-175]		1	3189.48	1.137	0.961188	606768	533886	72.44	38.71		High	High	High	High	High	High	High	High	High	High	High	3.148e-05	4.181e-11	6.26	23.89
	Confidence	Modification Name	Target Amino Acid	Position in Peptide	Site Probability	Peptide Sequence	# Modified PSMs	# Uncertain Modified PSMs	# Unmodified PSMs	Protein Accession	Protein Description	Position	Master	Motif
	High	Carbamidomethyl	C	13		AGAVSPVQDQGNCGSCWAFSASAAVEGLHK	35	0	0	KAJ4838032.1	hypothetical protein Tsubulata_019510 [Turnera subulata]	158	Master Protein	VQDQGNcGSCWAF
	High	Carbamidomethyl	C	16		AGAVSPVQDQGNCGSCWAFSASAAVEGLHK	35	0	0	KAJ4838032.1	hypothetical protein Tsubulata_019510 [Turnera subulata]	161	Master Protein	QGNCGScWAFSAS
	High	Deamidated	N	12		AGAVSPVQDQGNCGSCWAFSASAAVEGLHK	2	0	33	KAJ4838032.1	hypothetical protein Tsubulata_019510 [Turnera subulata]	157	Master Protein	PVQDQGnCGSCWA
[truncated: 23,185 more rows]

## Sheet: SC_joelii_raw
Protein FDR Confidence: Combined	Master	Accession	Description	Exp. q-value: Combined	Sum PEP Score	Coverage [%]	# Peptides	# PSMs	# Unique Peptides	# AAs	MW [kDa]	calc. pI	Score Sequest HT: Sequest HT	# Peptides (by Search Engine): Sequest HT	# Razor Peptides	Abundance Ratio: (SC) / (SI)	Abundance Ratio Adj. P-Value: (SC) / (SI)	Abundances (Grouped): SI	Abundances (Grouped): SC	Abundances (Grouped) CV [%]: SI	Abundances (Grouped) CV [%]: SC	WT SI rep1	WT SI rep2	WT SI rep3	WT SI rep4	WT SI rep5	Mutant SC Rep1	Mutant SC Rep2	Mutant SC Rep3	Mutant SC Rep4	Mutant SC Rep5	# Protein Groups	Modifications
[truncated: 34,301 more rows]

[truncated: 15 more sheets: SC_joelii_q<0.05, SC_joelii_specific, WT_joelii_specific, SC_joelii_gen2_raw, Gen2_qvalue<0.05, Gen2_SCspecific, Gen2_WTspecific, WT_distylous_SvL_RAW, WT_Distylous_SvL_q<0.05, WT_distylous_S_only, WT_distylous_L_only, T1S2__RAW, T1S2__q<0.05, T1S2_SC_only, T1S2_WT_only]
